# Supplementary material for: Maternal 5mCpG Imprints at the PARD6G-AS1 and GCSAML Differentially Methylated Regions Are Decoupled From Parent-of-Origin Expression Effects in Multiple Human Tissues
Source: Front Genet. 2018 Mar 1;9:36. doi: 10.3389/fgene.2018.00036 (PMC5838017; doi:10.3389/fgene.2018.00036)
Supplement: Dataset S1 — Information about the novel candidate imprinted DMRs. Seven spreadsheets: (A) List of the 39 BS-Seq methylomes used to extract the AMR records; (B) List of the new candidate iDMR reported in this study; (C) List of known constitutive imprinted DMRs (Okae et al., 2014) used to set the investigative inclusion criterion of ≥16 overlapping AMR records in each candidate iDMR; (D) Information about the primers, MSRE-PCR triplex assays, and SNPs used to determine the parent-of-origin of the 5mCpG imprints in the PARD6G-AS1, PWWP2AP1, and GCSAML candidate iDMRs; (E) List of 90 GEO entries for 450 K methylation arrays from healthy; preeclampsia; and trisomy 13 (Patau syndrome), 18 (Edwards syndrome) and 21 (Down syndrome) placentas and list of BS-Seq methylomes from healthy (n = 3) placentas; (F) List of BS-Seq methylomes from hematopoietic cancers from the BLUEPRINT project (Adams et al., 2012); (G) Roadmap Epigenomics samples; (H) Reference set of iDMRs used in the hierarchical clustering analysis of histone modification enrichment. [file DataSheet1.XLSX]

## Sheet: INDEX
Sheet Index
(A) 39 BS-Seq methylomes
(B) Novel candidate iDMRs
(C) Known imprinted DMRs
(D) Primers and MSRE assay
(E) Placenta GEO entries
(F) BLUEPRINT malignancies
(G) Roadmap Epigenomics samples
(H) iDMRs reference set

## Sheet: (A) 39 BS-Seq methylomes
Cell type	Publication	Data type	Track name	Bisulfite conversion rate	Methylation	Read depth-coverage	%CpGs	#HMR a	#AMR b	#PMD c	Disease	Donor age	Donor sex	Donor ethnicity
Human DorsPrefrontNonNeuron53Yr	Lister-Brain-2013	allele specific methylated regions	Global Epigenomic Reconfiguration During Mammalian Brain Development : Human_DorsPrefrontNonNeuron53Yr_AMR	0.991	0.828	11872	0.952	67023	4495	4783	None	53 years	female	Not Available
Human DorsPrefrontNonNeuronMale55Yr	Lister-Brain-2013	allele specific methylated regions	Global Epigenomic Reconfiguration During Mammalian Brain Development : Human_DorsPrefrontNonNeuronMale55Yr_AMR	0.989	0.832	12811	0.957	69925	4811	4058	None	55 years	Male	Not Available
Human FetalCerebCortex	Lister-Brain-2013	allele specific methylated regions	Global Epigenomic Reconfiguration During Mammalian Brain Development : Human_FetalCerebCortex_AMR	0.995	0.787	25042	0.956	86982	4489	3849	None	20 weeks	Male	Not Available
Human FrontCortexFemale64Yr	Lister-Brain-2013	allele specific methylated regions	Global Epigenomic Reconfiguration During Mammalian Brain Development : Human_FrontCortexFemale64Yr_AMR	0.980	0.721	14763	0.957	50154	31872	5669	None	64 years	Female	Not Available
Human MidFrontGyr12Yr	Lister-Brain-2013	allele specific methylated regions	Global Epigenomic Reconfiguration During Mammalian Brain Development : Human_MidFrontGyr12Yr_AMR	0.982	0.827	19482	0.961	53275	13994	3753	None	12 years	Male	Not Available
Human MidFrontGyr16Yr	Lister-Brain-2013	allele specific methylated regions	Global Epigenomic Reconfiguration During Mammalian Brain Development : Human_MidFrontGyr16Yr_AMR	0.980	0.828	19550	0.961	52023	16380	3983	None	16 years	Male	Not Available
Human MidFrontGyr25Yr	Lister-Brain-2013	allele specific methylated regions	Global Epigenomic Reconfiguration During Mammalian Brain Development : Human_MidFrontGyr25Yr_AMR	0.951	0.828	9981	0.961	44312	3055	3645	None	25 years	Male	Not Available
Human MidFrontGyr2Yr	Lister-Brain-2013	allele specific methylated regions	Global Epigenomic Reconfiguration During Mammalian Brain Development : Human_MidFrontGyr2Yr_AMR	0.984	0.823	19603	0.961	50823	13339	3422	None	2 years	Male	Not Available
Human MidFrontGyr35Day	Lister-Brain-2013	allele specific methylated regions	Global Epigenomic Reconfiguration During Mammalian Brain Development : Human_MidFrontGyr35Day_AMR	0.991	0.815	19166	0.961	61799	6339	3526	None	35 days	Male	Not Available
Human MidFrontGyr5Yr	Lister-Brain-2013	allele specific methylated regions	Global Epigenomic Reconfiguration During Mammalian Brain Development : Human_MidFrontGyr5Yr_AMR	0.985	0.826	19495	0.961	54088	11823	3424	None	5 years	Male	Not Available
Human PreFrontCortex	Zeng-Human-2012	allele specific methylated regions	Brain methylation pattern of human and chimpanzee, Zeng 2012 : Human_PreFrontCortex_AMR	0.977	0.806	11196	0.961	43165	9868	0	None	48 years	Male	Not Available
Human BCellHealthy	Heyn-Human-DNMT3BMut-2012	allele specific methylated regions	DNMT3b Mutation Effect on Methylation, Heyn 2012 : Human_BCell-Healthy_AMR	0.997	0.587	18258	0.953	44258	3593	2508	None	4 years	Female	Not Available
Human CD4T 100yr	Heyn-Human-NewbornCentenarian-2012	allele specific methylated regions	Distinct Human DNA Methylomes from Different Ages, Heyn 2012 : Human_CD4T-100yr_AMR	0.995	0.710	14042	0.953	45804	2891	0	Not Available	103 years	Male	Caucasian
Human CD4T Newborn	Heyn-Human-NewbornCentenarian-2012	allele specific methylated regions	Distinct Human DNA Methylomes from Different Ages, Heyn 2012 : Human_CD4T-Newborn_AMR	0.995	0.802	14417	0.954	60165	1668	0	Not Available	Newborn	Male	Caucasian
Human PBMC	Heyn-Human-NewbornCentenarian-2012	allele specific methylated regions	Distinct Human DNA Methylomes from Different Ages, Heyn 2012 : Human_PBMC_AMR	0.992	0.728	14020	0.950	57871	7073	0	Not Available	26 years	Male	Caucasian
Human BCell	Hodges-Human-2011	allele specific methylated regions	Changes in Human Hematopoietic Stem Cells, Hodges 2011 : Human_BCell_AMR	0.992	0.749	11855	0.957	54694	2481	0	None	25–35	Female	Not Available
Human CD133HSC	Hodges-Human-2011	allele specific methylated regions	Changes in Human Hematopoietic Stem Cells, Hodges 2011 : Human_CD133HSC_AMR	0.992	0.787	9644	0.958	53685	1594	3614	None	25–35	Female	Not Available
HumanHSPC	Hodges-Human-2011	allele specific methylated regions	Changes in Human Hematopoietic Stem Cells, Hodges 2011 : Human_HSPC_AMR	0.990	0.782	11329	0.958	62265	1275	5023	None	25–35	Female	Not Available
Human Neut	Hodges-Human-2011	allele specific methylated regions	Changes in Human Hematopoietic Stem Cells, Hodges 2011 : Human_Neut_AMR	0.992	0.752	11602	0.958	73121	2111	0	None	25–35	Female	Not Available
Human Sperm	Molaro-Sperm-2011	allele specific methylated regions	Sperm Methylation Profiles of Human and Chimp, Molaro 2011 : Human_Sperm_AMR	1000	0.709	17033	0.960	84906	9363	0	None	Not Available	Male	Not Available
Human ADS	Lister-2011	allele specific methylated regions	Human_ADS_AMR	0.990	0.636	37678	0.954	79624	2909	0	Not Available	Cell culture	Female	Not Available
Human ADSAdipose	Lister-2011	allele specific methylated regions	Human_ADSAdipose_AMR	0.990	0.641	41437	0.954	81472	4336	0	Not Available	Cell culture	Female	Not Available
Human FF	Lister-2011	allele specific methylated regions	Human_FF_AMR	0.990	0.681	18317	0.956	85760	1362	0	Not Available	Cell culture	Not Available	Not Available
Human Epidermis old sun exposed	Vandiver-2015	allele specific methylated regions	Human_Epidermis-old-sun-exposed_AMR	0.996	0.734	19010	0.979	90656	34558	2835	Not Available	75 years	Male	Not Available
Human Epidermis old sun protected	Vandiver-2015	allele specific methylated regions	Human_Epidermis-old-sun-protected_AMR	0.997	0.765	19319	0.979	96370	24088	3955	Not Available	75 years	Male	Not Available
Human Epidermis young sun exposed	Vandiver-2015	allele specific methylated regions	Human_Epidermis-young-sun-exposed_AMR	0.997	0.756	20837	0.979	93990	38764	3757	Not Available	25 years	Male	Not Available
Human Epidermis young sun protected	Vandiver-2015	allele specific methylated regions	Human_Epidermis-young-sun-protected_AMR	0.997	0.767	21791	0.979	96645	33727	4113	Not Available	25 years	Male	Not Available
Human Esophagus	Roadmap-2015	allele specific methylated regions	Human_Esophagus_AMR	0.996	0.780	69192	0.958	59047	199179	0	None	34 years	Male	Caucasian
HumanHeart Aorta	Roadmap-2015	allele specific methylated regions	Human_Heart-Aorta_AMR	0.995	0.794	27635	0.940	87762	45096	0	None	34 years	Male	Caucasian
Human IMR90	Roadmap-2015	allele specific methylated regions	Human_IMR90_AMR	0.996	0.678	17506	0.929	83291	15391	0	None	Fetal lung fibroblast	Female	Not Available
Human PSAGastric	Roadmap-2015	allele specific methylated regions	Human_PSAGastric_AMR	0.995	0.800	23450	0.952	56784	76099	0	None	34 years	Male	Caucasian
Human Psoas muscle	Roadmap-2015	allele specific methylated regions	Human_Psoas-muscle_AMR	0.994	0.794	42243	0.958	74331	97644	0	None	34 years	Male	Caucasian
Human Right atrium	Roadmap-2015	allele specific methylated regions	Human_Right-atrium_AMR	0.996	0.786	48459	0.957	67045	156284	0	None	34 years	Male	Caucasian
Human Right ventrical	Roadmap-2015	allele specific methylated regions	Human_Right-ventrical_AMR	0.994	0.799	60562	0.963	64943	168177	0	None	34 years	Male	Caucasian
Human Spleen	Roadmap-2015	allele specific methylated regions	Human_Spleen_AMR	0.996	0.804	99441	0.967	62765	20681	0	None	34 years	Male	Caucasian
Human Leukocyte	Gertz-2011	allele specific methylated regions	Human_Leukocyte_AMR	0.981	0.289	13882	0.214	24515	675	0	None	Not Available	Not Available	Not Available
Human BCell ICF	Heyn-2012	allele specific methylated regions	Human_BCell-ICF_AMR	0.997	0.344	18086	0.952	150396	10347	4785	immunodeficiency	1 year	Female	Not Available
Human ColonNormal	Berman-2012	allele specific methylated regions	Human_ColonNormal_AMR	0.998	0.732	28145	0.961	62369	23588	0	Colorectal Neoplasms	Not Available	Male	Not Available
HumanHealthyGastric	Roadmap-Human-2015	allele specific methylated regions	Roadmap 2015 : Human_HealthyGastric_AMR	0.995	0.800	23450	0.952	56784	76099	0	None	34 years	Male	Caucasian
a hypomethylated region
b allele-specific methylated region
c partially methylated domain
¹ Reference
Roadmap Epigenomics, C., Kundaje, A., Meuleman, W., Ernst, J., Bilenky, M., Yen, A., Heravi-Moussavi, A., Kheradpour, P., Zhang, Z., Wang, J., Ziller, M.J., Amin, V., Whitaker, J.W., Schultz, M.D., Ward, L.D., Sarkar, A., Quon, G., Sandstrom, R.S., Eaton, M.L., Wu, Y.C., Pfenning, A.R., Wang, X., Claussnitzer, M., Liu, Y., Coarfa, C., Harris, R.A., Shoresh, N., Epstein, C.B., Gjoneska, E., Leung,…

## Sheet: (B) Novel candidate iDMRs
Chrom	Start position (hg19)	End position (hg19)	Overlapping AMR number (AMR:n)	Overlapping AMR with Fang AMR ¹	DMR category	Associated gene name	Methylation profile	Novel constitutive candidate iDMR (this study)
chr11	75139454	75139817	AMR:19	AMR_6	Maternal gDMR	KLHL35	intermediate	Novel constitutive candidate iDMR
chr17	40191787	40192450	AMR:16	AMR_6	Maternal gDMR	ZFN385C	intermediate	Novel constitutive candidate iDMR
chr18	57636669	57637127	AMR:17	AMR_7	Maternal gDMR	retro-NFE2L3	intermediate	Novel constitutive candidate iDMR
chr19	12876889	12877108	AMR:16	AMR_10	Maternal gDMR	HOOK2	intermediate	Novel constitutive candidate iDMR
chr19	21265164	21265433	AMR:21	AMR_6	Maternal gDMR	ZNF714	intermediate	Novel constitutive candidate iDMR
chr11	396685	397462	AMR:26	AMR_7	Paternal gDMR	PKP3	intermediate	Novel constitutive candidate iDMR
chr13	110918324	110918725	AMR:18	AMR_1	Paternal gDMR	COL4A1_RP11-212E4.1a	intermediate	Novel constitutive candidate iDMR
chr16	1077527	1077772	AMR:16	no overlap	Paternal gDMR	LMF1	intermediate	Novel constitutive candidate iDMR
chr1	3071899	3072239	AMR:18	no overlap	Secondary	PRMD16	intermediate	Novel constitutive candidate iDMR
chr1	10698299	10698910	AMR:17	AMR_3	Secondary	CASZ1	intermediate	Novel constitutive candidate iDMR
chr1	11561366	11562156	AMR:18	AMR_5	Secondary	PTCHD2	intermediate	Novel constitutive candidate iDMR
chr1	29460810	29461172	AMR:22	AMR_3	Secondary	TMEM200B_SRSF4b	intermediate	Novel constitutive candidate iDMR
chr1	46088194	46089142	AMR:16	AMR_2	Secondary	CCDC17	intermediate	Novel constitutive candidate iDMR
chr1	48449870	48450144	AMR:16	AMR_3	Secondary	TRABD2B	intermediate	Novel constitutive candidate iDMR
chr1	87617153	87617417	AMR:22	AMR_1	Secondary	LOC339524	intermediate	Novel constitutive candidate iDMR
chr1	87617692	87617986	AMR:21	no overlap	Secondary	LOC339524	intermediate	Novel constitutive candidate iDMR
chr1	247694035	247694501	AMR:17	AMR_5	Secondary	GCSAML-AS1	intermediate	Novel constitutive candidate iDMR
chr10	2543463	2544121	AMR:19	AMR_6	Secondary	LOC105376351	intermediate	Novel constitutive candidate iDMR
chr10	21788633	21789588	AMR:16	AMR_2	Secondary	CASC10c	intermediate	Novel constitutive candidate iDMR
chr10	21797632	21799341	AMR:19	AMR_4	Secondary	SKIDA1 c	intermediate	Novel constitutive candidate iDMR
chr10	29214051	29214362	AMR:19	AMR_4	Secondary	retro-RPL21c	intermediate	Novel constitutive candidate iDMR
chr10	126278298	126278503	AMR:16	no overlap	Secondary	LHPP	intermediate	Novel constitutive candidate iDMR
chr10	131697079	131697412	AMR:21	AMR_4	Secondary	EBF3	intermediate	Novel constitutive candidate iDMR
chr11	47611138	47612438	AMR:20	AMR_5	Secondary	C1QTNF4_FAM180Bb	intermediate	Novel constitutive candidate iDMR
chr11	63529888	63531834	AMR:18	AMR_2	Secondary	C11orf95	intermediate	Novel constitutive candidate iDMR
chr12	213763	214227	AMR:18	AMR_4	Secondary	IQSEC3	intermediate	Novel constitutive candidate iDMR
chr12	3947922	3948620	AMR:16	AMR_4	Secondary	PARP11_retro-OTUD4b	intermediate	Novel constitutive candidate iDMR
chr12	131171168	131171548	AMR:23	AMR_4	Secondary	RIMBP2	intermediate	Novel constitutive candidate iDMR
chr12	133022649	133022863	AMR:24	AMR_7	Secondary	RP11-503G7.1c	intermediate	Novel constitutive candidate iDMR
chr13	21893156	21893605	AMR:16	AMR_4	Secondary	MIPEPP3_GRK6P1_LINC00539b	intermediate	Novel constitutive candidate iDMR
chr13	111464738	111465988	AMR:17	AMR_7	Secondary	LINC00567	intermediate	Novel constitutive candidate iDMR
chr14	104940228	104940466	AMR:16	AMR_2	Secondary	retro-CEND1c	intermediate	Novel constitutive candidate iDMR
chr15	69222589	69223380	AMR:16	AMR_3	Secondary	NOX5	intermediate	Novel constitutive candidate iDMR
chr15	79122967	79124550	AMR:16	AMR_2	Secondary	retro-KISS1R_MORF4L1b	intermediate	Novel constitutive candidate iDMR
chr16	33936400	33936681	AMR:17	AMR_12	Secondary	LINC00273c	intermediate	Novel constitutive candidate iDMR
chr16	33938460	33939355	AMR:16	AMR_12	Secondary	LINC00273c	intermediate	Novel constitutive candidate iDMR
chr17	36997448	36997661	AMR:16	AMR_2	Secondary	C17orf98	intermediate	Novel constitutive candidate iDMR
chr17	42431092	42432555	AMR:17	AMR_7	Secondary	FAM171A2	intermediate	Novel constitutive candidate iDMR
chr17	47091973	47092211	AMR:21	AMR_4	Secondary	IGF2BP1	intermediate	Novel constitutive candidate iDMR
chr17	79377529	79377870	AMR:18	AMR_3	Secondary	BAHCC1	intermediate	Novel constitutive candidate iDMR
chr18	12076434	12076799	AMR:17	AMR_6	Secondary	retro-NFKB2c	intermediate	Novel constitutive candidate iDMR
chr18	23713728	23713953	AMR:18	AMR_6	Secondary	PSMA8	intermediate	Novel constitutive candidate iDMR
chr18	74499316	74499641	AMR:26	AMR_7	Secondary	LOC100131655c	intermediate	Novel constitutive candidate iDMR
chr19	2888929	2889212	AMR:22	AMR_5	Secondary	ZNF57c	intermediate	Novel constitutive candidate iDMR
chr19	18979351	18981200	AMR:16	AMR_1	Secondary	CERS1	intermediate	Novel constitutive candidate iDMR
chr19	36642327	36643585	AMR:16	AMR_6	Secondary	COAX7A1	intermediate	Novel constitutive candidate iDMR
chr19	50961751	50962572	AMR:17	AMR_4	Secondary	MYBPC2	intermediate	Novel constitutive candidate iDMR
chr2	3286324	3286530	AMR:18	AMR_4	Secondary	TSSC1_EIPR1b	intermediate	Novel constitutive candidate iDMR
chr2	26950538	26951474	AMR:16	AMR_6	Secondary	KCNK3_retro-KCNK4b	intermediate	Novel constitutive candidate iDMR
chr2	118616575	118618163	AMR:20	AMR_7	Secondary	DDX18c	intermediate	Novel constitutive candidate iDMR
chr2	129659681	129659947	AMR:25	AMR_7	Secondary	LOC101927881c	intermediate	Novel constitutive candidate iDMR
chr2	131009569	131010185	AMR:21	AMR_4	Secondary	retro-MED15	intermediate	Novel constitutive candidate iDMR
chr2	132404284	132404960	AMR:17	AMR_4	Secondary	retro-GRAMD4_LINC01087b	intermediate	Novel constitutive candidate iDMR
chr2	220107844	220108348	AMR:19	AMR_5	Secondary	GLB1L	intermediate	Novel constitutive candidate iDMR
chr2	242988705	242989857	AMR:17	AMR_5	Secondary	LINC01880_LINC01237b	intermediate	Novel constitutive candidate iDMR
chr21	9825442	9826296	AMR:31	no overlap	Secondary	MIR3648	intermediate	Novel constitutive candidate iDMR
chr22	32439046	32439442	AMR:17	AMR_5	Secondary	SLC5A1	intermediate	Novel constitutive candidate iDMR
chr22	46457095	46458028	AMR:16	AMR_7	Secondary	retro-SEPT9	intermediate	Novel constitutive candidate iDMR
chr22	50984972	50988141	AMR:16	AMR_1	Secondary	KLHDC7B	intermediate	Novel constitutive candidate iDMR
chr3	42977830	42978090	AMR:19	AMR_6	Secondary	KRBOX1	intermediate	Novel constitutive candidate iDMR
chr3	50312687	50314419	AMR:17	AMR_6	Secondary	SEMA3B	intermediate	Novel constitutive candidate iDMR
chr3	75444712	75445611	AMR:28	AMR_6	Secondary	retro-LOC645166	intermediate	Novel constitutive candidate iDMR
chr3	87101767	87102008	AMR:17	AMR_9	Secondary	retro-PPAT	intermediate	Novel constitutive candidate iDMR
chr3	138762689	138764113	AMR:16	AMR_2	Secondary	PRR23C	intermediate	Novel constitutive candidate iDMR
chr4	185018390	185018721	AMR:17	AMR_1	Secondary	ENPP6	intermediate	Novel constitutive candidate iDMR
chr4	190731646	190732197	AMR:16	AMR_4	Secondary	FRG1-DT	intermediate	Novel constitutive candidate iDMR
chr5	43037259	43037520	AMR:23	AMR_8	Secondary	ANXA2R	intermediate	Novel constitutive candidate iDMR
chr5	92906239	92908875	AMR:17	AMR_2	Secondary	NR2F1-AS1	intermediate	Novel constitutive candidate iDMR
chr5	92923487	92924497	AMR:18	AMR_1	Secondary	NR2F1	intermediate	Novel constitutive candidate iDMR
chr19	12984132	12985466	AMR:26	AMR_10	Maternal gDMR	MAST1	variable	Novel constitutive candidate iDMR
chr1	1098043	1100584	AMR:16	no overlap	Paternal gDMR	MIR200Bc	variable	Novel constitutive candidate iDMR
chr16	88442449	88442994	AMR:18	AMR_1	Paternal gDMR	ZNF469c	variable	Novel constitutive candidate iDMR
chr5	561826	565967	AMR:23	AMR_3	Paternal gDMR	SLC9A3c	variable	Novel constitutive candidate iDMR
chr12	9392459	9392686	AMR:16	AMR_11	Secondary	retro-PTMA	variable	Novel constitutive candidate iDMR
chr16	1583809	1584641	AMR:23	AMR_5	Secondary	IFT140_TMEM204b	variable	Novel constitutive candidate iDMR
chr16	4730262	4730487	AMR:17	AMR_4	Secondary	MGRN1	variable	Novel constitutive candidate iDMR
chr17	48858635	48858938	AMR:16	AMR_3	Secondary	MIR8059c	variable	Novel constitutive candidate iDMR
chr17	70111979	70112308	AMR:16	AMR_2	Secondary	SOX9-AS1	variable	Novel constitutive candidate iDMR
chr19	30941853	30942181	AMR:16	AMR_1	Secondary	ZNF536	variable	Novel constitutive candidate iDMR
chr22	49447339	49448283	AMR:19	AMR_5	Secondary	retro-CCT3c	variable	Novel constitutive candidate iDMR
Chrom	Start position (hg19)	End position	Overlapping AMR number (AMR:n)	Overlapping AMR with Fang AMR ¹	DMR category	Associated gene name	Methylation profile	Known iDMR (blastocyst / placenta)	Novel constitutive candidate iDMR (this study)
chr1	156046343	156047384	AMR:18	AMR_4	Maternal gDMR	MEX3A	intermediate	Hamara et al., 2016	Novel constitutive candidate iDMR
chr13	30077245	30077490	AMR:16	AMR_8	Maternal gDMR	MTUS2	intermediate	Hamara et al., 2016	Novel constitutive candidate iDMR
chr3	113160299	113160641	AMR:18	AMR_3	Maternal gDMR	CFAP44	intermediate	Hamara et al., 2016 (1º and 2º trimester)	Novel constitutive candidate iDMR
chr13	81229047	81229445	AMR:19	AMR_8	Maternal gDMR	PWWP2AP1	intermediate	Hamara et al., 2016 (1º and 2º trimester) / Sanchez-Delgado et al., 2016a	Novel constitutive candidate iDMR
chr10	45693718	45694890	AMR:19	AMR_5	Maternal gDMR	retro-ARFGEF1c	intermediate	Hamara et al., 2016 (1º trimester)	Novel constitutive candidate iDMR
chr3	39543771	39544223	AMR:17	AMR_5	Maternal gDMR	MOBP	intermediate	Hamara et al., 2016 (1º trimester)	Novel constitutive candidate iDMR
chr17	79093076	79096677	AMR:19	AMR_4	Maternal gDMR	AATK	intermediate	Hamara et al., 2016 (2º trimester)	Novel constitutive candidate iDMR
chr19	12880574	12880888	AMR:16	AMR_3	Maternal gDMR	HOOK2	intermediate	Sanchez-Delgado et al., 2016a	Novel constitutive candidate iDMR
chr19	49001748	49003087	AMR:24	AMR_7	Maternal gDMR	LMTK3	intermediate	Sanchez-Delgado et al., 2016a	Novel constitutive candidate iDMR
chr20	3732061	3732944	AMR:21	AMR_9	Maternal gDMR	H2PA12B	intermediate	Sanchez-Delgado et al., 2016a	Novel constitutive candidate iDMR
chr2	95537196	95537810	AMR:18	AMR_7	Paternal gDMR	TEKT4	intermediate	Hamara et al., 2016	Novel constitutive candidate iDMR
chr1	1957046	1957386	AMR:27	AMR_6	Paternal gDMR	GABRD	intermediate	Sanchez-Delgado et al., 2016a	Novel constitutive candidate iDMR
chr10	134778683	134779073	AMR:31	AMR_8	Paternal gDMR	LINC01166_LINC01168b	intermediate	Sanchez-Delgado et al., 2016a	Novel constitutive candidate iDMR
chr21	44863910	44864601	AMR:23	AMR_6	Paternal gDMR	LINC00319c	intermediate	Sanchez-Delgado et al., 2016a	Novel constitutive candidate iDMR
chr1	234492484	234492860	AMR:26	AMR_7	Secondary	retro-RPS15	intermediate	Hamara et al., 2016	Novel constitutive candidate iDMR
chr1	240656253	240656720	AMR:24	AMR_10	Secondary	GREM2_retro-GREMb	intermediate	Hamara et al., 2016	Novel constitutive candidate iDMR
chr2	130794460	130794815	AMR:22	AMR_7	Secondary	FAR2P1	intermediate	Hamara et al., 2016	Novel constitutive candidate iDMR
chr1	156186237	156186647	AMR:22	AMR_22	Secondary	PMF1	intermediate	Hamara et al., 2016 / Sanchez-Delgado et al., 2016a	Novel constitutive candidate iDMR
chr1	143467293	143467675	AMR:19	AMR_6	Secondary	BC070106	intermediate	Sanchez-Delgado et al., 2016a	Novel constitutive candidate iDMR
chr1	146649622	146649852	AMR:16	AMR_3	Secondary	PDIA3P	intermediate	Sanchez-Delgado et al., 2016a	Novel constitutive candidate iDMR
chr10	530713	531099	AMR:31	AMR_8	Secondary	DIP2C	intermediate	Sanchez-Delgado et al., 2016a	Novel constitutive candidate iDMR
chr10	127584249	127585538	AMR:37	AMR_18	Secondary	FANK1_DHX32b	intermediate	Sanchez-Delgado et al., 2016a	Novel constitutive candidate iDMR
chr14	69095051	69095407	AMR:17	AMR_5	Secondary	LOC100996664	intermediate	Sanchez-Delgado et al., 2016a	Novel constitutive candidate iDMR
chr16	33961237	33962487	AMR:24	AMR_22	Secondary	JB158072	intermediate	Sanchez-Delgado et al., 2016a	Novel constitutive candidate iDMR
chr16	33964362	33966423	AMR:29	AMR_22	Secondary	JB175072	intermediate	Sanchez-Delgado et al., 2016a	Novel constitutive candidate iDMR
chr18	77280144	77280414	AMR:20	AMR_6	Secondary	NFATC1	intermediate	Sanchez-Delgado et al., 2016a	Novel constitutive candidate iDMR
chr19	3576628	3578314	AMR:16	AMR_5	Secondary	HMG20B	intermediate	Sanchez-Delgado et al., 2016a	Novel constitutive candidate iDMR
chr19	21860792	21861016	AMR:22	AMR_6	Secondary	retro-MTDH	intermediate	Sanchez-Delgado et al., 2016a	Novel constitutive candidate iDMR
chr19	36484904	36485476	AMR:19	AMR_6	Secondary	SDHAF1	intermediate	Sanchez-Delgado et al., 2016a	Novel constitutive candidate iDMR
chr2	25383939	25384763	AMR:22	AMR_5	Secondary	POMC	intermediate	Sanchez-Delgado et al., 2016a	Novel constitutive candidate iDMR
chr2	133013777	133015740	AMR:39	AMR_22	Secondary	ANKRD30BL	intermediate	Sanchez-Delgado et al., 2016a	Novel constitutive candidate iDMR
chr2	232348216	232348866	AMR:27	AMR_8	Secondary	NCLc	intermediate	Sanchez-Delgado et al., 2016a	Novel constitutive candidate iDMR
chr20	43378668	43379438	AMR:17	AMR_7	Secondary	KCNK15	intermediate	Sanchez-Delgado et al., 2016a	Novel constitutive candidate iDMR
chr22	22471899	22472744	AMR:18	AMR_4	Secondary	retro-ABHD17A	intermediate	Sanchez-Delgado et al., 2016a	Novel constitutive candidate iDMR
chr22	31318228	31318489	AMR:29	AMR_7	Secondary	MORC2-AS1	intermediate	Sanchez-Delgado et al., 2016a	Novel constitutive candidate iDMR
chr22	45124981	45125855	AMR:19	AMR_3	Secondary	PRR5	intermediate	Sanchez-Delgado et al., 2016a	Novel constitutive candidate iDMR
chr4	53198	53672	AMR:33	AMR_19	Secondary	ZNF718_ZNF595b	intermediate	Sanchez-Delgado et al., 2016a	Novel constitutive candidate iDMR
chr4	74847528	74847830	AMR:20	AMR_10	Secondary	PF4	intermediate	Sanchez-Delgado et al., 2016a	Novel constitutive candidate iDMR
chr5	1725183	1725420	AMR:27	AMR_8	Secondary	MIR4277c	intermediate	Sanchez-Delgado et al., 2016a	Novel constitutive candidate iDMR
chr5	28927605	28928637	AMR:19	AMR_11	Secondary	LSP1P3	intermediate	Sanchez-Delgado et al., 2016a	Novel constitutive candidate iDMR
chr5	140052059	140053381	AMR:19	AMR_14	Secondary	DND1	intermediate	Sanchez-Delgado et al., 2016a	Novel constitutive candidate iDMR
chr13	112063569	112064022	AMR:19	AMR_4	Maternal gDMR	TEX29c	variable	Hamara et al., 2016 (1º and 2º trimester)	Novel constitutive candidate iDMR
chr12	20704525	20706004	AMR:21	AMR_21	Maternal gDMR	PDE3A_RP11-424C20.2_retro-UHRF1b	variable	Hamara et al., 2016 (1º trimester) / Sanchez-Delgado et al., 2016a	Novel constitutive candidate iDMR
chr18	7011267	7011488	AMR:17	AMR_6	Paternal gDMR	LAMA1	variable	Sanchez-Delgado et al., 2016a	Novel constitutive candidate iDMR
chr4	132896360	132896778	AMR:23	AMR_7	Secondary	RP11-745L13.2	variable	Sanchez-Delgado et al., 2016a	Novel constitutive candidate iDMR
Chrom	Start position (hg19)	End position	Overlapping AMR number (AMR:n)	Overlapping AMR with Fang AMR ¹	DMR category	Associated gene name	Methylation profile	Known or preticted iDMR (blastocyst / placenta)	Known or preticted constitutive iDMR
chr11	2720410	2722087	AMR:40	AMR_21	Maternal gDMR	KCNQ1	intermediate	Sanchez-Delgado et al., 2016a	Docherty et al., 2014 / Okae et al., 2014 / Rochtus et al., 2016
chr1	68517254	68517474	AMR:38	AMR_19	Maternal gDMR	DIRAS3	intermediate		Docherty et al., 2014 / Okae et al., 2014 / Rochtus et al., 2016 / Sanchez-Delgado et al., 2016b
chr19	54040812	54041857	AMR:38	AMR_20	Maternal gDMR	ZNF331	intermediate	Sanchez-Delgado et al., 2016a	Docherty et al., 2014 / Okae et al., 2014 / Rochtus et al., 2016 / Sanchez-Delgado et al., 2016b
chr19	54057414	54058254	AMR:38	AMR_14	Maternal gDMR	ZNF331	intermediate	Sanchez-Delgado et al., 2016a	Docherty et al., 2014 / Okae et al., 2014 / Rochtus et al., 2016 / Sanchez-Delgado et al., 2016b
chr20	42143210	42143591	AMR:39	AMR_19	Maternal gDMR	L3MBTL1	intermediate	Sanchez-Delgado et al., 2016a	Docherty et al., 2014 / Okae et al., 2014 / Rochtus et al., 2016 / Sanchez-Delgado et al., 2016b
chr22	42078060	42078549	AMR:37	AMR_22	Maternal gDMR	NHP2L1	intermediate	Sanchez-Delgado et al., 2016a	Docherty et al., 2014 / Okae et al., 2014 / Rochtus et al., 2016 / Sanchez-Delgado et al., 2016b
chr18	77905297	77905566	AMR:37	AMR_18	Maternal gDMR	PARD6G-AS1	intermediate	Hamara et al., 2016 (1º and 2º trimester)	Docherty et al., 2014 / Sanchez-Delgado et al., 2016b
chr4	6107130	6107711	AMR:21	AMR_8	Maternal gDMR	JAKMIP1	intermediate	Hamara et al., 2016	Docherty et al., 2014 / Sanchez-Delgado et al., 2016b / Rochtus et al., 2016
chr20	36150920	36151240	AMR:20	AMR_14	Maternal gDMR	BLCAP	intermediate		Okae et al., 2014
chr20	30135076	30135292	AMR:38	AMR_20	Maternal gDMR	MCTS2P	intermediate	Sanchez-Delgado et al., 2016a	Okae et al., 2014 / Rochtus et al., 2016 / Sanchez-Delgado et al., 2016b
chr15	25200035	25201054	AMR:38	AMR_22	Maternal gDMR	SNURF	intermediate	Sanchez-Delgado et al., 2016a	Okae et al., 2014 / Rochtus et al., 2016 / Sanchez-Delgado et al., 2016b / Yuen et al., 2011
chr19	57349997	57350470	AMR:38	AMR_12	Maternal gDMR	PEG3	intermediate	Sanchez-Delgado et al., 2016a	Okae et al., 2014 / Rochtus et al., 2016 / Sanchez-Delgado et al., 2016b / Yuen et al., 2011
chr19	57351283	57351995	AMR:38	AMR_12	Maternal gDMR	PEG3	intermediate	Sanchez-Delgado et al., 2016a	Okae et al., 2014 / Rochtus et al., 2016 / Sanchez-Delgado et al., 2016b / Yuen et al., 2011
chr19	57352050	57352284	AMR:38	AMR_12	Maternal gDMR	PEG3	intermediate	Sanchez-Delgado et al., 2016a	Okae et al., 2014 / Rochtus et al., 2016 / Sanchez-Delgado et al., 2016b / Yuen et al., 2011
chr20	57426729	57427047	AMR:38	AMR_22	Maternal gDMR	GNAS	intermediate	Sanchez-Delgado et al., 2016a	Okae et al., 2014 / Rochtus et al., 2016 / Sanchez-Delgado et al., 2016b / Yuen et al., 2011
chr20	57429024	57431239	AMR:38	AMR_22	Maternal gDMR	GNAS	intermediate	Sanchez-Delgado et al., 2016a	Okae et al., 2014 / Rochtus et al., 2016 / Sanchez-Delgado et al., 2016b / Yuen et al., 2011
chr20	36148603	36150136	AMR:34	AMR_14	Maternal gDMR	BLCAP	intermediate	Sanchez-Delgado et al., 2016a	Okae et al., 2014 / Rochtus et al., 2016 / Yuen et al., 2011
chr5	135416204	135416475	AMR:32	AMR_17	Maternal gDMR	VTRNA2-1	intermediate	Sanchez-Delgado et al., 2016a	Rochtus et al., 2016	Silver et al. (2015)
chr10	121577529	121578385	AMR:35	AMR_18	Maternal gDMR	INPP5F	intermediate	Hamara et al., 2016	Rochtus et al., 2016 / Sanchez-Delgado et al., 2016b
chr1	245851177	245852514	AMR:22	AMR_6	Maternal gDMR	KIF26B	intermediate		Sanchez-Delgado et al., 2016b
chr10	27702368	27703378	AMR:22	AMR_9	Maternal gDMR	PTCHD3	intermediate	Hamara et al., 2016 (1º and 2º trimester) / Sanchez-Delgado et al., 2016a	Sanchez-Delgado et al., 2016b
chr11	132951692	132952260	AMR:19	AMR_6	Maternal gDMR	OPCML	intermediate	Hamara et al., 2016 (1º trimester) / Sanchez-Delgado et al., 2016a	Sanchez-Delgado et al., 2016b
chr11	133787971	133791268	AMR:18	AMR_13	Maternal gDMR	IGSF9B	intermediate		Sanchez-Delgado et al., 2016b
chr14	34268946	34270438	AMR:29	AMR_11	Maternal gDMR	NPAS3	intermediate	Sanchez-Delgado et al., 2016a	Sanchez-Delgado et al., 2016b
chr16	867032	867833	AMR:29	AMR_9	Maternal gDMR	PRR25c	intermediate	Hamara et al., 2016 (1º trimester) / Sanchez-Delgado et al., 2016a	Sanchez-Delgado et al., 2016b
chr18	77917646	77918589	AMR:21	AMR_7	Maternal gDMR	PARD6G	intermediate	Sanchez-Delgado et al., 2016a	Sanchez-Delgado et al., 2016b
chr19	22700396	22701261	AMR:21	AMR_5	Maternal gDMR	LOC101929124	intermediate		Sanchez-Delgado et al., 2016b
chr1	68516236	68516473	AMR:40	AMR_19	Maternal gDMR	DIRAS3	intermediate	Sanchez-Delgado et al., 2016a	Yuen et al., 2011 / Docherty et al., 2014 / Okae et al., 2014 / Rochtus et al., 2016 / Sanchez-Delgado et al., 2016b
chr11	2019565	2019863	AMR:39	AMR_20	Paternal gDMR	H19	intermediate	Sanchez-Delgado et al., 2016a	Okae et al., 2014 / Rochtus et al., 2016 / Yuen et al., 2011
chr11	2017459	2018253	AMR:16	AMR_20	Paternal gDMR	H19	intermediate		Okae et al., 2014 / Yuen et al., 2011
chr16	3493098	3493569	AMR:39	AMR_22	Secondary	ZNF597_NAA60b	intermediate	Sanchez-Delgado et al., 2016a	Okae et al., 2014 / Rochtus et al., 2016 / Yuen et al., 2011
chr21	40757602	40757900	AMR:36	AMR_13	Secondary	WRB	intermediate	Sanchez-Delgado et al., 2016a	Docherty et al., 2014 / Okae et al., 2014 / Rochtus et al., 2016
chr11	2154033	2154387	AMR:18	AMR_5	Secondary	IGF2	intermediate		Okae et al., 2014 / Rochtus et al., 2016
chr20	57414595	57414896	AMR:38	AMR_22	Secondary	GNAS	intermediate	Sanchez-Delgado et al., 2016a	Okae et al., 2014 / Rochtus et al., 2016
chr14	101292043	101292709	AMR:39	AMR_11	Secondary	MEG3	intermediate	Sanchez-Delgado et al., 2016a	Okae et al., 2014 / Rochtus et al., 2016 / Yuen et al., 2011
chr14	101292863	101293101	AMR:39	AMR_11	Secondary	MEG3	intermediate	Sanchez-Delgado et al., 2016a	Okae et al., 2014 / Rochtus et al., 2016 / Yuen et al., 2011
chr14	101293427	101294433	AMR:39	AMR_11	Secondary	MEG3	intermediate	Sanchez-Delgado et al., 2016a	Okae et al., 2014 / Rochtus et al., 2016 / Yuen et al., 2011
chr15	23931559	23932547	AMR:24	AMR_16	Secondary	NDN	intermediate	Sanchez-Delgado et al., 2016a	Okae et al., 2014 / Rochtus et al., 2016 / Yuen et al., 2011
chr15	25093191	25093582	AMR:16	AMR_12	Secondary	SNRPN	intermediate		Okae et al., 2014 / Rochtus et al., 2016 / Yuen et al., 2011
chr20	57415135	57417153	AMR:38	AMR_22	Secondary	GNAS	intermediate	Sanchez-Delgado et al., 2016a	Okae et al., 2014 / Rochtus et al., 2016 / Yuen et al., 2011
chr18	77376688	77377995	AMR:27	AMR_14	Secondary	LOC284241c	intermediate	Hamara et al., 2016 (1º and 2º trimester) / Sanchez-Delgado et al., 2016a	Sanchez-Delgado et al., 2016b
chr21	48081241	48081849	AMR:21	AMR_8	Secondary	PRMT2	intermediate	Sanchez-Delgado et al., 2016a	Sanchez-Delgado et al., 2016b
chr1	247681399	247681951	AMR:16	AMR_5	Secondary	GCSAML	intermediate		Viana et al., 2015 / Wan et al., 2015
a Intergenic
b Overlapping genes
c Nearest gene
loci characterized in this study
variable methylation profile
References
Docherty, L.E., Rezwan, F.I., Poole, R.L., Jagoe, H., Lake, H., Lockett, G.A., Arshad, H., Wilson, D.I., Holloway, J.W., Temple, I.K., and Mackay, D.J. (2014). Genome-wide DNA methylation analysis of patients with imprinting disorders identifies differentially methylated regions associated with novel candidate imprinted genes. J Med Genet 51, 229-238. Fang, F., Hodges, E., Molaro, A., Dean, M., H…

## Sheet: (C) Known imprinted DMRs
Known DMR position ¹						CGI-bearing AMRs (this study)
Chrom	Start position (hg19)	End position (hg19)	Associated gene name	DMR category		Chrom	Start position (hg19)	End position (hg19)	Overlapping AMRs (n)
chr11	2719948	2722259	KCNQ1	Maternal gDMR		chr11	2720410	2722087	40
chr20	42142365	42144040	L3MBTL1	Maternal gDMR		chr20	42143210	42143591	39
chr11	2018812	2024740	H19	Paternal gDMR		chr11	2019565	2019863	39
chr14	101290524	101293978	MEG3	Secondary		chr14	101290523	101290868	39
chr16	3492828	3494463	ZNF597	Secondary		chr16	3493098	3493569	39
chr15	25200004	25201976	SNURF	Maternal gDMR		chr15	25200035	25201054	38
chr19	54040510	54042212	ZNF331	Maternal gDMR		chr19	54040812	54041857	38
chr19	57348493	57353271	PEG3	Maternal gDMR		chr19	57349997	57350470	38
chr19	57348493	57353271	PEG3	Maternal gDMR		chr19	57352050	57352284	38
chr20	30134663	30135933	MCTS2P	Maternal gDMR		chr20	30135076	30135292	38
chr6	3849082	3850359	FAM50B	Maternal gDMR		chr6	3849271	3851048	38
chr6	144328078	144329888	PLAGL1	Maternal gDMR		chr6	144328916	144329847	38
chr7	94285537	94287960	PEG10	Maternal gDMR		chr7	94284858	94286527	38
chr7	130130122	130134388	MEST	Maternal gDMR		chr7	130130739	130133111	38
chr8	141108147	141111081	TRAPPC9	Maternal gDMR		chr8	141107837	141110984	38
chr20	57414039	57418612	GNAS	Secondary		chr20	57414595	57414896	38
chr20	57463265	57465201	GNAS	Secondary		chr20	57463652	57467739	38
chr22	42077774	42078873	NHP2L1	Maternal gDMR		chr22	42078060	42078549	37
chr7	50848726	50851312	GRB10	Maternal gDMR		chr7	50849752	50850871	37
chr21	40757510	40758276	WRB	Secondary		chr21	40757602	40757900	36
chr10	121578046	121578727	INPP5F	Maternal gDMR		chr10	121577529	121578385	35
chr20	36148604	36150528	BLCAP	Maternal gDMR		chr20	36148603	36150136	34
chr13	48892341	48895763	RB1	Maternal gDMR		chr13	48892635	48893857	32
chr6	160426558	160427561	IGF2R	Secondary		chr6	160426264	160427502	32
chr1	68512505	68513486	DIRAS3	Maternal gDMR		chr1	68512643	68513005	27
chr7	154862719	154863382	HTR5A	Maternal gDMR		chr7	154862680	154863245	25
chr15	23931451	23932759	NDN	Secondary		chr15	23931559	23932547	24
chr11	2153991	2155112	IGF2	Secondary		chr11	2154033	2154387	18
chr15	25093008	25093829	SNRPN	Secondary		chr15	25093191	25093582	16
chr15	24346736	24347142	SNRPN-CpG32	Secondary		chr15	24346714	24347069	8
chr11	109962727	109964784	ZC3H12C	Secondary		chr11	109963240	109964677	5
¹ Reference
Okae, H., Chiba, H., Hiura, H., Hamada, H., Sato, A., Utsunomiya, T., Kikuchi, H., Yoshida, H., Tanaka, A., Suyama, M., and Arima, T. (2014). Genome-wide analysis of DNA methylation dynamics during early human development. PLoS Genet 10, e1004868.

## Sheet: (D) Primers and MSRE assay
Gene name/locus	dbSNP rs#ID	Amplimer coordinates (hg19 by UCSC)	Variant function	Alleles	Minor allele	Global MAF (1000 Genomes)	Forward primer sequence	Reverse primer sequence	In-silico PCR amplimer (RefSeq) size (UCSC)	Observed amplimer size (ABI310 Genetic Analyzer)	Experiment type	Restriction Enzyme Sites Susceptible to CpG Methylation	MSRE tested in this study
PPP2R3B	N/A	PAR1 (chrX:347628-347787)/(chrY:297628-297787)	N/A	N/A	N/A	N/A	FAM-gctcagggcagcttcaaa	aaagcctcctgcaaaagctc	160 bp	150, 151, 152 bp (triplex assay-dependent)	MSRE-PCR (positive amplimer containing methylation susceptible restriction enzyme sites)	HpaII, HhaI, HpyCH4IV, BstUI, NruI	HpaII
WRB¹	N/A	chr21:40758473-40758744	N/A	N/A	N/A	N/A	FAM-ttcagggtctggagcttcct	aatgttaatccaagacccacgta	272 bp	271 bp	MSRE-PCR (negative amplimer lacking methylation susceptible restriction enzyme sites)	none	HpaII
PARD6G-AS1	rs11281142	chr18:77905265-77905527	upstream gene InDel variant	-/CTGTGGTGC	CTGTGGTGC	0.3335	FAM-ctcggctgcctcgtccta	ttcaactcgataaacctggtg	263 bp	258 bp, 267 bp (heterozygotes)	MSRE-PCR (CGI-1), genotyping and ASM	HpaII, HhaI, HpyCH4IV, BstUI, NruI	HpaII
PWWP2AP1	rs1176323	chr13:81229156-81229416	within pseudogene	C/G	G	0.439	FAM-acggaggacgacaagataagc	ctggaggctgaggggaag	261 bp	256 bp	MSRE-PCR (CGI-1), genotyping and ASM by SNuPE	HpaII, HhaI	HpaII
PWWP2AP1	N/A		N/A	N/A	N/A	N/A	tttttaaacacccccagctcctgaggagcg		SNuPE		Genotyping and ASE by SNuPE	N/A	N/A
GCSAML	rs6700954	chr1:247681546-247681809	intron variant, upstream gene variant	C/T	C	0.3876	FAM-cagtcaccgctgcctctg	ggttgcaggcagttgaag	264 bp	255 bp and 257 bp (3'-end A residue overhang)	MSRE-PCR (CGI-1), genotyping and ASM by SNuPE	HpaII, HhaI, BstUI	HpaII
GCSAML	N/A		N/A	N/A	N/A	N/A	ttttttttttttttgcctctcgcgcgacttggcctcggc		SNuPE		Genotyping and ASE by SNuPE	N/A	N/A
Gene name/locus	dbSNP rs#ID	Query sequence substring for RNA-Seq search in 2164 SRA atlas experiment	IUPAC	Alleles	Minor allele	Global MAF (1000 Genomes)
SNRPN, SNURF¹	rs705	TTTCTAGGAGAACCYGCGTCATACCTTTA	Y	C/T	T	0.4782
HOTS, H19, MRPL23¹	rs217727	GCCACCCCCTGCGGYGGACGGTTGACCAC	Y	C/T	A	0.2021
PLAGL1	rs1049846	TTAGAGGCTTTTCCRTAAACATATATCTT	R	A/G	A	0.3754
PLAGL1	rs9373409	AGTCTGTTTTTGGAYGGTTCCCCTTCATT	Y	C/T	T	0.3275
ADNP2	rs9960413	ATACTCAGGAATAARATTATTGCCCCTGA	R	A/G	A	0.1278
GLMP	rs10908495	TAGAGGTGGCCCTGRTTGGAGCCTCTCCC	R	A/G	C	0.2065
GLMP	rs10908496	CCAGGTCCAGCCGAYCAGCCCAACCCCCT	Y	C/T	A	0.1993
GLMP,SMG5,TMEM79	rs6800	CTCCAAAGTCCCCCMACAAAGTATGAAGG	M	A/C	C	0.2065
PAQR6	rs7513351	CAGGGATGGGGCCTYACTGTTGTTTGGCC	Y	C/T	T	0.2192
PAQR6	rs2075165	GTGAGGGGAGGCTCYGCCCCAGGCCGCGG	Y	C/T	A	0.4798
PARD6G-AS1	rs1050921	AGGCTTGTTGCCTTSTGCCTGGGACTTTT	S	C/G	C	0.4425
PARD6G-AS1,PARD6G	rs1132560	TCGGCTATCAAGAARGAAGGTTATATTTC	R	A/G	T	0.2145
PARD6G-AS1,PARD6G	rs3087701	TGAGAACTCTGACCRAATCTTTCATACAG	R	A/G	C	0.1462
PARD6G-AS1,PARD6G	rs4799137	AAAGCTATTTCTTAMAAATAGAACTTGCT	M	A/C	A	0.1865
PMF1-BGLAP,BGLAP,PAQR6	rs759330	GAAGCCACCTTCAAYGTTTTCTGGAACAA	Y	C/T	G	0.227
PMF1-BGLAP,PMF1	rs1052053	TGCGATGACACAGCRAATCTATGACAAGT	R	A/C/G	G	0.4473
PMF1-BGLAP,PMF1	rs1052067	CTGCACAGTGTTATRGCACCCTACTTCCT	R	A/G	A	0.1937
PMF1-BGLAP,PMF1,SLC25A44	rs2495270	GCTCCTTCCTCCCTRCCGCTACTCTCCCC	R	A/G	G	0.1871
PMF1-BGLAP,PMF1,SLC25A44	rs2853641	AGGTTCTGAAAACCRCTTCTCTACCTTCA	R	A/G	G	0.3818
SEMA4A	rs7695	TCCCAGGAAGTCTTYCCTGAAGTCTGACC	Y	C/T	C	0.2584
SEMA4A	rs12401573	GTCCTGGCTGTCCCYAACTCCATCCTGGA	Y	C/T	T	0.4309
SMG5	rs2273833	GACTGACACACCTGYGCACACACGATGAT	Y	C/T	T	0.1929
SMG5,TMEM79	rs6684514	AAGAAGACCTTATCRTGCGCTGTGAGGCA	R	A/G	A	0.2029
SMG5,TMEM79	rs3795728	CCAGGCCTAGGACCSCGGTGGGTGGAACC	S	C/G	C	0.2486
SMG5,TMEM79	rs6679145	CTTACTGCCTCTTGYGCCCTTCCCCTGCC	Y	C/T	C	0.2065
N/A: not applicable
SNuPE: Single Nucleotide Primer Extension sequencing
MSRE: Methylation-Sensitive Restriction Enzyme-based PCR
Reference
¹ Alves Da Silva, A.F., Machado, F.B., Pavarino, E.C., Biselli-Perico, J.M., Zampieri, B.L., Da Silva Francisco Junior, R., Mozer Rodrigues, P.T., Terra Machado, D., Santos-Reboucas, C.B., Gomes Fernandes, M., Chuva De Sousa Lopes, S.M., Lopes Rios, A.F., and Medina-Acosta, E. (2016). Trisomy 21 Alters DNA Methylation in Parent-of-Origin-Dependent and -Independent Manners. PLoS One 11, e0154108.

## Sheet: (E) Placenta GEO entries
450K array track code (placenta)	GEO entry code	Sample Name	Fetus sex	Status	Gestacional age
PL1	GSM1944936	genomic DNA from placental biopsy 1	Male	Preclampsia	36 weeks - Full Term - 3st trimester
PL2	GSM1944939	genomic DNA from placental biopsy 2	Male	Preclampsia	32 weeks - Full Term - 3st trimester
PL3	GSM1944942	genomic DNA from placental biopsy 3	Female	Preclampsia	32 weeks - Full Term - 3st trimester
PL4	GSM1944944	genomic DNA from placental biopsy 4	Male	Preclampsia	35 weeks - Full Term - 3st trimester
PL5	GSM1944946	genomic DNA from placental biopsy 5	Female	Preclampsia	38 weeks - Full Term - 3st trimester
PL6	GSM1944948	genomic DNA from placental biopsy 6	Female	Preclampsia	36 weeks - Full Term - 3st trimester
PL7	GSM1944949	genomic DNA from placental biopsy 7	Female	Preclampsia	37 weeks - Full Term - 3st trimester
PL8	GSM1944950	genomic DNA from placental biopsy 8	Male	Preclampsia	35 weeks - Full Term - 3st trimester
PL9	GSM1944951	genomic DNA from placental biopsy 9	Female	Presumed normal	39 weeks - Full Term - 3st trimester
PL10	GSM1944952	genomic DNA from placental biopsy 10	Male	Presumed normal	38 weeks - Full Term - 3st trimester
PL11	GSM1944953	genomic DNA from placental biopsy 11	Male	Presumed normal	39 weeks - Full Term - 3st trimester
PL12	GSM1944954	genomic DNA from placental biopsy 12	Female	Presumed normal	38 weeks - Full Term - 3st trimester
PL13	GSM1944955	genomic DNA from placental biopsy 13	Female	Presumed normal	39 weeks - Full Term - 3st trimester
PL14	GSM1944956	genomic DNA from placental biopsy 14	Female	Presumed normal	38 weeks - Full Term - 3st trimester
PL15	GSM1944957	genomic DNA from placental biopsy 15	Female	Presumed normal	40 weeks - Full Term - 3st trimester
PL16	GSM1944958	genomic DNA from placental biopsy 16	Female	Presumed normal	39 weeks - Full Term - 3st trimester
PL17	GSM1944959	genomic DNA from placental biopsy 17	Female	Presumed normal	39 weeks - Full Term - 3st trimester
PL18	GSM1944960	genomic DNA from placental biopsy 18	Female	Presumed normal	39 weeks - Full Term - 3st trimester
PL19	GSM1944961	genomic DNA from placental biopsy 19	Male	Presumed normal	38 weeks - Full Term - 3st trimester
PL20	GSM1944962	genomic DNA from placental biopsy 20	Male	Presumed normal	38 weeks - Full Term - 3st trimester
PL21	GSM1944963	genomic DNA from placental biopsy 21	Male	Presumed normal	39 weeks - Full Term - 3st trimester
PL22	GSM1944964	genomic DNA from placental biopsy 22	Male	Presumed normal	40 weeks - Full Term - 3st trimester
PL23	GSM1944965	genomic DNA from placental biopsy 23	Male	Presumed normal	38 weeks - Full Term - 3st trimester
PL24	GSM1944966	genomic DNA from placental biopsy 24	Female	Presumed normal	40 weeks - Full Term - 3st trimester
PL27	GSM1314387	C1P normal placenta tissue sample	Female	Presumed normal	not informed
PL28	GSM1314388	C2P normal placenta tissue sample	Male	Presumed normal	not informed
PL29	GSM1314389	C3p normal placenta tissue sample	Female	Presumed normal	not informed
PL30	GSM1314390	C4p normal placenta tissue sample	Female	Presumed normal	not informed
PL31	GSM1314391	C5p normal placenta tissue sample	Male	Presumed normal	not informed
PL32	GSM1314392	C6p normal placenta tissue sample	Male	Presumed normal	not informed
PL33	GSM1314393	C7p normal placenta tissue sample	Female	Presumed normal	not informed
PL34	GSM1314394	C8p normal placenta tissue sample	Female	Presumed normal	not informed
PL35	GSM1314395	C9p normal placenta tissue sample	Male	Presumed normal	not informed
PL36	GSM1314396	C10p normal placenta tissue sample	Male	Presumed normal	not informed
PL37	GSM1314397	C11p normal placenta tissue sample	Male	Presumed normal	not informed
PL38	GSM1314398	C12p normal placenta tissue sample	Female	Presumed normal	not informed
PL39	GSM1314399	C13p normal placenta tissue sample	Female	Presumed normal	not informed
PL40	GSM1314400	C14p normal placenta tissue sample	Male	Presumed normal	not informed
PL41	GSM1314401	C15p normal placenta tissue sample	Female	Presumed normal	not informed
PL42	GSM1314402	C16p normal placenta tissue sample	Male	Presumed normal	not informed
PL43	GSM1314403	C17p normal placenta tissue sample	Male	Presumed normal	not informed
PL44	GSM1314404	C18p normal placenta tissue sample	Female	Presumed normal	not informed
PL45	GSM1314405	C19p normal placenta tissue sample	Male	Presumed normal	not informed
PL46	GSM1314406	C20p normal placenta tissue sample	Male	Presumed normal	not informed
PL47	GSM1314407	C22p normal placenta tissue sample	Male	Presumed normal	not informed
PL48	GSM1314408	C23p normal placenta tissue sample	Female	Presumed normal	not informed
PL49	GSM1314409	C24p normal placenta tissue sample	Male	Presumed normal	not informed
PL50	GSM1314410	C25p normal placenta tissue sample	Male	Presumed normal	not informed
PL51	GSM1616998	chorionic_villus_normal_rep1	Male	Presumed normal	1st trimester
PL52	GSM1616999	chorionic_villus_normal_rep2	Male	Presumed normal	1st trimester
PL53	GSM1617000	chorionic_villus_normal_rep3	Male	Presumed normal	1st trimester
PL54	GSM1617001	chorionic_villus_normal_rep4	Male	Presumed normal	1st trimester
PL55	GSM1617002	chorionic_villus_normal_rep5	Male	Presumed normal	1st trimester
PL56	GSM1617003	chorinic_villus_normal_rep6	Male	Presumed normal	1st trimester
PL57	GSM1617004	chorionic_villus_normal_rep7	Female	Presumed normal	1st trimester
PL58	GSM1617005	chorionic_villus_normal_rep8	Female	Presumed normal	1st trimester
PL59	GSM1617006	chorionic_villus_normal_rep9	Female	Presumed normal	1st trimester
PL60	GSM1617007	chorionic_villus_normal_rep10	Female	Presumed normal	1st trimester
PL61	GSM1617008	chorionic_villus_normal_rep11	Female	Presumed normal	1st trimester
PL62	GSM1617009	chorionic_villus_normal_rep12	Female	Presumed normal	1st trimester
PL63	GSM1617010	chorionic_villus_trisomy21_rep1	Male	Trisomy 21	1st trimester
PL64	GSM1617011	chorionic_villus_trisomy21_rep2	Male	Trisomy 21	1st trimester
PL65	GSM1617012	chorionic_villus_trisomy21_rep3	Male	Trisomy 21	1st trimester
PL66	GSM1617013	chorionic_villus_trisomy21_rep4	Male	Trisomy 21	1st trimester
PL67	GSM1617014	chorionic_villus_trisomy21_rep5	Male	Trisomy 21	1st trimester
PL68	GSM1617015	chorionic_villus_trisomy21_rep6	Male	Trisomy 21	1st trimester
PL69	GSM1617016	chorionic_villus_trisomy21_rep7	Female	Trisomy 21	1st trimester
PL70	GSM1617017	chorionic_villus_trisomy21_rep8	Female	Trisomy 21	1st trimester
PL71	GSM1617018	chorionic_villus_trisomy21_rep9	Female	Trisomy 21	1st trimester
PL72	GSM1617019	chorionic_villus_trisomy21_rep10	Female	Trisomy 21	1st trimester
PL73	GSM1617020	chorionic_villus_trisomy21_rep11	Female	Trisomy 21	1st trimester
PL74	GSM1617021	chorionic_villus_trisomy21_rep12	Female	Trisomy 21	1st trimester
PL75	GSM1617022	chorionic_villus_trisomy18_rep1	Male	Trisomy 18	1st trimester
PL76	GSM1617023	chorionic_villus_trisomy18_rep2	Male	Trisomy 18	1st trimester
PL77	GSM1617024	chorionic_villus_trisomy18_rep3	Male	Trisomy 18	1st trimester
PL78	GSM1617025	chorionic_villus_trisomy18_rep4	Male	Trisomy 18	1st trimester
PL79	GSM1617026	chorionic_villus_trisomy18_rep5	Male	Trisomy 18	1st trimester
PL80	GSM1617027	chorionic_villus_trisomy18_rep6	Male	Trisomy 18	1st trimester
PL81	GSM1617028	chorionic_villus_trisomy18_rep7	Female	Trisomy 18	1st trimester
PL82	GSM1617029	chorionic_villus_trisomy18_rep8	Female	Trisomy 18	1st trimester
PL83	GSM1617030	chorionic_villus_trisomy18_rep9	Female	Trisomy 18	1st trimester
PL84	GSM1617031	chorionic_villus_trisomy18_rep10	Female	Trisomy 18	1st trimester
PL85	GSM1617032	chorionic_villus_trisomy18_rep11	Female	Trisomy 18	1st trimester
PL86	GSM1617033	chorionic_villus_trisomy18_rep12	Female	Trisomy 18	1st trimester
PL87	GSM1617034	chorionic_villus_trisomy13_rep1	Female	Trisomy 13	1st trimester
PL88	GSM1617035	chorionic_villus_trisomy13_rep2	Female	Trisomy 13	1st trimester
PL89	GSM1617036	chorionic_villus_trisomy13_rep3	Male	Trisomy 13	1st trimester
PL90	GSM1617037	chorionic_villus_trisomy13_rep4	Male	Trisomy 13	1st trimester
PL91	GSM1617038	chorionic_villus_trisomy13_rep5	Male	Trisomy 13	1st trimester
PL92	GSM1617039	chorionic_villus_trisomy13_rep6	Male	Trisomy 13	1st trimester
BS-Seq methylome track name (placenta)	GEO entry code	Sample Name	Fetus sex	Status	Gestacional age
Schroeder	GSE39775	placenta from full-term pregnancy	Male	Presumed normal	Full Term
Roadmap 2015	GSM1186665	placenta primary tissue	Female	Presumed normal	1st trimester
Court 2014	GSM1134682	term placenta	not informed	Presumed normal	not informed

## Sheet: (F) BLUEPRINT malignancies
Sample description	Analysis type	Sample source	Sample barcode	Biomaterial type	Cell type	Donor age	Donor ethnicity	Donor health status	Donor ID	Donor sex	Epirr ID	Experiment ID	EGA dataset accession	Experiment type	Molecule	Sample ID
Acute Lymphocytic Leukemia	CPG methylation calls	bone marrow		Primary_Cell	precursor_B_cell	0-18	Not Available	Acute_Lymphocytic_Leukemia	S01GTB	Unknown	IHECRE00001322	ERX1588241	EGAD00001002313	DNA_Methylation	genomic_DNA	ERS1230358
Acute Lymphocytic Leukemia	CPG methylation calls	bone marrow		Primary_Cell	precursor_B_cell	0-18	Not Available	Acute_Lymphocytic_Leukemia	S01GRF	Unknown	IHECRE00001310	ERX1588239	EGAD00001002313	DNA_Methylation	genomic_DNA	ERS1230356
Acute Myeloid Leukemia	CPG methylation calls	bone marrow		Primary_Cell	myeloid_cell	70-75	Caucasian	Acute_Myeloid_Leukemia	UMCG00017	Female	IHECRE00000014	ERX931246	EGAD00001002419	DNA_Methylation	genomic_DNA	ERS699852
Acute Myeloid Leukemia	CPG methylation calls	venous blood		Primary_Cell	myeloid_cell	65-70	Caucasian	Acute_Myeloid_Leukemia	UMCG00026	Female	IHECRE00000267	ERX1215114	EGAD00001002419	DNA_Methylation	genomic_DNA	ERS1023619
Acute Myeloid Leukemia	CPG methylation calls	venous blood		Primary_Cell	myeloid_cell	60-65	Caucasian	Acute_Myeloid_Leukemia	UMCG00008	Female	IHECRE00000321	ERX931243	EGAD00001002419	DNA_Methylation	genomic_DNA	ERS699849
Acute Promyelocytic Leukemia - ATRA	CPG methylation calls	bone marrow		Primary_Cell	myeloid_cell	40-45	Caucasian	Acute_Promyelocytic_Leukemia	pz_284	Female	IHECRE00000051	ERX358120	EGAD00001002472	DNA_Methylation	genomic_DNA	ERS377553
Acute Myeloid Leukemia - CTR	CPG methylation calls	bone marrow		Primary_Cell	myeloid_cell	65-70	Caucasian	Acute_Myeloid_Leukemia	pz_290	Female	IHECRE00000176	ERX517287	EGAD00001002333	DNA_Methylation	genomic_DNA	ERS497452
Chronic Lymphocytic Leukemia	CPG methylation calls	venous blood	110CLL	Primary_Tissue	Chronic_Lymphocytic_Leukemia	65-70	Caucasian	Chronic_Lymphocytic_Leukemia	110CLL	Female	IHECRE00000152	ERX1199096	EGAD00001002396	DNA_Methylation	genomic_DNA	ERS953931
Chronic Lymphocytic Leukemia	CPG methylation calls	venous blood	182CLL	Primary_Tissue	Chronic_Lymphocytic_Leukemia	70-75	Caucasian	Chronic_Lymphocytic_Leukemia	182CLL	Unknown	IHECRE00000188	ERX1199095	EGAD00001002396	DNA_Methylation	genomic_DNA	ERS953927
Mantle Cell Lymphoma	CPG methylation calls	venous blood	007MCL	Primary_Tissue	Mantle_Cell_Lymphoma	75-80	Not Available	Mantle_Cell_Lymphoma	007MCL	Female	IHECRE00001379	ERX1299225	EGAD00001002505	DNA_Methylation	genomic_DNA	ERS1005129
T-cell Prolymphocytic Leukemia	CPG methylation calls	venous blood		Primary_Tissue	T-cell_Prolymphocytic_Leukemia	Not Available	Not Available	T-cell_Prolymphocytic_Leukemia	WR27	Male	IHECRE00001488	ERX1199093	EGAD00001002303	DNA_Methylation	genomic_DNA	ERS953926
T-cell Prolymphocytic Leukemia	CPG methylation calls	venous blood	MS49	Primary_Tissue	T-cell_Prolymphocytic_Leukemia	Not Available	Not Available	T-cell_Prolymphocytic_Leukemia	MS49	Female	IHECRE00001458	ERX1199092	EGAD00001002303	DNA_Methylation	genomic_DNA	ERS953933
¹ Reference
Adams, D., Altucci, L., Antonarakis, S.E., Ballesteros, J., Beck, S., Bird, A., Bock, C., Boehm, B., Campo, E., Caricasole, A., Dahl, F., Dermitzakis, E.T., Enver, T., Esteller, M., Estivill, X., Ferguson-Smith, A., Fitzgibbon, J., Flicek, P., Giehl, C., Graf, T., Grosveld, F., Guigo, R., Gut, I., Helin, K., Jarvius, J., Kuppers, R., Lehrach, H., Lengauer, T., Lernmark, A., Leslie, D., Loeffler, …

## Sheet: (G) Roadmap Epigenomics samples
Source: Metadata for Reprocessed data from 127 Consolidated Epigenomes (111 Roadmap + 16 ENCODE) and Unconsolidated Epigenomes
http://egg2.wustl.edu/roadmap/web_portal/meta.html
Epigenome ID (EID)	Standardized Epigenome name	ANATOMY	TYPE	AGE (Post Birth in YEARS/ Fetal in GESTATIONAL WEEKS/CELL LINE CL)	SEX (Male, Female, Mixed, Unknown)	SOLID / LIQUID	ETHNICITY	Single Donor (SD) /Composite (C)		Nreads (36bp) 30M	Nreads (36bp) 30M	Nreads (36bp) 30M	Nreads (36bp) 30M	Nreads (36bp) 30M	Nreads (36bp) 30M	Nreads (36bp) 30M	Nreads (36bp) 30M		RSC (Phantom Peak)	RSC (Phantom Peak)	RSC (Phantom Peak)	RSC (Phantom Peak)	RSC (Phantom Peak)	RSC (Phantom Peak)	RSC (Phantom Peak)	RSC (Phantom Peak)	RSC (Phantom Peak)		Pool Filenames	Pool Filenames	Pool Filenames	Pool Filenames	Pool Filenames	Pool Filenames	Pool Filenames	Pool Filenames	Pool Filenames	Pool Filenames	Pool Filenames	Pool Filenames	Pool Filenames	Pool Filenames	Pool Filenames	Pool Filenames	Pool Filenames	Pool Filenames	Pool Filenames	Pool Filenames	Pool Filenames
										Input	H3K9me3	H3K27me3	H3K4me3	H3K4me1	H3K36me3	H3K27ac	H3K9ac		Input	H3K9me3	H3K27me3	H3K4me3	H3K4me1	H3K36me3	H3K27ac	H3K9ac	DNase		H3K4me2	H2AK5ac	H2BK120ac	H2BK5ac	H3K18ac	H3K23ac	H3K4ac	H3K79me1	H4K8ac	H2BK12ac	H3K14ac	H4K91ac	H2A.Z	H2BK15ac	H3K79me2	H2BK20ac	H3K56ac	H4K20me1	H4K5ac	H3K23me2	H2AK9ac
E017	IMR90 fetal lung fibroblasts Cell Line	LUNG	CellLine	CL	Female	NA	NA	SD		30000000	30000000	30000000	28065544	30000000	30000000	30000000	23399369		0.449041	0.401856	0.861536	1.18459	1.12977	0.7584	1.34311	1.38049	1.01793		UCSD.IMR90.H3K4me2.SK07.bed.gz;UCSD.IMR90.H3K4me2.LL232.bed.gz	UCSD.IMR90.H2AK5ac.YL60.bed.gz;UCSD.IMR90.H2AK5ac.YL20.bed.gz	UCSD.IMR90.H2BK120ac.YL06.bed.gz;UCSD.IMR90.H2BK120ac.SK15.bed.gz	UCSD.IMR90.H2BK5ac.YL281.bed.gz;UCSD.IMR90.H2BK5ac.SK10.bed.gz;UCSD.IMR90.H2BK5ac.LL229.bed.gz	UCSD.IMR90.H3K18ac.SK09.bed.gz;UCSD.IMR90.H3K18ac.LL230.bed.gz	UCSD.IMR90.H3K23ac.SK18.bed.gz;UCSD.IMR90.H3K23ac.YL09.bed.gz	UCSD.IMR90.H3K4ac.LL239.bed.gz;UCSD.IMR90.H3K4ac.SK16.bed.gz	UCSD.IMR90.H3K79me1.SK11.bed.gz;UCSD.IMR90.H3K79me1.YL145.bed.gz;UCSD.IMR90.H3K79me1.YL16.bed.gz;UCSD.IMR90.H3K79me1.YL103.bed.gz	UCSD.IMR90.H4K8ac.YL17.bed.gz;UCSD.IMR90.H4K8ac.YL142.bed.gz;UCSD.IMR90.H4K8ac.YL57.bed.gz;UCSD.IMR90.H4K8ac.SK45.bed.gz	UCSD.IMR90.H2BK12ac.YL68.bed.gz;UCSD.IMR90.H2BK12ac.YL138.bed.gz;UCSD.IMR90.H2BK12ac.YL18.bed.gz	UCSD.IMR90.H3K14ac.SK17.bed.gz;UCSD.IMR90.H3K14ac.YL15.bed.gz	UCSD.IMR90.H4K91ac.SK49.bed.gz;UCSD.IMR90.H4K91ac.YL08.bed.gz	UCSD.IMR90.H2A.Z.AY4.bed.gz;UCSD.IMR90.H2A.Z.AY5.bed.gz	UCSD.IMR90.H2BK15ac.YL19.bed.gz;UCSD.IMR90.H2BK15ac.YL69.bed.gz;UCSD.IMR90.H2BK15ac.SK42.bed.gz	UCSD.IMR90.H3K79me2.LL238.bed.gz;UCSD.IMR90.H3K79me2.SK43.bed.gz	UCSD.IMR90.H2BK20ac.YL07.bed.gz;UCSD.IMR90.H2BK20ac.SK14.bed.gz	UCSD.IMR90.H3K56ac.YL05.bed.gz;UCSD.IMR90.H3K56ac.YL61.bed.gz	UCSD.IMR90.H4K20me1.YL59.bed.gz;UCSD.IMR90.H4K20me1.YL21.bed.gz	UCSD.IMR90.H4K5ac.LL234.bed.gz;UCSD.IMR90.H4K5ac.SK08.bed.gz		UCSD.IMR90.H2AK9ac.AY6.bed.gz;UCSD.IMR90.H2AK9ac.AY7.bed.gz
E002	ES-WA7 Cells	ESC	PrimaryCulture	CL	Female	NA	NA	SD		10943655	7322985	13246745	6147367	10108554	9533889		29503477		0.747546	0.671718	1.88409	1.31005	1.67657	1.35523	1.56888	1.50815	1.00563
E008	H9 Cells	ESC	PrimaryCulture	CL	Female	NA	NA	SD		30000000	30000000	30000000	23380403	30000000	22676195	30000000	30000000		2.99043	0.384122	1.23634	1.57929	1.92161	1.76213		1.44997			UCSD.H9.H3K4me2.SK198.bed.gz;UCSD.H9.H3K4me2.AK38.bed.gz	UCSD.H9.H2AK5ac.SK193.bed.gz;UCSD.H9.H2AK5ac.AK28.bed.gz	UCSD.H9.H2BK120ac.SK378.bed.gz	UCSD.H9.H2BK5ac.YL244.bed.gz;UCSD.H9.H2BK5ac.AK29.bed.gz	UCSD.H9.H3K18ac.SK276.bed.gz;UCSD.H9.H3K18ac.SK375.bed.gz	UCSD.H9.H3K23ac.YL236.bed.gz;UCSD.H9.H3K23ac.SK289.bed.gz	UCSD.H9.H3K4ac.SK379.bed.gz;UCSD.H9.H3K4ac.SK328.bed.gz	UCSD.H9.H3K79me1.SK374.bed.gz;UCSD.H9.H3K79me1.SK329.bed.gz	UCSD.H9.H4K8ac.YL241.bed.gz;UCSD.H9.H4K8ac.SK283.bed.gz	UCSD.H9.H2BK12ac.AK30.bed.gz;UCSD.H9.H2BK12ac.AK112.bed.gz	UCSD.H9.H3K14ac.SK380.bed.gz;UCSD.H9.H3K14ac.AY15.bed.gz	UCSD.H9.H4K91ac.SK332.bed.gz;UCSD.H9.H4K91ac.SK287.bed.gz	UCSD.H9.H2A.Z.SK532.bed.gz	UCSD.H9.H2BK15ac.AY28.bed.gz;UCSD.H9.H2BK15ac.AK113.bed.gz;UCSD.H9.H2BK15ac.SK376.bed.gz	UCSD.H9.H3K79me2.AK143.bed.gz;UCSD.H9.H3K79me2.SK190.bed.gz	UCSD.H9.H2BK20ac.SK377.bed.gz	UCSD.H9.H3K56ac.SK279.bed.gz;UCSD.H9.H3K56ac.YL238.bed.gz	UCSD.H9.H4K20me1.SK286.bed.gz	UCSD.H9.H4K5ac.YL240.bed.gz;UCSD.H9.H4K5ac.SK282.bed.gz	UCSD.H9.H3K23me2.SK527.bed.gz;UCSD.H9.H3K23me2.SK277.bed.gz
E001	ES-I3 Cells	ESC	PrimaryCulture	CL	Female	NA	NA	SD		30000000	30000000	18992710	21464084	30000000	20540560		23124747		0.487105	0.366757	0.800921	1.28486	1.05678	0.871965	1.09366	1.19462	1.02075
E015	HUES6 Cells	ESC	PrimaryCulture	CL	Female	NA	NA	SD		30000000	30000000	30000000	30000000	30000000	30000000	30000000	23540772		1.00852	0.562155	1.27792	1.32447	1.31732	1.15996		1.40704
E014	HUES48 Cells	ESC	PrimaryCulture	CL	Female	NA	NA	SD		30000000	30000000	30000000	30000000	30000000	30000000	18731798	30000000		0.468653	0.365335	1.19947	1.30404	1.18016	0.744926	1.2677	1.48253
E016	HUES64 Cells	ESC	PrimaryCulture	CL	Male	NA	NA	SD		30000000	30000000	30000000	30000000	30000000	30000000	30000000	30000000		0.354692	0.230952	1.00067	1.32456	1.19768	0.665542	1.4585	1.59402
E003	H1 Cells	ESC	PrimaryCulture	CL	Male	NA	NA	SD		30000000	30000000	30000000	30000000	30000000	30000000	21502554	30000000		0.477725	0.227885	1.08958	1.32274	1.20189	0.697634	1.42505	1.55501			UCSD.H1.H3K4me2.LL322.bed.gz;UCSD.H1.H3K4me2.YL96.bed.gz	UCSD.H1.H2AK5ac.SAK201.bed.gz;UCSD.H1.H2AK5ac.YL97.bed.gz	UCSD.H1.H2BK120ac.SAK206.bed.gz;UCSD.H1.H2BK120ac.SK530.bed.gz;UCSD.H1.H2BK120ac.AK146.bed.gz	UCSD.H1.H2BK5ac.YL98.bed.gz;UCSD.H1.H2BK5ac.SAK202.bed.gz	UCSD.H1.H3K18ac.LL321.bed.gz;UCSD.H1.H3K18ac.SAK208.bed.gz	UCSD.H1.H3K23ac.AK59.bed.gz;UCSD.H1.H3K23ac.AK53.bed.gz	UCSD.H1.H3K4ac.AK51.bed.gz;UCSD.H1.H3K4ac.SAK207.bed.gz	UCSD.H1.H3K79me1.YL192.bed.gz;UCSD.H1.H3K79me1.YL82.bed.gz;UCSD.H1.H3K79me1.SAK73.bed.gz	UCSD.H1.H4K8ac.AY18.bed.gz;UCSD.H1.H4K8ac.AY17.bed.gz	UCSD.H1.H2BK12ac.YL93.bed.gz;UCSD.H1.H2BK12ac.SAK203.bed.gz	UCSD.H1.H3K14ac.AK58.bed.gz;UCSD.H1.H3K14ac.AK52.bed.gz	UCSD.H1.H4K91ac.SK303.bed.gz;UCSD.H1.H4K91ac.YL254.bed.gz	UCSD.H1.H2A.Z.AY1.bed.gz	UCSD.H1.H2BK15ac.YL206.bed.gz;UCSD.H1.H2BK15ac.SAK204.bed.gz	UCSD.H1.H3K79me2.SAK80.bed.gz;UCSD.H1.H3K79me2.YL204.bed.gz	UCSD.H1.H2BK20ac.YL207.bed.gz;UCSD.H1.H2BK20ac.SAK205.bed.gz	UCSD.H1.H3K56ac.SAK211.bed.gz;UCSD.H1.H3K56ac.SK300.bed.gz	UCSD.H1.H4K20me1.YL253.bed.gz;UCSD.H1.H4K20me1.SK529.bed.gz	UCSD.H1.H4K5ac.LL323.bed.gz;UCSD.H1.H4K5ac.SK302.bed.gz	UCSD.H1.H3K23me2.SAK210.bed.gz;UCSD.H1.H3K23me2.YL198.bed.gz
E024	ES-UCSF4 Cells	ESC	PrimaryCulture	CL	Female	NA	NA	SD		30000000	23716344	28279639	30000000	30000000	30000000				1.04589	0.460814	1.27246	1.20557	1.09606	0.821416	1.52665	1.25801	1.02391
E020	iPS-20b Cells	IPSC	PrimaryCulture	CL	Male	NA	NA	SD		30000000	28347951	30000000	30000000	30000000	30000000	22466820	30000000		8.82576	1.60633	2.35813	1.43753	2.28397	1.81704
E019	iPS-18 Cells	IPSC	PrimaryCulture	CL	Female	NA	NA	SD		30000000	27465155	30000000	30000000	30000000	30000000	30000000	27443132		0.36104	0.228682	1.03981	1.25899	1.12042	0.694651	1.07622	1.4907
E018	iPS-15b Cells	IPSC	PrimaryCulture	CL	Female	NA	NA	SD		30000000	15444243	25989220	21079889	28103845	13388393		19039321		0.338414	0.214816	1.07736	1.23375	1.1907	0.672645	1.19042	1.53418
E021	iPS DF 6.9 Cells	IPSC	PrimaryCulture	CL	Male	NA	NA	SD		30000000	30000000	30000000	30000000	30000000	30000000	27113934			0.385482	0.399524	1.17277	1.26006	1.38792	0.539324		1.84938
E022	iPS DF 19.11 Cells	IPSC	PrimaryCulture	CL	Male	NA	NA	SD		25608432	30000000	30000000	30000000	30000000	17605510	30000000			0.681797	0.737667	0.983308	1.15155	1.20475	0.898024	1.15402		1.01023
E007	H1 Derived Neuronal Progenitor Cultured Cells	ESC_DERIVED	ESCDerived	CL	Male	NA	NA	SD		30000000	30000000	30000000	30000000	30000000	30000000	30000000	30000000		1.39493	0.616294	1.13575	1.16042	1.25003	0.947619	1.2566		1.00776		UCSD.H1_Derived_Neuronal_Progenitor_Cultured_Cells.H3K4me2.AK260.bed.gz	UCSD.H1_Derived_Neuronal_Progenitor_Cultured_Cells.H2AK5ac.AK420.bed.gz;UCSD.H1_Derived_Neuronal_Progenitor_Cultured_Cells.H2AK5ac.CY7.bed.gz	UCSD.H1_Derived_Neuronal_Progenitor_Cultured_Cells.H2BK120ac.AK421.bed.gz;UCSD.H1_Derived_Neuronal_Progenitor_Cultured_Cells.H2BK120ac.CY8.bed.gz	UCSD.H1_Derived_Neuronal_Progenitor_Cultured_Cells.H2BK5ac.CY10.bed.gz	UCSD.H1_Derived_Neuronal_Progenitor_Cultured_Cells.H3K18ac.AK254.bed.gz;UCSD.H1_Derived_Neuronal_Progenitor_Cultured_Cells.H3K18ac.CY11.bed.gz	UCSD.H1_Derived_Neuronal_Progenitor_Cultured_Cells.H3K23ac.AK255.bed.gz;UCSD.H1_Derived_Neuronal_Progenitor_Cultured_Cells.H3K23ac.CY12.bed.gz	UCSD.H1_Derived_Neuronal_Progenitor_Cultured_Cells.H3K4ac.AK386.bed.gz;UCSD.H1_Derived_Neuronal_Progenitor_Cultured_Cells.H3K4ac.AK259.bed.gz	UCSD.H1_Derived_Neuronal_Progenitor_Cultured_Cells.H3K79me1.AK261.bed.gz	UCSD.H1_Derived_Neuronal_Progenitor_Cultured_Cells.H4K8ac.AK265.bed.gz	UCSD.H1_Derived_Neuronal_Progenitor_Cultured_Cells.H2BK12ac.AK249.bed.gz	UCSD.H1_Derived_Neuronal_Progenitor_Cultured_Cells.H3K14ac.AK253.bed.gz	UCSD.H1_Derived_Neuronal_Progenitor_Cultured_Cells.H4K91ac.AK266.bed.gz		UCSD.H1_Derived_Neuronal_Progenitor_Cultured_Cells.H2BK15ac.AK422.bed.gz;UCSD.H1_Derived_Neuronal_Progenitor_Cultured_Cells.H2BK15ac.CY9.bed.gz
E009	H9 Derived Neuronal Progenitor Cultured Cells	ESC_DERIVED	ESCDerived	CL	Female	NA	NA	SD		30000000	30000000	30000000	30000000	28071907	30000000				0.512467	0.505463	0.516025	1.19854	0.973696	0.724892	0.928106	1.1626	1.01436														BI.H9_Derived_Neuronal_Progenitor_Cultured_Cells.H2A.Z.DNA_Lib_295.bed.gz
E010	H9 Derived Neuron Cultured Cells	ESC_DERIVED	ESCDerived	CL	Female	NA	NA	SD		30000000	30000000	29590040	30000000	30000000	30000000				0.685964	0.808075	1.21169	1.07678	1.03918	0.816743																	BI.H9_Derived_Neuron_Cultured_Cells.H2A.Z.DNA_Lib_294.bed.gz
E013	hESC Derived CD56+ Mesoderm Cultured Cells	ESC_DERIVED	ESCDerived	CL	Male	NA	NA	SD		30000000	30000000	4322464	10585491	11179426	21204689	30000000			0.81757	0.813497	0.861536	1.11395	1.09614	0.873942
E012	hESC Derived CD56+ Ectoderm Cultured Cells	ESC_DERIVED	ESCDerived	CL	Male	NA	NA	SD		30000000	18478765	18532506	17283261	13876103	14361584	17645625			0.355301	0.260943	0.646186	1.31202	1.29865	0.791268	1.4623
E011	hESC Derived CD184+ Endoderm Cultured Cells	ESC_DERIVED	ESCDerived	CL	Male	NA	NA	SD		30000000	30000000	30000000	30000000	30000000	30000000	30000000	30000000		0.40869	0.211308	0.994572	1.18363	1.00139	0.336559	1.48738
E004	H1 BMP4 Derived Mesendoderm Cultured Cells	ESC_DERIVED	ESCDerived	CL	Male	NA	NA	SD		30000000	30000000	30000000	30000000	30000000	30000000	30000000	30000000		0.428809	0.311873	0.963164	1.02201	1.06273	0.610047	1.47729	1.30918			UCSD.H1_BMP4_Derived_Mesendoderm_Cultured_Cells.H3K4me2.AK164.bed.gz;UCSD.H1_BMP4_Derived_Mesendoderm_Cultured_Cells.H3K4me2.AK134.bed.gz	UCSD.H1_BMP4_Derived_Mesendoderm_Cultured_Cells.H2AK5ac.AK126.bed.gz;UCSD.H1_BMP4_Derived_Mesendoderm_Cultured_Cells.H2AK5ac.AK170.bed.gz	UCSD.H1_BMP4_Derived_Mesendoderm_Cultured_Cells.H2BK120ac.AK401.bed.gz;UCSD.H1_BMP4_Derived_Mesendoderm_Cultured_Cells.H2BK120ac.AK410.bed.gz	UCSD.H1_BMP4_Derived_Mesendoderm_Cultured_Cells.H2BK5ac.AK127.bed.gz;UCSD.H1_BMP4_Derived_Mesendoderm_Cultured_Cells.H2BK5ac.AK171.bed.gz	UCSD.H1_BMP4_Derived_Mesendoderm_Cultured_Cells.H3K18ac.AK411.bed.gz;UCSD.H1_BMP4_Derived_Mesendoderm_Cultured_Cells.H3K18ac.AK402.bed.gz	UCSD.H1_BMP4_Derived_Mesendoderm_Cultured_Cells.H3K23ac.AK173.bed.gz	UCSD.H1_BMP4_Derived_Mesendoderm_Cultured_Cells.H3K4ac.AK413.bed.gz	UCSD.H1_BMP4_Derived_Mesendoderm_Cultured_Cells.H3K79me1.AK168.bed.gz;UCSD.H1_BMP4_Derived_Mesendoderm_Cultured_Cells.H3K79me1.AK138.bed.gz	UCSD.H1_BMP4_Derived_Mesendoderm_Cultured_Cells.H4K8ac.AK417.bed.gz					UCSD.H1_BMP4_Derived_Mesendoderm_Cultured_Cells.H2BK15ac.AK418.bed.gz;UCSD.H1_BMP4_Derived_Mesendoderm_Cultured_Cells.H2BK15ac.AK419.bed.gz	UCSD.H1_BMP4_Derived_Mesendoderm_Cultured_Cells.H3K79me2.AK169.bed.gz
E005	H1 BMP4 Derived Trophoblast Cultured Cells	ESC_DERIVED	ESCDerived	CL	Male	NA	NA	SD		30000000	30000000	30000000	30000000	30000000	30000000	30000000	30000000		0.912595	0.657761	1.15125	1.14217	1.27652	1.16875	1.28155	1.37096	1.01726		UCSD.H1_BMP4_Derived_Trophoblast_Cultured_Cells.H3K4me2.SK498.bed.gz;UCSD.H1_BMP4_Derived_Trophoblast_Cultured_Cells.H3K4me2.SK497.bed.gz	UCSD.H1_BMP4_Derived_Trophoblast_Cultured_Cells.H2AK5ac.AY69.bed.gz;UCSD.H1_BMP4_Derived_Trophoblast_Cultured_Cells.H2AK5ac.AY222.bed.gz	UCSD.H1_BMP4_Derived_Trophoblast_Cultured_Cells.H2BK120ac.AY71.bed.gz;UCSD.H1_BMP4_Derived_Trophoblast_Cultured_Cells.H2BK120ac.AY223.bed.gz	UCSD.H1_BMP4_Derived_Trophoblast_Cultured_Cells.H2BK5ac.AY225.bed.gz;UCSD.H1_BMP4_Derived_Trophoblast_Cultured_Cells.H2BK5ac.AY73.bed.gz	UCSD.H1_BMP4_Derived_Trophoblast_Cultured_Cells.H3K18ac.AY75.bed.gz;UCSD.H1_BMP4_Derived_Trophoblast_Cultured_Cells.H3K18ac.AY227.bed.gz	UCSD.H1_BMP4_Derived_Trophoblast_Cultured_Cells.H3K23ac.SK512.bed.gz;UCSD.H1_BMP4_Derived_Trophoblast_Cultured_Cells.H3K23ac.SK513.bed.gz	UCSD.H1_BMP4_Derived_Trophoblast_Cultured_Cells.H3K4ac.AY228.bed.gz;UCSD.H1_BMP4_Derived_Trophoblast_Cultured_Cells.H3K4ac.AY200.bed.gz	UCSD.H1_BMP4_Derived_Trophoblast_Cultured_Cells.H3K79me1.AY229.bed.gz;UCSD.H1_BMP4_Derived_Trophoblast_Cultured_Cells.H3K79me1.AY201.bed.gz	UCSD.H1_BMP4_Derived_Trophoblast_Cultured_Cells.H4K8ac.AY205.bed.gz;UCSD.H1_BMP4_Derived_Trophoblast_Cultured_Cells.H4K8ac.AY233.bed.gz	UCSD.H1_BMP4_Derived_Trophoblast_Cultured_Cells.H2BK12ac.AY72.bed.gz;UCSD.H1_BMP4_Derived_Trophoblast_Cultured_Cells.H2BK12ac.AY224.bed.gz	UCSD.H1_BMP4_Derived_Trophoblast_Cultured_Cells.H3K14ac.AY226.bed.gz;UCSD.H1_BMP4_Derived_Trophoblast_Cultured_Cells.H3K14ac.AY74.bed.gz	UCSD.H1_BMP4_Derived_Trophoblast_Cultured_Cells.H4K91ac.AY206.bed.gz	UCSD.H1_BMP4_Derived_Trophoblast_Cultured_Cells.H2A.Z.AY221.bed.gz;UCSD.H1_BMP4_Derived_Trophoblast_Cultured_Cells.H2A.Z.AY68.bed.gz		UCSD.H1_BMP4_Derived_Trophoblast_Cultured_Cells.H3K79me2.AY202.bed.gz;UCSD.H1_BMP4_Derived_Trophoblast_Cultured_Cells.H3K79me2.AY230.bed.gz
E006	H1 Derived Mesenchymal Stem Cells	ESC_DERIVED	ESCDerived	CL	Male	NA	NA	SD		30000000	30000000	30000000	20680231	30000000	30000000	30000000	30000000		0.593684	0.817506	0.54168	1.29367	1.37003	1.34858	1.08425	0.789494	1.01793		UCSD.H1_Derived_Mesenchymal_Stem_Cells.H3K4me2.SK520.bed.gz;UCSD.H1_Derived_Mesenchymal_Stem_Cells.H3K4me2.SK521.bed.gz	UCSD.H1_Derived_Mesenchymal_Stem_Cells.H2AK5ac.SK522.bed.gz;UCSD.H1_Derived_Mesenchymal_Stem_Cells.H2AK5ac.SK523.bed.gz	UCSD.H1_Derived_Mesenchymal_Stem_Cells.H2BK120ac.AK395.bed.gz	UCSD.H1_Derived_Mesenchymal_Stem_Cells.H2BK5ac.SK516.bed.gz;UCSD.H1_Derived_Mesenchymal_Stem_Cells.H2BK5ac.SK517.bed.gz	UCSD.H1_Derived_Mesenchymal_Stem_Cells.H3K18ac.AK283.bed.gz;UCSD.H1_Derived_Mesenchymal_Stem_Cells.H3K18ac.AK272.bed.gz	UCSD.H1_Derived_Mesenchymal_Stem_Cells.H3K23ac.AK273.bed.gz;UCSD.H1_Derived_Mesenchymal_Stem_Cells.H3K23ac.AK284.bed.gz	UCSD.H1_Derived_Mesenchymal_Stem_Cells.H3K4ac.AK274.bed.gz;UCSD.H1_Derived_Mesenchymal_Stem_Cells.H3K4ac.AK285.bed.gz	UCSD.H1_Derived_Mesenchymal_Stem_Cells.H3K79me1.SK515.bed.gz;UCSD.H1_Derived_Mesenchymal_Stem_Cells.H3K79me1.SK514.bed.gz	UCSD.H1_Derived_Mesenchymal_Stem_Cells.H4K8ac.AK276.bed.gz;UCSD.H1_Derived_Mesenchymal_Stem_Cells.H4K8ac.AK287.bed.gz	UCSD.H1_Derived_Mesenchymal_Stem_Cells.H2BK12ac.AK281.bed.gz;UCSD.H1_Derived_Mesenchymal_Stem_Cells.H2BK12ac.AK270.bed.gz	UCSD.H1_Derived_Mesenchymal_Stem_Cells.H3K14ac.AK282.bed.gz;UCSD.H1_Derived_Mesenchymal_Stem_Cells.H3K14ac.AK378.bed.gz	UCSD.H1_Derived_Mesenchymal_Stem_Cells.H4K91ac.AK277.bed.gz	UCSD.H1_Derived_Mesenchymal_Stem_Cells.H2A.Z.AK278.bed.gz
E062	Primary mononuclear cells from peripheral blood	BLOOD	PrimaryCell	28Y, 27Y	Male	LIQUID	Caucasian, Indian/Arabian	C		30000000	30000000	30000000	30000000	30000000	30000000	30000000	30000000		0.601475	0.572581	1.32648	1.19737	1.61333	1.40055	1.3272	1.78311	1.0209
E034	Primary T cells from peripheral blood	BLOOD	PrimaryCell	21Y, 37Y	Male	LIQUID	Caucasian, Hispanic	C		30000000	15811716	26362769	29358683	23290041	22795000	30000000			0.621513	0.506253	1.04511	1.19844	1.05413	1.208	0.964179	1.27421
E045	Primary T cells effector/memory enriched from peripheral blood	BLOOD	PrimaryCell	Unknown	Unknown	LIQUID	Unknown	C		30000000	26489913	20213799	23906500	18274815	30000000	16066464			0.321554	0.238991	1.38035	1.32836	1.31163	0.753417	1.28009		1.01249
E033	Primary T cells from cord blood	BLOOD	PrimaryCell	Fetus (GW unknown)	Unknown	LIQUID	Unknown	C		6976206	14292311	21861431	15496888	14506208	20743473				0.310839	0.234153	0.764086	1.06283	0.640474	0.486134	1.42037
E044	Primary T regulatory cells from peripheral blood	BLOOD	PrimaryCell	Unknown	Unknown	LIQUID	Unknown	C		30000000	30000000	30000000	15079580	17251849	29367051	8349932			0.409031	0.232325	0.771101	1.1055	0.909841	0.924872			1.01728
E043	Primary T helper cells from peripheral blood	BLOOD	PrimaryCell	Unknown	Unknown	LIQUID	Unknown	C		30000000	30000000	30000000	15739497	23864916	30000000	16749018			0.2812	0.248216	0.63114	1.278	0.929651	0.610981	1.55117
E039	Primary T helper naive cells from peripheral blood	BLOOD	PrimaryCell	Unknown	Unknown	LIQUID	Unknown	C		30000000	30000000	23952515	22287960	30000000	30000000	13028034			0.332447	0.262937	0.638252	1.28296	0.942035	0.610641	1.19666
E041	Primary T helper cells PMA-I stimulated	BLOOD	PrimaryCell	Unknown	Unknown	LIQUID	Unknown	C		30000000	30000000	30000000	30000000	30000000	30000000	30000000			0.328893	0.248155	0.449952	1.12538	0.892911	0.548811	1.51605
E042	Primary T helper 17 cells PMA-I stimulated	BLOOD	PrimaryCell	Unknown	Unknown	LIQUID	Unknown	C		30000000	30000000	30000000	30000000	30000000	30000000	18697770			0.354672	0.31788	0.772994	1.12861	1.02598	0.639769	1.45473
E040	Primary T helper memory cells from peripheral blood 1	BLOOD	PrimaryCell	Unknown	Unknown	LIQUID	Unknown	C		30000000	27340291	30000000	17101591	19489837	25486830	8607710			0.378447	0.266768	0.543336	1.14002	0.993873	0.634887	1.50716
E037	Primary T helper memory cells from peripheral blood 2	BLOOD	PrimaryCell	Unknown	Unknown	LIQUID	Unknown	C		30000000	30000000	30000000	30000000	30000000	30000000	27666693			0.22308	0.222661	0.709338	0.805392	0.963759	0.45834	1.50984
E048	Primary T CD8+ memory cells from peripheral blood	BLOOD	PrimaryCell	Unknown	Unknown	LIQUID	Unknown	C		30000000	30000000	30000000	30000000	30000000	30000000	13923505			0.374656	0.286645	0.507947	0.860792	0.949088	0.507521	1.41053
E038	Primary T helper naive cells from peripheral blood	BLOOD	PrimaryCell	Unknown	Mixed	LIQUID	Unknown	C		30000000	30000000	30000000	30000000	30000000	30000000	11693164	4657202		0.368708	0.306787	0.518773	0.912478	0.868847	0.468878	1.44198
E047	Primary T CD8+ naive cells from peripheral blood	BLOOD	PrimaryCell	Unknown	Mixed	LIQUID	Unknown	C		30000000	30000000	30000000	30000000	30000000	30000000	30000000	14693961		0.406774	0.278914	0.504346	1.04451	0.877819	0.485167	1.57963	1.97172
E029	Primary monocytes from peripheral blood	BLOOD	PrimaryCell	21Y, 37Y	Male	LIQUID	Hispanic, Unknown	C		20538113	25333602	22730312	20973878	30000000	20505089	21286511			0.449062	0.328729	0.696774	1.24581	0.998396	0.503182	1.458	2.33295
E031	Primary B cells from cord blood	BLOOD	PrimaryCell	Fetus (GW unknown)	Mixed	LIQUID	Unknown	C		5082252	13943470	20840272	12954668	8036019	14915361				0.327771	0.811721	0.913866	1.3717	1.22649	0.737168	1.52922		1.0143
E035	Primary hematopoietic stem cells	BLOOD	PrimaryCell	Fetus (GW unknown)	Unknown	LIQUID	Unknown	C		8809704	14536824	16737779	10711857	18886104	14619986				0.333407	0.249622	1.20267	1.15674	1.24489	0.926707
E051	Primary hematopoietic stem cells G-CSF-mobilized Male	BLOOD	PrimaryCell	42Y	Male	LIQUID	Caucasian	SD		29874758	24606120	30000000	27644389	30000000	27890075				0.482233	0.346121	0.805952	1.12567	1.19057	0.887274
E050	Primary hematopoietic stem cells G-CSF-mobilized Female	BLOOD	PrimaryCell	Fetus (GW unknown)	Mixed	LIQUID	Unknown	C		30000000	30000000	30000000	30000000	30000000	30000000	27469261			0.239552	0.502255	0.981544	1.07761	1.12269	0.900043			1.00541
E036	Primary hematopoietic stem cells short term culture	BLOOD	PrimaryCell	Fetus (GW unknown)	Unknown	LIQUID	Unknown	C		27825398	26103738	11911610	30000000	30000000	30000000				0.432888	0.337911	0.617354	1.15585	1.05832	0.672451	1.47772		1.00537
E032	Primary B cells from peripheral blood	BLOOD	PrimaryCell	21Y, 37Y	Male	LIQUID	Caucasian, Hispanic	C		29763728	30000000	22790761	25182460	29388415	22973371	21597113			0.432147	0.295881	1.04094	1.07656	1.07345	0.830607
E046	Primary Natural Killer cells from peripheral blood	BLOOD	PrimaryCell	21Y, 37Y	Male	LIQUID	Caucasian, Hispanic	C		25203628	16243150	28109323	21939444	22437596	30000000	26447569			0.239089	0.385778	0.527662	1.37169	1.15804	0.620663	1.33204		1.00458
E030	Primary neutrophils from peripheral blood	BLOOD	PrimaryCell	Fetus (GW unknown)	Male	LIQUID	Unknown	SD		27121937	24338419	10454083	7134392	30000000	22327666				0.423432	0.584189	0.60136	1.37453	1.37181	0.679575	1.3015		1.00196
E026	Bone Marrow Derived Cultured Mesenchymal Stem Cells	STROMAL_CONNECTIVE	PrimaryCulture	57Y, unknown, unkown, unkown	Unknown	SOLID	Unknown	SD		30000000	30000000	30000000	30000000	30000000	30000000	30000000	30000000		1.12294	0.397616	1.26522	1.26969	1.13827	1.19255
E049	Mesenchymal Stem Cell Derived Chondrocyte Cultured Cells	STROMAL_CONNECTIVE	PrimaryCulture	Unknown	Unknown	SOLID	Unknown	C		30000000	30000000	30000000	30000000	30000000	30000000	30000000	30000000		0.351476	0.321796	0.774137	1.27441	1.18321	0.703241	1.63601	1.46649
E025	Adipose Derived Mesenchymal Stem Cell Cultured Cells	FAT	PrimaryCulture	31Y, 59Y, 41Y	Female	SOLID	Unknown	C		30000000	30000000	30000000	30000000	30000000	30000000		30000000		0.375014	0.308402	0.841821	1.29627	1.20587	0.673291	1.76237	1.46737
E023	Mesenchymal Stem Cell Derived Adipocyte Cultured Cells	FAT	PrimaryCulture	CellLine	Female	NA	NA	SD		30000000	30000000	30000000	30000000	30000000	30000000		30000000		0.396473	0.39012	0.864729	1.20571	1.20454	0.82187		1.3944
E052	Muscle Satellite Cultured Cells	MUSCLE	PrimaryCulture	Unknown	Unknown	SOLID	Unknown	C		30000000	30000000	30000000	30000000	30000000	30000000		30000000		0.407088	0.537916	0.982131	1.24447	1.24002	0.909376		1.45255			BI.Muscle_Satellite_Cultured_Cells.H3K4me2.hSKM-1.bed.gz;BI.Muscle_Satellite_Cultured_Cells.H3K4me2.hSKM-3.bed.gz;BI.Muscle_Satellite_Cultured_Cells.H3K4me2.hSKM-2.bed.gz
E055	Foreskin Fibroblast Primary Cells skin01	SKIN	PrimaryCulture	0Y	Male	SOLID	Unknown	SD		30000000	30000000	30000000	30000000	30000000	30000000	27122965			0.351843	0.305782	0.881253	1.32303	1.28492	0.599893		1.63304
E056	Foreskin Fibroblast Primary Cells skin02	SKIN	PrimaryCulture	0Y	Male	SOLID	Unknown	SD		30000000	30000000	30000000	30000000	30000000	30000000	28351221			1.21671	1.22295	1.12097	1.12219	1.20099	0.989862	2.14213		1.00784
E059	Foreskin Melanocyte Primary Cells skin01	SKIN	PrimaryCulture	0Y	Male	SOLID	Unknown	SD		15680694	20445766	30000000	20064844	29536082	30000000	30000000			1.28088	0.957626	1.18675	1.15352	1.14007	1.1186	2.51589		1.02664
E061	Foreskin Melanocyte Primary Cells skin03	SKIN	PrimaryCulture	0Y	Male	SOLID	Unknown	SD		30000000	25015133	30000000	30000000	30000000	30000000	30000000			0.980398	0.945314	1.46576	1.2059	1.16929	0.919457	2.97617		1.06014
E057	Foreskin Keratinocyte Primary Cells skin02	SKIN	PrimaryCulture	0Y	Male	SOLID	Unknown	SD		15483267	9888165	29784474	24525728	26736934	21936760				4.33936	1.87808	2.87601	1.17098	1.58804	1.77757	1.7411
E058	Foreskin Keratinocyte Primary Cells skin03	SKIN	PrimaryCulture	0Y	Male	SOLID	Unknown	SD		30000000	30000000	30000000	30000000	30000000	30000000	30000000			0.822159	0.677884	1.77623	1.17988	1.1982	1.14081			1.05039
E028	Breast variant Human Mammary Epithelial Cells (vHMEC)	BREAST	PrimaryCulture	18Y	Female	SOLID	Caucasian	SD		30000000	16619959	16918735	6978187	30000000	30000000				7.07969	1.70379	2.19764	1.20635	1.49308	1.16284	1.6193
E027	Breast Myoepithelial Primary Cells	BREAST	PrimaryCell	36Y,33Y	Female	SOLID	African-American, African-American	C		30000000	23321153	29089725	17962840	30000000	30000000		23387974		0.449041	0.569322	1.72942	1.31627	1.11924	1.34371			1.04803
E054	Ganglion Eminence derived primary cultured neurospheres	BRAIN	PrimaryCulture	17GW	Female	SOLID	Unknown	SD		21500129	21615461	30000000	18829032	30000000	30000000				0.750496	0.555801	0.795198	1.15512	1.094	0.922181		1.01266
E053	Cortex derived primary cultured neurospheres	BRAIN	PrimaryCulture	17GW	Female	SOLID	Unknown	SD		20350092	15968390	30000000	17668724	30000000	30000000				0.939298	0.448925	0.632592	1.13414	0.956304	0.58903
E112	Thymus	THYMUS	PrimaryTissue	3Y	Male	SOLID	Caucasian/African American	SD		13609638	26208477	26930743	26648758	15644994	26192104	16921101			0.771592	0.416812	1.01477	1.19232	1.03076	0.574628
E093	Fetal Thymus	THYMUS	PrimaryTissue	15GW	Female	SOLID	Unknown	SD		30000000	14802364	28332002	25524279	21287106	27691776	30000000			0.726756	0.978345	1.05524	1.20143	0.907915	1.18404	1.22547
E071	Brain Hippocampus Middle	BRAIN	PrimaryTissue	81Y, 73Y	Male	SOLID	Unknown	C		30000000	30000000	30000000	30000000	30000000	30000000	30000000			0.316437	0.618884	0.803947	1.31316	1.34891	0.853836	1.1788		1.02258
E074	Brain Substantia Nigra	BRAIN	PrimaryTissue	75Y, 81Y	Mixed	SOLID	Unknown	C		30000000	30000000	30000000	30000000	30000000	30000000	30000000	30000000		0.299728	0.286336	0.570331	1.22971	1.09252	0.599161	1.46244
E068	Brain Anterior Caudate	BRAIN	PrimaryTissue	75Y, 81Y	Mixed	SOLID	Unknown	C		30000000	30000000	30000000	30000000	30000000	30000000	30000000	28970422		0.283075	0.314666	0.52699	0.995362	0.968436	0.593704	1.3527	1.47836
E069	Brain Cingulate Gyrus	BRAIN	PrimaryTissue	75Y, 81Y	Mixed	SOLID	Unknown	C		30000000	30000000	30000000	30000000	30000000	30000000	30000000	30000000		0.302663	0.362468	0.514128	1.18746	1.00392	0.668048	1.32984	1.78332
E072	Brain Inferior Temporal Lobe	BRAIN	PrimaryTissue	75Y, 81Y	Mixed	SOLID	Unknown	C		30000000	30000000	30000000	30000000	30000000	30000000	30000000	27859375		0.346242	0.320417	0.62997	1.17649	1.02121	0.648525	1.21622	1.45462
E067	Brain Angular Gyrus	BRAIN	PrimaryTissue	75Y, 81Y	Mixed	SOLID	Unknown	C		30000000	30000000	23795099	30000000	30000000	30000000	30000000	30000000		0.340832	0.30739	0.479256	1.15995	1.13098	0.644258	1.17523	1.51044
E073	Brain_Dorsolateral_Prefrontal_Cortex	BRAIN	PrimaryTissue	75Y, 81Y	Mixed	SOLID	Unknown	C		30000000	30000000	25005527	30000000	30000000	30000000	30000000	30000000		0.39865	0.338067	0.526322	1.14251	0.985652	0.675558	1.2395	1.43056
E070	Brain Germinal Matrix	BRAIN	PrimaryTissue	20GW	Male	SOLID	Unknown	SD		13500539	11098064	15831098	20093552	23639036	20583742				0.332106	0.336067	0.502085	1.11531	0.91117	0.611854	1.14011	1.29129
E082	Fetal Brain Female	BRAIN	PrimaryTissue	17GW. 17GW	Female	SOLID	Unknown	C		28368823	30000000	30000000	30000000	30000000	30000000				2.70679	0.718795	2.80777	1.17537	1.05178	0.70588
E081	Fetal Brain Male	BRAIN	PrimaryTissue	17GW, 17GW	Male/Unknown	SOLID	Unknown	C		15986718	30000000	30000000	27040862	16684621	27976521				1.54282	0.509728	0.898666	1.14099	1.09992	0.812118			1.01412
E063	Adipose Nuclei	FAT	PrimaryTissue	49Y, 59Y, 41Y, 25Y, 81Y	Female	SOLID	Unknown	C		30000000	30000000	30000000	30000000	30000000	30000000	16568068	30000000		0.285737	0.258299	0.820069	0.766004	1.71312	0.78076			1.0124
E100	Psoas Muscle	MUSCLE	PrimaryTissue	3Y, 34Y	Male	SOLID	Caucasian/African American, Caucasian	C		30000000	24435553	8837740	30000000	26803294	18935078	15780458			0.384521	0.378755	0.700483	1.1843	1.10341	0.849508	1.47102	1.12135
E108	Skeletal Muscle Female	MUSCLE	PrimaryTissue	72Y	Female	SOLID	Caucasian	SD		30000000	27308448	29558349	27458610	29822180	29821919	18923998	18468249		1.21724	0.708612	0.922667	1.20785	1.25549	1.1892	1.38049		1.0139
E107	Skeletal Muscle Male	MUSCLE	PrimaryTissue	54Y	Male	SOLID	Caucasian	SD		26846263	26170023	28560240	27898894	26941724	28968736		24165192		0.38704	0.349821	0.799636	1.17297	1.42325	0.746726	1.62986	1.64449
E089	Fetal Muscle Trunk	MUSCLE	PrimaryTissue	16GW	Female	SOLID	Unknown	SD		18197787	19336164	19159641	30000000	17656092	30000000	17469992			0.485703	0.330133	0.874992	1.16011	1.49557	0.698397		1.61732
E090	Fetal Muscle Leg	MUSCLE_LEG	PrimaryTissue	15GW	Female	SOLID	Unknown	SD		23415690	25759731	22108954	29834349	30000000	30000000	26085199			0.257196	0.22963	1.72032	1.29297	1.63228	0.864431	1.32566		1.02235
E083	Fetal Heart	HEART	PrimaryTissue	14GW, 15GW, 13GW	Mixed	SOLID	Unknown	C		21203977	17982142	21485738	13971404	30000000	18207403		15704109		0.277763	0.408728	1.4931	1.2872	1.33091	1.06325	1.34408		1.02683
E104	Right Atrium	HEART	PrimaryTissue	34Y	Male	SOLID	Caucasian	SD		21667490	30000000	26426254	24225024	17828160	8084109	24618650			0.659065	0.308247	0.815127	0.497988	1.19498	0.487379		1.64336	1.01829
E095	Left Ventricle	HEART	PrimaryTissue	3Y, 34Y	Male	SOLID	Caucasian/African American, Caucasian	C		30000000	18215079	30000000	29961373	30000000	30000000	30000000			0.796232	0.917615	0.778321	1.1816	1.41847	0.738554	1.48916
E105	Right Ventricle	HEART	PrimaryTissue	3Y, 34Y	Male	SOLID	Caucasian/African American, Caucasian	C		30000000	30000000	23238486	9425366	30000000	22390897	10326840			0.900712	0.394238	0.924015	1.31921	1.49682	1.06537	1.50193
E065	Aorta	VASCULAR	PrimaryTissue	34Y	Male	SOLID	Caucasian	SD		16628788	27455320	15468868	21785763	16240982	28146127	21179493			0.853765	0.941183	0.477358	1.24936	0.97817	0.794231	1.29552
E078	Duodenum Smooth Muscle	GI_DUODENUM	PrimaryTissue	59Y, 73Y	Male	SOLID	Caucasian	C		30000000	30000000	30000000	30000000	30000000	30000000	30000000			1.09432	1.23423	1.21564	1.12312	1.15582	1.30171	1.56641
E076	Colon Smooth Muscle	GI_COLON	PrimaryTissue	56Y, 77Y	Female	SOLID	Caucasian	C		30000000	30000000	30000000	30000000	30000000	30000000	13712553	29463125		0.479148	0.291201	0.62892	1.08309	0.908886	0.750495	1.20668
E103	Rectal Smooth Muscle	GI_RECTUM	PrimaryTissue	50Y	Female	SOLID	Caucasian	SD		26466701	17983778	23089621	25364063	30000000	25482942	18644022	22689804		0.436471	0.284555	0.410463	0.931816	1.03872	0.485889	1.37375	0.785768
E111	Stomach Smooth Muscle	GI_STOMACH	PrimaryTissue	84Y	Female	SOLID	Caucasian	SD		23248973	23606699	24316981	21806748	13548731	24021908	22192107	30000000		0.345395	0.314331	0.839266	1.22526	1.00315	0.707809	1.44567	0.979125
E092	Fetal Stomach	GI_STOMACH	PrimaryTissue		Female	SOLID		C		29322147	16402941	21309182	27873393	26642071	30000000	30000000			0.644896	0.465743	1.00809	1.19514	1.1927	0.998786	1.30853	1.20811
E085	Fetal Intestine Small	GI_INTESTINE	PrimaryTissue	15GW	Male	SOLID	Unknown	SD		30000000	23116257	21167043	26466933	28388130	30000000	29678351			0.28174	0.401856	1.477	1.28995	1.07178	1.40255	1.42482		1.02278
E084	Fetal Intestine Large	GI_INTESTINE	PrimaryTissue	15GW	Male	SOLID	Unknown	SD		30000000	16222704	30000000	20631600	26696288	30000000	28573947			0.511854	0.832742	1.30678	1.32226	1.15793	1.76045	1.28306		1.00503
E109	Small Intestine	GI_INTESTINE	PrimaryTissue	3Y, 34Y	Male	SOLID	Caucasian/African American, Caucasian	C		30000000	8151498	29634927	10595509	17317783	8439760	30000000			0.576546	0.502851	1.02298	1.35604	1.14776	0.910826	1.2855		1.01339
E106	Sigmoid Colon	GI_COLON	PrimaryTissue	3Y, 34Y	Male	SOLID	Caucasian/African American, Caucasian	C		30000000	30000000	30000000	15535345	30000000	30000000	30000000			0.84298	0.400124	1.39016	0.898183	1.09132	0.610715	1.34214		1.00862
E075	Colonic Mucosa	GI_COLON	PrimaryTissue	73Y	Female	SOLID	Caucasian	SD		17597438	11472457	11917259	12171088	12035520	13166426	16157458	11223367		1.05455	0.577292	1.00583	1.13202	1.09185	0.918874	1.37291
E101	Rectal Mucosa Donor 29	GI_RECTUM	PrimaryTissue	50Y	Female	SOLID	Caucasian	SD		30000000	25399408	28331555	27217596	22245786	29628167	17742431	25567948		0.288125	0.230745	0.621784	1.21794	0.897517	0.635311	1.4407	1.15189
E102	Rectal Mucosa Donor 31	GI_RECTUM	PrimaryTissue	61Y	Female	SOLID	Caucasian	SD		30000000	30000000	30000000	21058139	23897111	30000000	15885968	19135054		0.356548	0.30329	0.806932	1.18276	1.25515	0.842689	1.43894	1.24487
E110	Stomach Mucosa	GI_STOMACH	PrimaryTissue	59Y	Male	SOLID	Caucasian	SD		30000000	20887596	30000000	23950798	27797421	30000000		26918659		0.482196	0.354436	0.924992	1.18251	1.11349	0.782425	1.49196	1.47848
E077	Duodenum Mucosa	GI_DUODENUM	PrimaryTissue	76Y	Male	SOLID	Caucasian	SD		30000000	25131617	30000000	30000000	30000000	30000000		30000000		0.428003	0.311473	0.819345	0.648097	1.05441	0.465224		1.37712
E079	Esophagus	GI_ESOPHAGUS	PrimaryTissue	34Y	Male	SOLID	Caucasian	SD		30000000	19123277	24579845	16538590	19495504	17259442	19678792			0.350867	0.286213	0.758849	1.12159	1.14002	0.813325		1.152
E094	Gastric	GI_STOMACH	PrimaryTissue	34Y	Male	SOLID	Caucasian	SD		30000000	17010399	15423262	19845042	25170873	20144690	16801250			0.860426	0.917784	0.780991	1.3196	1.34556	1.09203	1.29454
E099	Placenta Amnion	PLACENTA	PrimaryTissue	16GW	Male	SOLID	African American	SD		25392183	20470349	25408415	21483416	22250049	20685696	25933896			1.18037	0.542032	0.515635	1.21918	1.1848	1.13769	1.14854		1.01408
E086	Fetal Kidney	KIDNEY	PrimaryTissue	17GW	Unknown	SOLID	Unknown	SD		18548118	27700402	30000000	29229697	30000000	29628321		29435642		0.615022	0.413295	0.668803	1.16325	1.03859	0.681168	0.993184
E088	Fetal Lung	LUNG	PrimaryTissue		Female/Unknown	SOLID		C		30000000	30000000	30000000	27343567	30000000	30000000		30000000		0.386898	0.362032	0.750556	1.29227	0.931118	0.603393		1.28198	1.00355
E097	Ovary	OVARY	PrimaryTissue	30Y	Female	SOLID	Caucasian	SD		30000000	25814257	28484714	26021916	26603106	25448976	16591070			0.401196	0.294576	1.01527	1.08489	1.11329	0.673821		1.27799	1.01632
E087	Pancreatic Islets	PANCREAS	PrimaryTissue	Unknown, Unknown, 45Y	Male	SOLID	Unknown, Unknown, Caucasian	C		10225696	22101115	12904397	26815847	8446366	8531014	16662142	10327638		1.19711	0.994946	0.736443	1.18459	1.23124	1.19541	1.2029		1.00399
E080	Fetal Adrenal Gland	ADRENAL	PrimaryTissue	13GW	Male	SOLID	Unknown	SD		25471647	17483622	30000000	30000000	27517966	24430422	19509171			0.316488	0.422998	0.564791	1.12631	0.929636	0.789237	1.18655	1.46141
E091	Placenta	PLACENTA	PrimaryTissue	16GW	Female	SOLID	Unknown	SD		18263539	23924737	19275043	19826366	26507300	22120641	21617660			0.232244	0.33979	1.63239	1.28413	1.12694	0.952498	1.26371		1.0036
E066	Liver	LIVER	PrimaryTissue	Unknown	Mixed	SOLID	Unknown	C		30000000	30000000	30000000	30000000	30000000	30000000	30000000	30000000		0.251847	0.736712	0.87222	1.39515	1.20506	0.632842	1.27984		1.02351
E098	Pancreas	PANCREAS	PrimaryTissue	34Y	Male	SOLID	Caucasian	SD		30000000	16517475	12682102	20719609	27782431	27465612	11995712			0.492748	0.355774	0.87049	0.963063	1.06787	0.7584	1.44108	1.30458
E096	Lung	LUNG	PrimaryTissue	30Y	Female	SOLID	Caucasian	SD		30000000	26030514	26851763	22279970	14290186	21103200	29491686			0.911485	0.860079	0.458685	1.2711	1.49098	1.13179	1.02647		1.01802
E113	Spleen	SPLEEN	PrimaryTissue	34Y	Male	SOLID	Caucasian	SD		28839487	14286063	15457892	16923903	22823512	20093694	16906533			0.631824	1.29203	0.778596	1.26053	1.51596	1.0975	1.45523
E114	A549 EtOH 0.02pct Lung Carcinoma Cell Line	LUNG	CellLine		Male			SD		30000000	30000000	30000000	30000000	30000000	30000000	30000000	30000000		0.541814	0.611078	0.357285	1.12464	1.15067	1.17328	1.23814				1												1		1			1
E115	Dnd41 TCell Leukemia Cell Line	BLOOD	CellLine		Male			SD		30000000	30000000	30000000	30000000	30000000	30000000	30000000	30000000		0.724142	0.503403	0.875153	1.17734	1.01322	0.681905	1.28041	1.33709	1.01073		1												1		1			1
E116	GM12878 Lymphoblastoid Cells	BLOOD	PrimaryCulture		Female		Caucasian	SD		12554606	30000000	30000000	30000000	30000000	21752969	16702604	17159125		0.747286	0.457906	1.10068	1.13066	1.08466	0.914847	1.19554	1.36063			1												1		1			1
E117	HeLa-S3 Cervical Carcinoma Cell Line	CERVIX	CellLine		Female			SD		30000000	30000000	30000000	30000000	30000000	30000000	30000000	30000000		0.182263	0.543418	0.712082	1.07744	1.00064	0.447743	1.22032	1.27329	1.05827		1												1		1			1
E118	HepG2 Hepatocellular Carcinoma Cell Line	LIVER	CellLine		Male			SD		10748827	30000000	29136989	16348994	30000000	17385674	12391189	20884328		0.828532	0.549087	0.598768	1.21465	1.05323	0.520356	1.32809	1.38699	1.16187		1												1		1			1
E119	HMEC Mammary Epithelial Primary Cells	BREAST	PrimaryCulture		Unknown			SD		17887776	17334631	15665326	26608778	30000000	18511716	19799387	17011443		0.297444	0.519562	0.789128	1.22813	1.04657	0.702438	1.334	1.36801	1.13504		1												1		1			1
E120	HSMM Skeletal Muscle Myoblasts Cells	MUSCLE	PrimaryCulture		Unknown			SD		17075015	30000000	20529194	19561255	19710638	30000000	21768173	17131169		0.302617	0.310589	0.764809	1.15332	1.19218	0.547096	1.26628	1.25579	1.08792		1												1		1			1
E121	HSMM cell derived Skeletal Muscle Myotubes Cells	MUSCLE	PrimaryCulture		Unknown			SD		30000000	30000000	30000000	20030186	24028231	23652669	14620019	23905364		0.515933	0.56701	0.746341	1.2562	1.09223	0.88757	1.32407	1.27666	1.02485		1												1		1			1
E122	HUVEC Umbilical Vein Endothelial Primary Cells	VASCULAR	PrimaryCulture		Unknown			SD		21260338	30000000	23280856	22614527	27375524	22046983	23263030	15979446		1.01968	0.582881	0.969065	1.19978	1.14583	0.795069	1.39419	1.42338	1.01411		1												1		1			1
E123	K562 Leukemia Cells	BLOOD	PrimaryCulture		Female			SD		17695407	30000000	18741227	20561626	25818317	20588970	18512078	26133812		0.405275	0.540832	0.802573	1.18348	1.12977	0.407516	1.35536	1.37923	1.03428		1												1		1			1
E124	Monocytes-CD14+ RO01746 Primary Cells	BLOOD	PrimaryCell		Female			SD		30000000	21656842	26235172	24976125	19394484	30000000	30000000	16055943		0.263376	0.657489	0.856661	1.14866	1.09462	0.832982	1.41877	1.33977	1.11187		1												1		1			1
E125	NH-A Astrocytes Primary Cells	BRAIN	PrimaryCulture		Unknown			SD		30000000	30000000	25109312	24466467	23629737	26980400	21925355	30000000		0.499775	0.302537	1.04236	1.22333	1.17296	0.736574	1.32342	1.59344	1.05448		1												1		1			1
E126	NHDF-Ad Adult Dermal Fibroblast Primary Cells	SKIN	PrimaryCulture		Female			SD		16806474	30000000	30000000	30000000	30000000	30000000	30000000	25251057		0.857049	0.536506	0.744766	1.17921	1.09333	0.621833	1.29665	1.37884	1.02054		1												1		1			1
E127	NHEK-Epidermal Keratinocyte Primary Cells	SKIN	PrimaryCulture		Unknown			SD		20364549	30000000	17865993	19053894	23253236	19064897	22517166	19522411		1.19704	0.528074	1.07392	1.21124	1.17241	0.745045	1.37975	1.38175	1.01842		1												1		1			1
E128	NHLF Lung Fibroblast Primary Cells	LUNG	PrimaryCulture		Unknown			SD		12868984	30000000	15285316	27390646	18295920	22059290	15453737	15336172		0.258462	0.56734	0.990243	1.13539	1.13616	0.617971	1.30756	1.2799	1.03994		1												1		1			1
E129	Osteoblast Primary Cells	BONE	PrimaryCulture		Unknown			SD		30000000	30000000	30000000	30000000	30000000	30000000	30000000			0.23821	0.575375	0.671193	1.18057	1.08999	1.015	1.36765	1.36965	1.02504		1												1		1			1
																			0.543952	0.634919	0.959181	1.21024	1.22188	0.729465	1.28571
[truncated: 3 more columns]

## Sheet: (H) iDMRs reference set
Gene	iDMR category	Parental methylated allele	hg19 coordinates (-/+ 1 Kb)	Length (bp)
NDN	Secondary	Maternal	chr4:23930452-23933759	3308
GRB10	Primary	Maternal	chr7:50847726-50852312	4586
MEST	Primary	Maternal	chr7:130129138-130135388	6251
INPP5F	Primary	Maternal	chr10:121577047-121579727	2681
KCNQ1	Primary	Maternal	chr11:2718948-2723259	4312
MEG8	Secondary	Maternal	chr14:101369742-101372419	2678
MAGEL2	Secondary	Maternal	chr15:23891426-23895029	3604
ZNF331	Primary	Maternal	chr19:54039510-54043212	3703
