# Supplementary material for: Maternal 5mCpG Imprints at the PARD6G-AS1 and GCSAML Differentially Methylated Regions Are Decoupled From Parent-of-Origin Expression Effects in Multiple Human Tissues
Source: Front Genet. 2018 Mar 1;9:36. doi: 10.3389/fgene.2018.00036 (PMC5838017; doi:10.3389/fgene.2018.00036)
Supplement: Dataset S2 — Overall evidence of allele-specific expression (ASE) from RNA-Seq experiments. Six spreadsheets: (A) Information about the 8,555 RNA-Seq experiments in 51 tissues from the GTEx project (release V7; n = 9,931 RNA-Seq entries extracted with the dbGaP run selector tool), used as a secondary source; (B) Sorting and classification of 40 known imprinted genes (Babak et al., 2015; Baran et al., 2015) by the patterns of ASE across informative SNPs using the GTEx data and classification criteria described in the present study; (C) Information about the 2,164 RNA-Seq experiments in 25 tissues used as the primary source. Jointly, the sets of RNA-Seq experiments listed in (A,C) represent an atlas of 52 tissues; (D) Sorting and classification of the genes located up to 2.3Mb in either direction from the PARD6G-AS1, PWWP2AP1, and GCSAML genes by the patterns of ASE across informative SNPs using the GTEx data; (E) Allele-specific expression of ZNF124 yielding at least 10 reads per SNP in primary RNA-Seq experiments from lung tissue; (F) List of the top lead SNPs (MAF > 0.1) selected from the results in (D) and heatmap of the distribution of the informative RNA-Seq experiments yielding at least 20 reads per SNP; (G) Evidence of biallelic expression across the lead SNPs listed in (F); (H) Effective gene coverage according to the GTEx expression analysis. [file DataSheet2.XLSX]

## Sheet: INDEX
Sheet Index
(A) GTEx samples info V7
(B) 40 known imprinted genes
(C) 2164 SRA experiments atlas
(D) 4.6-Mb screen analysis
(E) ASE of ZNF124 in lung
(F) Heatmap of top SNPs
(G) ASE top biallelic SNPs
(H) Effective gene coverage

## Sheet: (A) GTEx samples info V7
Assay type	Average spot lenght (bases)	BioProject ID	BioSample ID	Center Name	Consent	Experiment ID	Insert size (bases)	Instrument	Library layout	Library selection	Library source	Library naame	Load date	Mbases	Mbytes	Release date	Run ID	SRA sample ID	SRA study ID	Project sample ID	Analyte type	Biospecimen repository	Biospecimen repository sample ID	Body site	Data type	dbGaP accession ID	Histological type	Instrument name	Is tumor?	Lane	Library type	Molecular data type	Product order	Product part number	Donor gender (sex)	Donor age	Study design	Study name	Submitted subject ID	Work request	Genome assembly name	Organism	Platform		Color designations
WXS	152	PRJNA75899	SAMN03877569	The Broad Institute	GRU	SRX1151259	150	Illumina HiSeq 2000	PAIRED	Hybrid Selection	GENOMIC	Pond-303146	42258	7424	3692	42283	SRR2164556	SRS1035823	SRP012682	GTEX-1117F-0003-SM-58Q7G	DNA:DNA Genomic	GTEx		Whole Blood	Exome	phs000424	Blood	SL-HDM	No	2	HybridSelection	SNP/CNV Genotypes (NGS)	PDO-2578	P-EX-0006	female	61-70	Cross-Sectional	Genotype-Tissue Expression (GTEx)	GTEX-1117F	39666	GRCh37	Homo sapiens	ILLUMINA		WXS (female)
WGS	302	PRJNA75899	SAMN04595635	The Broad Institute	GRU	SRX1746480	348	HiSeq X Ten	PAIRED	RANDOM	GENOMIC	Solexa-282589	42501	124574	37954	42914	SRR3481676	SRS1425169	SRP012682	GTEX-1117F-0003-SM-6WBT7	DNA:DNA Genomic	GTEx	GTEX-1117F-0003-SM-6WBT7	Whole Blood		phs000424	Blood	SL-HXJ	No	5	WholeGenomeShotgun	Whole Genome (NGS)			female	61-70	Cross-Sectional	Genotype-Tissue Expression (GTEx)	GTEX-1117F	41415	GRCh37	Homo sapiens	ILLUMINA		WGS (female)
RNA-Seq	152	PRJNA75899	SAMN02792094	The Broad Institute	GRU	SRX557896	150	Illumina HiSeq 2000	PAIRED	cDNA	TRANSCRIPTOMIC	Solexa-215850	41915	5075	2446	41790	SRR1309070	SRS623891	SRP012682	GTEX-1117F-0426-SM-5EGHI	RNA:Total RNA	GTEx	GTEX-1117F-0426-SM-5EGHI	Muscle - Skeletal	RNA	phs000424	Muscle	SL-HBW	No	1	cDNAShotgunStrandAgnostic	RNA Seq (NGS)	PDO-2830	P-RNA-0002	female	61-70	Cross-Sectional	Genotype-Tissue Expression (GTEx)	GTEX-1117F	39959	GRCh37	Homo sapiens	ILLUMINA		RNA-Seq (female)
RNA-Seq	152	PRJNA75899	SAMN02791416	The Broad Institute	GRU	SRX557963	150	Illumina HiSeq 2000	PAIRED	cDNA	TRANSCRIPTOMIC	Solexa-215849	41915	5099	2480	41790	SRR1309248	SRS623898	SRP012682	GTEX-1117F-1326-SM-5EGHH	RNA:Total RNA	GTEx	GTEX-1117F-1326-SM-5EGHH	Adipose - Visceral (Omentum)	RNA	phs000424	Adipose Tissue	SL-HDJ	No	2	cDNAShotgunStrandAgnostic	Allele-Specific Expression	PDO-2830	P-RNA-0002	female	61-70	Cross-Sectional	Genotype-Tissue Expression (GTEx)	GTEX-1117F	39959	GRCh37	Homo sapiens	ILLUMINA
RNA-Seq	152	PRJNA75899	SAMN02792168	The Broad Institute	GRU	SRX560118	150	Illumina HiSeq 2000	PAIRED	cDNA	TRANSCRIPTOMIC	Solexa-223544	41915	6879	3531	41792	SRR1313747	SRS624512	SRP012682	GTEX-1117F-2526-SM-5GZY6	RNA:Total RNA	GTEx	GTEX-1117F-2526-SM-5GZY6	Vagina	RNA	phs000424	Vagina	SL-HDF	No	2	cDNAShotgunStrandAgnostic	Allele-Specific Expression	PDO-2893	P-RNA-0002	female	61-70	Cross-Sectional	Genotype-Tissue Expression (GTEx)	GTEX-1117F	40022	GRCh37	Homo sapiens	ILLUMINA
RNA-Seq	152	PRJNA75899	SAMN02788402	The Broad Institute	GRU	SRX561902	150	Illumina HiSeq 2000	PAIRED	cDNA	TRANSCRIPTOMIC	Solexa-230582	41915	5360	2647	41792	SRR1317257	SRS625335	SRP012682	GTEX-1117F-0626-SM-5N9CS	RNA:Total RNA	GTEx	GTEX-1117F-0626-SM-5N9CS	Artery - Coronary	RNA	phs000424	Blood Vessel	SL-HEH	No	7	cDNAShotgunStrandAgnostic	RNA Seq (NGS)	PDO-3014	P-RNA-0002	female	61-70	Cross-Sectional	Genotype-Tissue Expression (GTEx)	GTEX-1117F	40116	GRCh37	Homo sapiens	ILLUMINA
RNA-Seq	152	PRJNA75899	SAMN02789362	The Broad Institute	GRU	SRX582752	150	Illumina HiSeq 2000	PAIRED	cDNA	TRANSCRIPTOMIC	Solexa-223524	41916	5556	2695	41799	SRR1364871	SRS631166	SRP012682	GTEX-1117F-2826-SM-5GZXL	RNA:Total RNA	GTEx	GTEX-1117F-2826-SM-5GZXL	Breast - Mammary Tissue	RNA	phs000424	Breast	SL-HDC	No	1	cDNAShotgunStrandAgnostic	RNA Seq (NGS)	PDO-2893	P-RNA-0002	female	61-70	Cross-Sectional	Genotype-Tissue Expression (GTEx)	GTEX-1117F	40022	GRCh37	Homo sapiens	ILLUMINA
RNA-Seq	152	PRJNA75899	SAMN02787835	The Broad Institute	GRU	SRX584251	150	Illumina HiSeq 2000	PAIRED	cDNA	TRANSCRIPTOMIC	Solexa-220429	41916	5178	2441	41800	SRR1368794	SRS631466	SRP012682	GTEX-1117F-0726-SM-5GIEN	RNA:Total RNA	GTEx	GTEX-1117F-0726-SM-5GIEN	Heart - Atrial Appendage	RNA	phs000424	Heart	SL-HBW	No	1	cDNAShotgunStrandAgnostic	RNA Seq (NGS)	PDO-2875	P-RNA-0002	female	61-70	Cross-Sectional	Genotype-Tissue Expression (GTEx)	GTEX-1117F	40013	GRCh37	Homo sapiens	ILLUMINA
RNA-Seq	152	PRJNA75899	SAMN02787296	The Broad Institute	GRU	SRX601954	150	Illumina HiSeq 2000	PAIRED	cDNA	TRANSCRIPTOMIC	Solexa-223568	41916	5263	2564	41805	SRR1406135	SRS638182	SRP012682	GTEX-1117F-3026-SM-5GZYU	RNA:Total RNA	GTEx	GTEX-1117F-3026-SM-5GZYU	Minor Salivary Gland	RNA	phs000424	Salivary Gland	SL-HDE	No	1	cDNAShotgunStrandAgnostic	RNA Seq (NGS)	PDO-2893	P-RNA-0002	female	61-70	Cross-Sectional	Genotype-Tissue Expression (GTEx)	GTEX-1117F	40022	GRCh37	Homo sapiens	ILLUMINA
RNA-Seq	152	PRJNA75899	SAMN02791545	The Broad Institute	GRU	SRX604714	150	Illumina HiSeq 2000	PAIRED	cDNA	TRANSCRIPTOMIC	Solexa-230571	41916	5461	2685	41806	SRR1413373	SRS639165	SRP012682	GTEX-1117F-2226-SM-5N9CH	RNA:Total RNA	GTEx	GTEX-1117F-2226-SM-5N9CH	Ovary	RNA	phs000424	Ovary	SL-HDD	No	2	cDNAShotgunStrandAgnostic	Allele-Specific Expression	PDO-3014	P-RNA-0002	female	61-70	Cross-Sectional	Genotype-Tissue Expression (GTEx)	GTEX-1117F	40116	GRCh37	Homo sapiens	ILLUMINA
RNA-Seq	152	PRJNA75899	SAMN02792461	The Broad Institute	GRU	SRX618674	150	Illumina HiSeq 2000	PAIRED	cDNA	TRANSCRIPTOMIC	Solexa-230583	41916	6138	3055	41813	SRR1444460	SRS644601	SRP012682	GTEX-1117F-3226-SM-5N9CT	RNA:Total RNA	GTEx	GTEX-1117F-3226-SM-5N9CT	Brain - Cortex	RNA	phs000424	Brain	SL-HDG	No	2	cDNAShotgunStrandAgnostic	RNA Seq (NGS)	PDO-3014	P-RNA-0002	female	61-70	Cross-Sectional	Genotype-Tissue Expression (GTEx)	GTEX-1117F	40116	GRCh37	Homo sapiens	ILLUMINA
RNA-Seq	152	PRJNA75899	SAMN02787940	The Broad Institute	GRU	SRX623207	150	Illumina HiSeq 2000	PAIRED	cDNA	TRANSCRIPTOMIC	Solexa-223580	41916	5517	2681	41814	SRR1455038	SRS645841	SRP012682	GTEX-1117F-0226-SM-5GZZ7	RNA:Total RNA	GTEx	GTEX-1117F-0226-SM-5GZZ7	Adipose - Subcutaneous	RNA	phs000424	Adipose Tissue	SL-HDC	No	1	cDNAShotgunStrandAgnostic	Allele-Specific Expression	PDO-2893	P-RNA-0002	female	61-70	Cross-Sectional	Genotype-Tissue Expression (GTEx)	GTEX-1117F	40022	GRCh37	Homo sapiens	ILLUMINA
RNA-Seq	152	PRJNA75899	SAMN02790595	The Broad Institute	GRU	SRX628118	150	Illumina HiSeq 2000	PAIRED	cDNA	TRANSCRIPTOMIC	Solexa-223556	42504	5449	2648	41817	SRR1465418	SRS648165	SRP012682	GTEX-1117F-2926-SM-5GZYI	RNA:Total RNA	GTEx	GTEX-1117F-2926-SM-5GZYI	Skin - Not Sun Exposed (Suprapubic)	RNA	phs000424	Skin	SL-HDG	No	1	cDNAShotgunStrandAgnostic	RNA Seq (NGS)	PDO-2893	P-RNA-0002	female	61-70	Cross-Sectional	Genotype-Tissue Expression (GTEx)	GTEX-1117F	40022	GRCh37	Homo sapiens	ILLUMINA
RNA-Seq	152	PRJNA75899	SAMN02787908	The Broad Institute	GRU	SRX634187	150	Illumina HiSeq 2000	PAIRED	cDNA	TRANSCRIPTOMIC	Solexa-215814	41916	4821	2329	41817	SRR1479826	SRS648852	SRP012682	GTEX-1117F-2426-SM-5EGGH	RNA:Total RNA	GTEx	GTEX-1117F-2426-SM-5EGGH	Uterus	RNA	phs000424	Uterus	SL-HDD	No	1	cDNAShotgunStrandAgnostic	RNA Seq (NGS)	PDO-2830	P-RNA-0002	female	61-70	Cross-Sectional	Genotype-Tissue Expression (GTEx)	GTEX-1117F	39959	GRCh37	Homo sapiens	ILLUMINA
RNA-Seq	152	PRJNA75899	SAMN02790445	The Broad Institute	GRU	SRX640977	150	Illumina HiSeq 2000	PAIRED	cDNA	TRANSCRIPTOMIC	Solexa-215851	42682	5058	2445	42682	SRR1500555	SRS650173	SRP012682	GTEX-1117F-0526-SM-5EGHJ	RNA:Total RNA	GTEx	GTEX-1117F-0526-SM-5EGHJ	Artery - Tibial	RNA	phs000424	Blood Vessel	SL-HDE	No	1	cDNAShotgunStrandAgnostic	Allele-Specific Expression	PDO-2830	P-RNA-0002	female	61-70	Cross-Sectional	Genotype-Tissue Expression (GTEx)	GTEX-1117F	39959	GRCh37	Homo sapiens	ILLUMINA
WXS	152	PRJNA75899	SAMN03877692	The Broad Institute	GRU	SRX1153487	150	Illumina HiSeq 2000	PAIRED	Hybrid Selection	GENOMIC	Pond-303205	42258	8123	4106	42283	SRR2167393	SRS1036487	SRP012682	GTEX-111CU-0003-SM-58Q95	DNA:DNA Genomic	GTEx	GTEX-111CU-0003-SM-58Q95	Whole Blood	Exome	phs000424	Blood	SL-HAR	No	5	HybridSelection	SNP/CNV Genotypes (NGS)	PDO-2578	P-EX-0006	male	51-60	Cross-Sectional	Genotype-Tissue Expression (GTEx)	GTEX-111CU	39666	GRCh37	Homo sapiens	ILLUMINA		WXS (male)
WGS	302	PRJNA75899	SAMN04596530	The Broad Institute	GRU	SRX1746005	397	HiSeq X Ten	PAIRED	RANDOM	GENOMIC	Solexa-282537	42500	124609	34971	42914	SRR3480666	SRS1424846	SRP012682	GTEX-111CU-0003-SM-6WBUD	DNA:DNA Genomic	GTEx	GTEX-111CU-0003-SM-6WBUD	Whole Blood		phs000424	Blood	SL-HXA	No	8	WholeGenomeShotgun	Whole Genome (NGS)			male	51-60	Cross-Sectional	Genotype-Tissue Expression (GTEx)	GTEX-111CU	41415	GRCh37	Homo sapiens	ILLUMINA		WGS (male)
RNA-Seq	152	PRJNA75899	SAMN02789641	The Broad Institute	GRU	SRX557467	150	Illumina HiSeq 2000	PAIRED	cDNA	TRANSCRIPTOMIC	Solexa-215852	41915	4970	2467	41790	SRR1307808	SRS623835	SRP012682	GTEX-111CU-0526-SM-5EGHK	RNA:Total RNA	GTEx	GTEX-111CU-0526-SM-5EGHK	Pancreas	RNA	phs000424	Pancreas	SL-HDJ	No	2	cDNAShotgunStrandAgnostic	RNA Seq (NGS)	PDO-2830	P-RNA-0002	male	51-60	Cross-Sectional	Genotype-Tissue Expression (GTEx)	GTEX-111CU	39959	GRCh37	Homo sapiens	ILLUMINA		RNA-Seq (male)
RNA-Seq	152	PRJNA75899	SAMN02791561	The Broad Institute	GRU	SRX557606	150	Illumina HiSeq 2000	PAIRED	cDNA	TRANSCRIPTOMIC	Solexa-215890	41915	5254	2530	41790	SRR1308269	SRS623857	SRP012682	GTEX-111CU-1226-SM-5EGIN	RNA:Total RNA	GTEx	GTEX-111CU-1226-SM-5EGIN	Colon - Sigmoid	RNA	phs000424	Colon	SL-HBV	No	2	cDNAShotgunStrandAgnostic	RNA Seq (NGS)	PDO-2830	P-RNA-0002	male	51-60	Cross-Sectional	Genotype-Tissue Expression (GTEx)	GTEX-111CU	39959	GRCh37	Homo sapiens	ILLUMINA
RNA-Seq	152	PRJNA75899	SAMN02793620	The Broad Institute	GRU	SRX557870	150	Illumina HiSeq 2000	PAIRED	cDNA	TRANSCRIPTOMIC	Solexa-215888	41915	6577	3167	41790	SRR1309032	SRS623889	SRP012682	GTEX-111CU-1026-SM-5EGIL	RNA:Total RNA	GTEx	GTEX-111CU-1026-SM-5EGIL	Adipose - Visceral (Omentum)	RNA	phs000424	Adipose Tissue	SL-HDD	No	2	cDNAShotgunStrandAgnostic	Allele-Specific Expression	PDO-2830	P-RNA-0002	male	51-60	Cross-Sectional	Genotype-Tissue Expression (GTEx)	GTEX-111CU	39959	GRCh37	Homo sapiens	ILLUMINA
RNA-Seq	152	PRJNA75899	SAMN02790451	The Broad Institute	GRU	SRX558128	150	Illumina HiSeq 2000	PAIRED	cDNA	TRANSCRIPTOMIC	Solexa-215853	41915	5784	2787	41790	SRR1309619	SRS623914	SRP012682	GTEX-111CU-0626-SM-5EGHL	RNA:Total RNA	GTEx	GTEX-111CU-0626-SM-5EGHL	Esophagus - Muscularis	RNA	phs000424	Esophagus	SL-HDJ	No	1	cDNAShotgunStrandAgnostic	Allele-Specific Expression	PDO-2830	P-RNA-0002	male	51-60	Cross-Sectional	Genotype-Tissue Expression (GTEx)	GTEX-111CU	39959	GRCh37	Homo sapiens	ILLUMINA
RNA-Seq	152	PRJNA75899	SAMN02789465	The Broad Institute	GRU	SRX558418	150	Illumina HiSeq 2000	PAIRED	cDNA	TRANSCRIPTOMIC	Solexa-223561	41915	5669	2751	41790	SRR1310275	SRS623944	SRP012682	GTEX-111CU-1826-SM-5GZYN	RNA:Total RNA	GTEx	GTEX-111CU-1826-SM-5GZYN	Adipose - Subcutaneous	RNA	phs000424	Adipose Tissue	SL-HDB	No	2	cDNAShotgunStrandAgnostic	Allele-Specific Expression	PDO-2893	P-RNA-0002	male	51-60	Cross-Sectional	Genotype-Tissue Expression (GTEx)	GTEX-111CU	40022	GRCh37	Homo sapiens	ILLUMINA
RNA-Seq	152	PRJNA75899	SAMN02791705	The Broad Institute	GRU	SRX558509	150	Illumina HiSeq 2000	PAIRED	cDNA	TRANSCRIPTOMIC	Solexa-223527	41915	6689	3235	41791	SRR1310520	SRS623956	SRP012682	GTEX-111CU-0326-SM-5GZXO	RNA:Total RNA	GTEx	GTEX-111CU-0326-SM-5GZXO	Lung	RNA	phs000424	Lung	SL-HDC	No	1	cDNAShotgunStrandAgnostic	RNA Seq (NGS)	PDO-2893	P-RNA-0002	male	51-60	Cross-Sectional	Genotype-Tissue Expression (GTEx)	GTEX-111CU	40022	GRCh37	Homo sapiens	ILLUMINA
RNA-Seq	152	PRJNA75899	SAMN02789585	The Broad Institute	GRU	SRX558749	150	Illumina HiSeq 2000	PAIRED	cDNA	TRANSCRIPTOMIC	Solexa-223573	41915	7696	3733	41791	SRR1311040	SRS623981	SRP012682	GTEX-111CU-1926-SM-5GZYZ	RNA:Total RNA	GTEx	GTEX-111CU-1926-SM-5GZYZ	Skin - Sun Exposed (Lower leg)	RNA	phs000424	Skin	SL-HDC	No	1	cDNAShotgunStrandAgnostic	Allele-Specific Expression	PDO-2893	P-RNA-0002	male	51-60	Cross-Sectional	Genotype-Tissue Expression (GTEx)	GTEX-111CU	40022	GRCh37	Homo sapiens	ILLUMINA
RNA-Seq	152	PRJNA75899	SAMN02791849	The Broad Institute	GRU	SRX558826	150	Illumina HiSeq 2000	PAIRED	cDNA	TRANSCRIPTOMIC	Solexa-215889	41915	4895	2380	41791	SRR1311224	SRS623995	SRP012682	GTEX-111CU-1126-SM-5EGIM	RNA:Total RNA	GTEx	GTEX-111CU-1126-SM-5EGIM	Skin - Not Sun Exposed (Suprapubic)	RNA	phs000424	Skin	SL-HBV	No	2	cDNAShotgunStrandAgnostic	RNA Seq (NGS)	PDO-2830	P-RNA-0002	male	51-60	Cross-Sectional	Genotype-Tissue Expression (GTEx)	GTEX-111CU	39959	GRCh37	Homo sapiens	ILLUMINA
RNA-Seq	152	PRJNA75899	SAMN02792818	The Broad Institute	GRU	SRX558863	150	Illumina HiSeq 2000	PAIRED	cDNA	TRANSCRIPTOMIC	Solexa-230699	41915	6554	3248	41791	SRR1311308	SRS623998	SRP012682	GTEX-111CU-2226-SM-5N9G5	RNA:Total RNA	GTEx	GTEX-111CU-2226-SM-5N9G5	Nerve - Tibial	RNA	phs000424	Nerve	SL-HEJ	No	7	cDNAShotgunStrandAgnostic	Allele-Specific Expression	PDO-3015	P-RNA-0002	male	51-60	Cross-Sectional	Genotype-Tissue Expression (GTEx)	GTEX-111CU	40117	GRCh37	Homo sapiens	ILLUMINA
RNA-Seq	152	PRJNA75899	SAMN02791696	The Broad Institute	GRU	SRX558959	150	Illumina HiSeq 2000	PAIRED	cDNA	TRANSCRIPTOMIC	Solexa-223503	41915	6640	3237	41791	SRR1311531	SRS624008	SRP012682	GTEX-111CU-0126-SM-5GZWZ	RNA:Total RNA	GTEx	GTEX-111CU-0126-SM-5GZWZ	Adrenal Gland	RNA	phs000424	Adrenal Gland	SL-HDF	No	2	cDNAShotgunStrandAgnostic	Allele-Specific Expression	PDO-2893	P-RNA-0002	male	51-60	Cross-Sectional	Genotype-Tissue Expression (GTEx)	GTEX-111CU	40022	GRCh37	Homo sapiens	ILLUMINA
RNA-Seq	152	PRJNA75899	SAMN02789685	The Broad Institute	GRU	SRX567480	150	Illumina HiSeq 2000	PAIRED	cDNA	TRANSCRIPTOMIC	Solexa-223515	41915	7184	3482	41793	SRR1329442	SRS626942	SRP012682	GTEX-111CU-0226-SM-5GZXC	RNA:Total RNA	GTEx	GTEX-111CU-0226-SM-5GZXC	Thyroid	RNA	phs000424	Thyroid	SL-HDG	No	1	cDNAShotgunStrandAgnostic	Allele-Specific Expression	PDO-2893	P-RNA-0002	male	51-60	Cross-Sectional	Genotype-Tissue Expression (GTEx)	GTEX-111CU	40022	GRCh37	Homo sapiens	ILLUMINA
RNA-Seq	152	PRJNA75899	SAMN02793408	The Broad Institute	GRU	SRX588790	150	Illumina HiSeq 2000	PAIRED	cDNA	TRANSCRIPTOMIC	Solexa-231071	41916	5893	2677	41800	SRR1375371	SRS634080	SRP012682	GTEX-111CU-1326-SM-5NQ8L	RNA:Total RNA	GTEx	GTEX-111CU-1326-SM-5NQ8L	Small Intestine - Terminal Ileum	RNA	phs000424	Small Intestine	SL-HDC	No	1	cDNAShotgunStrandAgnostic	RNA Seq (NGS)	PDO-3016	P-RNA-0002	male	51-60	Cross-Sectional	Genotype-Tissue Expression (GTEx)	GTEX-111CU	40118	GRCh37	Homo sapiens	ILLUMINA
RNA-Seq	152	PRJNA75899	SAMN02792580	The Broad Institute	GRU	SRX590575	150	Illumina HiSeq 2000	PAIRED	cDNA	TRANSCRIPTOMIC	Solexa-215887	41916	5029	2552	41801	SRR1379384	SRS634566	SRP012682	GTEX-111CU-0926-SM-5EGIK	RNA:Total RNA	GTEx	GTEX-111CU-0926-SM-5EGIK	Stomach	RNA	phs000424	Stomach	SL-HBV	No	2	cDNAShotgunStrandAgnostic	RNA Seq (NGS)	PDO-2830	P-RNA-0002	male	51-60	Cross-Sectional	Genotype-Tissue Expression (GTEx)	GTEX-111CU	39959	GRCh37	Homo sapiens	ILLUMINA
RNA-Seq	152	PRJNA75899	SAMN02787441	The Broad Institute	GRU	SRX592719	150	Illumina HiSeq 2000	PAIRED	cDNA	TRANSCRIPTOMIC	Solexa-223551	41916	6740	3248	41802	SRR1384431	SRS635327	SRP012682	GTEX-111CU-0726-SM-5GZYD	RNA:Total RNA	GTEx	GTEX-111CU-0726-SM-5GZYD	Esophagus - Mucosa	RNA	phs000424	Esophagus	SL-HDH	No	2	cDNAShotgunStrandAgnostic	Allele-Specific Expression	PDO-2893	P-RNA-0002	male	51-60	Cross-Sectional	Genotype-Tissue Expression (GTEx)	GTEX-111CU	40022	GRCh37	Homo sapiens	ILLUMINA
RNA-Seq	152	PRJNA75899	SAMN02788693	The Broad Institute	GRU	SRX595490	150	Illumina HiSeq 2000	PAIRED	cDNA	TRANSCRIPTOMIC	Solexa-215886	41916	5397	2606	41803	SRR1390223	SRS636350	SRP012682	GTEX-111CU-0826-SM-5EGIJ	RNA:Total RNA	GTEx	GTEX-111CU-0826-SM-5EGIJ	Esophagus - Gastroesophageal Junction	RNA	phs000424	Esophagus	SL-HDD	No	1	cDNAShotgunStrandAgnostic	Allele-Specific Expression	PDO-2830	P-RNA-0002	male	51-60	Cross-Sectional	Genotype-Tissue Expression (GTEx)	GTEX-111CU	39959	GRCh37	Homo sapiens	ILLUMINA
RNA-Seq	152	PRJNA75899	SAMN02787263	The Broad Institute	GRU	SRX600420	150	Illumina HiSeq 2000	PAIRED	cDNA	TRANSCRIPTOMIC	Solexa-223539	41916	8034	3878	41804	SRR1401933	SRS637958	SRP012682	GTEX-111CU-0426-SM-5GZY1	RNA:Total RNA	GTEx	GTEX-111CU-0426-SM-5GZY1	Spleen	RNA	phs000424	Spleen	SL-HDF	No	1	cDNAShotgunStrandAgnostic	Allele-Specific Expression	PDO-2893	P-RNA-0002	male	51-60	Cross-Sectional	Genotype-Tissue Expression (GTEx)	GTEX-111CU	40022	GRCh37	Homo sapiens	ILLUMINA
RNA-Seq	152	PRJNA75899	SAMN02793288	The Broad Institute	GRU	SRX615709	150	Illumina HiSeq 2000	PAIRED	cDNA	TRANSCRIPTOMIC	Solexa-230687	41916	8037	3999	41811	SRR1436021	SRS644144	SRP012682	GTEX-111CU-1526-SM-5N9FS	RNA:Total RNA	GTEx	GTEX-111CU-1526-SM-5N9FS	Prostate	RNA	phs000424	Prostate	SL-HEA	No	6	cDNAShotgunStrandAgnostic	Allele-Specific Expression	PDO-3015	P-RNA-0002	male	51-60	Cross-Sectional	Genotype-Tissue Expression (GTEx)	GTEX-111CU	40117	GRCh37	Homo sapiens	ILLUMINA
RNA-Seq	152	PRJNA75899	SAMN02789548	The Broad Institute	GRU	SRX618593	150	Illumina HiSeq 2000	PAIRED	cDNA	TRANSCRIPTOMIC	Solexa-215854	41916	5357	2608	41813	SRR1444264	SRS644592	SRP012682	GTEX-111CU-1726-SM-5EGHM	RNA:Total RNA	GTEx	GTEX-111CU-1726-SM-5EGHM	Testis	RNA	phs000424	Testis	SL-HDJ	No	1	cDNAShotgunStrandAgnostic	Allele-Specific Expression	PDO-2830	P-RNA-0002	male	51-60	Cross-Sectional	Genotype-Tissue Expression (GTEx)	GTEX-111CU	39959	GRCh37	Homo sapiens	ILLUMINA
RNA-Seq	152	PRJNA75899	SAMN02789892	The Broad Institute	GRU	SRX622230	150	Illumina HiSeq 2000	PAIRED	cDNA	TRANSCRIPTOMIC	Solexa-223585	41916	6614	3176	41814	SRR1452696	SRS645732	SRP012682	GTEX-111CU-2026-SM-5GZZC	RNA:Total RNA	GTEx	GTEX-111CU-2026-SM-5GZZC	Muscle - Skeletal	RNA	phs000424	Muscle	SL-HDC	No	1	cDNAShotgunStrandAgnostic	RNA Seq (NGS)	PDO-2893	P-RNA-0002	male	51-60	Cross-Sectional	Genotype-Tissue Expression (GTEx)	GTEX-111CU	40022	GRCh37	Homo sapiens	ILLUMINA
RNA-Seq	152	PRJNA75899	SAMN02790157	The Broad Institute	GRU	SRX633979	150	Illumina HiSeq 2000	PAIRED	cDNA	TRANSCRIPTOMIC	Solexa-223563	41916	6572	3173	41817	SRR1479306	SRS648825	SRP012682	GTEX-111CU-1426-SM-5GZYP	RNA:Total RNA	GTEx	GTEX-111CU-1426-SM-5GZYP	Colon - Transverse	RNA	phs000424	Colon	SL-HDC	No	1	cDNAShotgunStrandAgnostic	RNA Seq (NGS)	PDO-2893	P-RNA-0002	male	51-60	Cross-Sectional	Genotype-Tissue Expression (GTEx)	GTEX-111CU	40022	GRCh37	Homo sapiens	ILLUMINA
WXS	152	PRJNA75899	SAMN03877443	The Broad Institute	GRU	SRX1142766	150	Illumina HiSeq 2000	PAIRED	Hybrid Selection	GENOMIC	Pond-303160	42258	7757	3783	42283	SRR2156111	SRS1029048	SRP012682	GTEX-111FC-0001-SM-58Q7U	DNA:DNA Genomic	GTEx	GTEX-111FC-0001-SM-58Q7U	Whole Blood	Exome	phs000424	Blood	SL-HEJ	No	8	HybridSelection	Whole Exome (NGS)	PDO-2578	P-EX-0006	male	61-70	Cross-Sectional	Genotype-Tissue Expression (GTEx)	GTEX-111FC	39666	GRCh37	Homo sapiens	ILLUMINA
WGS	302	PRJNA75899	SAMN04596108	The Broad Institute	GRU	SRX1746409	351	HiSeq X Ten	PAIRED	RANDOM	GENOMIC	Solexa-282590	42500	124074	37989	42914	SRR3481550	SRS1425118	SRP012682	GTEX-111FC-0001-SM-6WBTJ	DNA:DNA Genomic	GTEx	GTEX-111FC-0001-SM-6WBTJ	Whole Blood		phs000424	Blood	SL-HXJ	No	4	WholeGenomeShotgun	Whole Genome (NGS)			male	61-70	Cross-Sectional	Genotype-Tissue Expression (GTEx)	GTEX-111FC	41415	GRCh37	Homo sapiens	ILLUMINA
RNA-Seq	152	PRJNA75899	SAMN02792418	The Broad Institute	GRU	SRX558319	150	Illumina HiSeq 2000	PAIRED	cDNA	TRANSCRIPTOMIC	Solexa-223533	41915	5439	2648	41790	SRR1310053	SRS623933	SRP012682	GTEX-111FC-2526-SM-5GZXU	RNA:Total RNA	GTEx	GTEX-111FC-2526-SM-5GZXU	Skin - Not Sun Exposed (Suprapubic)	RNA	phs000424	Skin	SL-HDH	No	2	cDNAShotgunStrandAgnostic	Allele-Specific Expression	PDO-2893	P-RNA-0002	male	61-70	Cross-Sectional	Genotype-Tissue Expression (GTEx)	GTEX-111FC	40022	GRCh37	Homo sapiens	ILLUMINA
RNA-Seq	152	PRJNA75899	SAMN02790272	The Broad Institute	GRU	SRX558328	150	Illumina HiSeq 2000	PAIRED	cDNA	TRANSCRIPTOMIC	Solexa-230610	41915	7407	3659	41790	SRR1310075	SRS623934	SRP012682	GTEX-111FC-0126-SM-5N9DL	RNA:Total RNA	GTEx	GTEX-111FC-0126-SM-5N9DL	Skin - Sun Exposed (Lower leg)	RNA	phs000424	Skin	SL-HEH	No	3	cDNAShotgunStrandAgnostic	Allele-Specific Expression	PDO-3014	P-RNA-0002	male	61-70	Cross-Sectional	Genotype-Tissue Expression (GTEx)	GTEX-111FC	40116	GRCh37	Homo sapiens	ILLUMINA
RNA-Seq	152	PRJNA75899	SAMN02790965	The Broad Institute	GRU	SRX558332	150	Illumina HiSeq 2000	PAIRED	cDNA	TRANSCRIPTOMIC	Solexa-230585	41915	5358	2633	41790	SRR1310094	SRS623935	SRP012682	GTEX-111FC-0426-SM-5N9CV	RNA:Total RNA	GTEx	GTEX-111FC-0426-SM-5N9CV	Artery - Tibial	RNA	phs000424	Blood Vessel	SL-HDD	No	2	cDNAShotgunStrandAgnostic	RNA Seq (NGS)	PDO-3014	P-RNA-0002	male	61-70	Cross-Sectional	Genotype-Tissue Expression (GTEx)	GTEX-111FC	40116	GRCh37	Homo sapiens	ILLUMINA
RNA-Seq	152	PRJNA75899	SAMN02793062	The Broad Institute	GRU	SRX558975	150	Illumina HiSeq 2000	PAIRED	cDNA	TRANSCRIPTOMIC	Solexa-223574	41915	6531	3178	41791	SRR1311553	SRS624009	SRP012682	GTEX-111FC-0326-SM-5GZZ1	RNA:Total RNA	GTEx	GTEX-111FC-0326-SM-5GZZ1	Muscle - Skeletal	RNA	phs000424	Muscle	SL-HDB	No	2	cDNAShotgunStrandAgnostic	RNA Seq (NGS)	PDO-2893	P-RNA-0002	male	61-70	Cross-Sectional	Genotype-Tissue Expression (GTEx)	GTEX-111FC	40022	GRCh37	Homo sapiens	ILLUMINA
RNA-Seq	152	PRJNA75899	SAMN02789846	The Broad Institute	GRU	SRX564632	150	Illumina HiSeq 2000	PAIRED	cDNA	TRANSCRIPTOMIC	Solexa-223557	41915	5686	2768	41793	SRR1324184	SRS625737	SRP012682	GTEX-111FC-3026-SM-5GZYJ	RNA:Total RNA	GTEx	GTEX-111FC-3026-SM-5GZYJ	Pituitary	RNA	phs000424	Pituitary	SL-HDF	No	1	cDNAShotgunStrandAgnostic	RNA Seq (NGS)	PDO-2893	P-RNA-0002	male	61-70	Cross-Sectional	Genotype-Tissue Expression (GTEx)	GTEX-111FC	40022	GRCh37	Homo sapiens	ILLUMINA
RNA-Seq	152	PRJNA75899	SAMN02793793	The Broad Institute	GRU	SRX565678	150	Illumina HiSeq 2000	PAIRED	cDNA	TRANSCRIPTOMIC	Solexa-223581	41915	5895	2862	41793	SRR1326078	SRS626218	SRP012682	GTEX-111FC-0526-SM-5GZZ8	RNA:Total RNA	GTEx	GTEX-111FC-0526-SM-5GZZ8	Nerve - Tibial	RNA	phs000424	Nerve	SL-HDB	No	1	cDNAShotgunStrandAgnostic	RNA Seq (NGS)	PDO-2893	P-RNA-0002	male	61-70	Cross-Sectional	Genotype-Tissue Expression (GTEx)	GTEX-111FC	40022	GRCh37	Homo sapiens	ILLUMINA
RNA-Seq	152	PRJNA75899	SAMN02790126	The Broad Institute	GRU	SRX568510	150	Illumina HiSeq 2000	PAIRED	cDNA	TRANSCRIPTOMIC	Solexa-223545	41915	5464	2667	41794	SRR1331771	SRS627113	SRP012682	GTEX-111FC-2926-SM-5GZY7	RNA:Total RNA	GTEx	GTEX-111FC-2926-SM-5GZY7	Minor Salivary Gland	RNA	phs000424	Salivary Gland	SL-HDE	No	2	cDNAShotgunStrandAgnostic	Allele-Specific Expression	PDO-2893	P-RNA-0002	male	61-70	Cross-Sectional	Genotype-Tissue Expression (GTEx)	GTEX-111FC	40022	GRCh37	Homo sapiens	ILLUMINA
RNA-Seq	152	PRJNA75899	SAMN02787399	The Broad Institute	GRU	SRX569722	150	Illumina HiSeq 2000	PAIRED	cDNA	TRANSCRIPTOMIC	Solexa-230598	41915	6591	3306	41794	SRR1334461	SRS627333	SRP012682	GTEX-111FC-1326-SM-5N9D9	RNA:Total RNA	GTEx	GTEX-111FC-1326-SM-5N9D9	Spleen	RNA	phs000424	Spleen	SL-HEH	No	2	cDNAShotgunStrandAgnostic	Allele-Specific Expression	PDO-3014	P-RNA-0002	male	61-70	Cross-Sectional	Genotype-Tissue Expression (GTEx)	GTEX-111FC	40116	GRCh37	Homo sapiens	ILLUMINA
RNA-Seq	152	PRJNA75899	SAMN02789502	The Broad Institute	GRU	SRX569741	150	Illumina HiSeq 2000	PAIRED	cDNA	TRANSCRIPTOMIC	Solexa-223498	41915	5763	2797	41794	SRR1334490	SRS627345	SRP012682	GTEX-111FC-1126-SM-5GZWU	RNA:Total RNA	GTEx	GTEX-111FC-1126-SM-5GZWU	Lung	RNA	phs000424	Lung	SL-HDF	No	1	cDNAShotgunStrandAgnostic	RNA Seq (NGS)	PDO-2893	P-RNA-0002	male	61-70	Cross-Sectional	Genotype-Tissue Expression (GTEx)	GTEX-111FC	40022	GRCh37	Homo sapiens	ILLUMINA
RNA-Seq	152	PRJNA75899	SAMN02790734	The Broad Institute	GRU	SRX591207	150	Illumina HiSeq 2000	PAIRED	cDNA	TRANSCRIPTOMIC	Solexa-223550	41916	7028	3457	41801	SRR1380847	SRS634801	SRP012682	GTEX-111FC-1926-SM-5GZYC	RNA:Total RNA	GTEx	GTEX-111FC-1926-SM-5GZYC	Testis	RNA	phs000424	Testis	SL-HDJ	No	2	cDNAShotgunStrandAgnostic	RNA Seq (NGS)	PDO-2893	P-RNA-0002	male	61-70	Cross-Sectional	Genotype-Tissue Expression (GTEx)	GTEX-111FC	40022	GRCh37	Homo sapiens	ILLUMINA
RNA-Seq	152	PRJNA75899	SAMN02791119	The Broad Institute	GRU	SRX594076	150	Illumina HiSeq 2000	PAIRED	cDNA	TRANSCRIPTOMIC	Solexa-230561	41916	6619	3267	41802	SRR1386689	SRS636051	SRP012682	GTEX-111FC-1426-SM-5N9C7	RNA:Total RNA	GTEx	GTEX-111FC-1426-SM-5N9C7	Adipose - Subcutaneous	RNA	phs000424	Adipose Tissue	SL-HDD	No	2	cDNAShotgunStrandAgnostic	RNA Seq (NGS)	PDO-3014	P-RNA-0002	male	61-70	Cross-Sectional	Genotype-Tissue Expression (GTEx)	GTEX-111FC	40116	GRCh37	Homo sapiens	ILLUMINA
RNA-Seq	152	PRJNA75899	SAMN02788982	The Broad Institute	GRU	SRX599760	150	Illumina HiSeq 2000	PAIRED	cDNA	TRANSCRIPTOMIC	Solexa-230527	41916	7245	3579	41804	SRR1400202	SRS637864	SRP012682	GTEX-111FC-0226-SM-5N9B8	RNA:Total RNA	GTEx	GTEX-111FC-0226-SM-5N9B8	Adipose - Subcutaneous	RNA	phs000424	Adipose Tissue	SL-HDG	No	2	cDNAShotgunStrandAgnostic	Allele-Specific Expression	PDO-3014	P-RNA-0002	male	61-70	Cross-Sectional	Genotype-Tissue Expression (GTEx)	GTEX-111FC	40116	GRCh37	Homo sapiens	ILLUMINA
RNA-Seq	152	PRJNA75899	SAMN02790901	The Broad Institute	GRU	SRX601426	150	Illumina HiSeq 2000	PAIRED	cDNA	TRANSCRIPTOMIC	Solexa-223575	41916	7370	3560	41805	SRR1404640	SRS638100	SRP012682	GTEX-111FC-3126-SM-5GZZ2	RNA:Total RNA	GTEx	GTEX-111FC-3126-SM-5GZZ2	Brain - Cortex	RNA	phs000424	Brain	SL-HDB	No	1	cDNAShotgunStrandAgnostic	Allele-Specific Expression	PDO-2893	P-RNA-0002	male	61-70	Cross-Sectional	Genotype-Tissue Expression (GTEx)	GTEX-111FC	40022	GRCh37	Homo sapiens	ILLUMINA
RNA-Seq	152	PRJNA75899	SAMN02789654	The Broad Institute	GRU	SRX602114	150	Illumina HiSeq 2000	PAIRED	cDNA	TRANSCRIPTOMIC	Solexa-223492	41916	6535	3184	41805	SRR1406599	SRS638204	SRP012682	GTEX-111FC-0826-SM-5GZWO	RNA:Total RNA	GTEx	GTEX-111FC-0826-SM-5GZWO	Heart - Left Ventricle	RNA	phs000424	Heart	SL-HDF	No	2	cDNAShotgunStrandAgnostic	Allele-Specific Expression	PDO-2893	P-RNA-0002	male	61-70	Cross-Sectional	Genotype-Tissue Expression (GTEx)	GTEX-111FC	40022	GRCh37	Homo sapiens	ILLUMINA
RNA-Seq	152	PRJNA75899	SAMN02791087	The Broad Institute	GRU	SRX615046	150	Illumina HiSeq 2000	PAIRED	cDNA	TRANSCRIPTOMIC	Solexa-223562	41916	6117	2993	41811	SRR1434228	SRS644055	SRP012682	GTEX-111FC-2026-SM-5GZYO	RNA:Total RNA	GTEx	GTEX-111FC-2026-SM-5GZYO	Prostate	RNA	phs000424	Prostate	SL-HDJ	No	2	cDNAShotgunStrandAgnostic	Allele-Specific Expression	PDO-2893	P-RNA-0002	male	61-70	Cross-Sectional	Genotype-Tissue Expression (GTEx)	GTEX-111FC	40022	GRCh37	Homo sapiens	ILLUMINA
RNA-Seq	152	PRJNA75899	SAMN02792648	The Broad Institute	GRU	SRX615265	150	Illumina HiSeq 2000	PAIRED	cDNA	TRANSCRIPTOMIC	Solexa-223569	41916	5893	2882	41811	SRR1434867	SRS644086	SRP012682	GTEX-111FC-3326-SM-5GZYV	RNA:Total RNA	GTEx	GTEX-111FC-3326-SM-5GZYV	Brain - Cerebellum	RNA	phs000424	Brain	SL-HDH	No	2	cDNAShotgunStrandAgnostic	RNA Seq (NGS)	PDO-2893	P-RNA-0002	male	61-70	Cross-Sectional	Genotype-Tissue Expression (GTEx)	GTEX-111FC	40022	GRCh37	Homo sapiens	ILLUMINA
RNA-Seq	152	PRJNA75899	SAMN02789446	The Broad Institute	GRU	SRX615964	150	Illumina HiSeq 2000	PAIRED	cDNA	TRANSCRIPTOMIC	Solexa-223504	41916	6092	2950	41811	SRR1436629	SRS644174	SRP012682	GTEX-111FC-1026-SM-5GZX1	RNA:Total RNA	GTEx	GTEX-111FC-1026-SM-5GZX1	Thyroid	RNA	phs000424	Thyroid	SL-HDC	No	1	cDNAShotgunStrandAgnostic	Allele-Specific Expression	PDO-2893	P-RNA-0002	male	61-70	Cross-Sectional	Genotype-Tissue Expression (GTEx)	GTEX-111FC	40022	GRCh37	Homo sapiens	ILLUMINA
RNA-Seq	152	PRJNA75899	SAMN02789851	The Broad Institute	GRU	SRX617499	150	Illumina HiSeq 2000	PAIRED	cDNA	TRANSCRIPTOMIC	Solexa-230584	41916	4851	2395	41813	SRR1441464	SRS644460	SRP012682	GTEX-111FC-0626-SM-5N9CU	RNA:Total RNA	GTEx	GTEX-111FC-0626-SM-5N9CU	Heart - Atrial Appendage	RNA	phs000424	Heart	SL-HEH	No	7	cDNAShotgunStrandAgnostic	Allele-Specific Expression	PDO-3014	P-RNA-0002	male	61-70	Cross-Sectional	Genotype-Tissue Expression (GTEx)	GTEX-111FC	40116	GRCh37	Homo sapiens	ILLUMINA
WXS	152	PRJNA75899	SAMN03878140	The Broad Institute	GRU	SRX1152286	150	Illumina HiSeq 2000	PAIRED	Hybrid Selection	GENOMIC	Pond-303170	42259	10104	5063	42283	SRR2165696	SRS1036068	SRP012682	GTEX-111VG-0004-SM-58Q85	DNA:DNA Genomic	GTEx	GTEX-111VG-0004-SM-58Q85	Whole Blood	Exome	phs000424	Blood	SL-HEJ	No	5	HybridSelection	Whole Exome (NGS)	PDO-2578	P-EX-0006	male	61-70	Cross-Sectional	Genotype-Tissue Expression (GTEx)	GTEX-111VG	39666	GRCh37	Homo sapiens	ILLUMINA
WGS	302	PRJNA75899	SAMN04595809	The Broad Institute	GRU	SRX1746537	413	HiSeq X Ten	PAIRED	RANDOM	GENOMIC	Solexa-282567	42499	135158	38241	42914	SRR3481956	SRS1425197	SRP012682	GTEX-111VG-0004-SM-6WBTS	DNA:DNA Genomic	GTEx	GTEX-111VG-0004-SM-6WBTS	Whole Blood		phs000424	Blood	SL-HXD	No	6	WholeGenomeShotgun	Whole Genome (NGS)			male	61-70	Cross-Sectional	Genotype-Tissue Expression (GTEx)	GTEX-111VG	41415	GRCh37	Homo sapiens	ILLUMINA
RNA-Seq	152	PRJNA75899	SAMN02787226	The Broad Institute	GRU	SRX558794	150	Illumina HiSeq 2000	PAIRED	cDNA	TRANSCRIPTOMIC	Solexa-223528	41915	5681	2750	41791	SRR1311131	SRS623985	SRP012682	GTEX-111VG-2526-SM-5GZXP	RNA:Total RNA	GTEx	GTEX-111VG-2526-SM-5GZXP	Nerve - Tibial	RNA	phs000424	Nerve	SL-HDC	No	1	cDNAShotgunStrandAgnostic	Allele-Specific Expression	PDO-2893	P-RNA-0002	male	61-70	Cross-Sectional	Genotype-Tissue Expression (GTEx)	GTEX-111VG	40022	GRCh37	Homo sapiens	ILLUMINA
RNA-Seq	152	PRJNA75899	SAMN02788028	The Broad Institute	GRU	SRX559045	150	Illumina HiSeq 2000	PAIRED	cDNA	TRANSCRIPTOMIC	Solexa-232444	41915	4555	1991	41791	SRR1311688	SRS624015	SRP012682	GTEX-111VG-0008-SM-5Q5BG	RNA:Total RNA	GTEx	GTEX-111VG-0008-SM-5Q5BG	Cells - Transformed fibroblasts	RNA	phs000424	Skin	SL-HED	No	8	cDNAShotgunStrandAgnostic	RNA Seq (NGS)	PDO-3077	P-RNA-0002	male	61-70	Cross-Sectional	Genotype-Tissue Expression (GTEx)	GTEX-111VG	40181	GRCh37	Homo sapiens	ILLUMINA
RNA-Seq	152	PRJNA75899	SAMN02788457	The Broad Institute	GRU	SRX563960	150	Illumina HiSeq 2000	PAIRED	cDNA	TRANSCRIPTOMIC	Solexa-230551	41915	5821	2888	41793	SRR1322437	SRS625636	SRP012682	GTEX-111VG-0526-SM-5N9BW	RNA:Total RNA	GTEx	GTEX-111VG-0526-SM-5N9BW	Thyroid	RNA	phs000424	Thyroid	SL-HDD	No	1	cDNAShotgunStrandAgnostic	Allele-Specific Expression	PDO-3014	P-RNA-0002	male	61-70	Cross-Sectional	Genotype-Tissue Expression (GTEx)	GTEX-111VG	40116	GRCh37	Homo sapiens	ILLUMINA
RNA-Seq	152	PRJNA75899	SAMN02791650	The Broad Institute	GRU	SRX566669	150	Illumina HiSeq 2000	PAIRED	cDNA	TRANSCRIPTOMIC	Solexa-215891	41915	5383	2615	41793	SRR1327914	SRS626622	SRP012682	GTEX-111VG-1626-SM-5EGIO	RNA:Total RNA	GTEx	GTEX-111VG-1626-SM-5EGIO	Skin - Not Sun Exposed (Suprapubic)	RNA	phs000424	Skin	SL-HDJ	No	1	cDNAShotgunStrandAgnostic	RNA Seq (NGS)	PDO-2830	P-RNA-0002	male	61-70	Cross-Sectional	Genotype-Tissue Expression (GTEx)	GTEX-111VG	39959	GRCh37	Homo sapiens	ILLUMINA
RNA-Seq	152	PRJNA75899	SAMN02792398	The Broad Institute	GRU	SRX568811	150	Illumina HiSeq 2000	PAIRED	cDNA	TRANSCRIPTOMIC	Solexa-230539	41915	6553	3243	41794	SRR1332424	SRS627144	SRP012682	GTEX-111VG-2326-SM-5N9BK	RNA:Total RNA	GTEx	GTEX-111VG-2326-SM-5N9BK	Adipose - Subcutaneous	RNA	phs000424	Adipose Tissue	SL-HEH	No	3	cDNAShotgunStrandAgnostic	Allele-Specific Expression	PDO-3014	P-RNA-0002	male	61-70	Cross-Sectional	Genotype-Tissue Expression (GTEx)	GTEX-111VG	40116	GRCh37	Homo sapiens	ILLUMINA
RNA-Seq	152	PRJNA75899	SAMN02791770	The Broad Institute	GRU	SRX568925	150	Illumina HiSeq 2000	PAIRED	cDNA	TRANSCRIPTOMIC	Solexa-220395	41915	5016	2410	41794	SRR1332733	SRS627159	SRP012682	GTEX-111VG-1926-SM-5GIDO	RNA:Total RNA	GTEx	GTEX-111VG-1926-SM-5GIDO	Testis	RNA	phs000424	Testis	SL-HDG	No	2	cDNAShotgunStrandAgnostic	RNA Seq (NGS)	PDO-2875	P-RNA-0002	male	61-70	Cross-Sectional	Genotype-Tissue Expression (GTEx)	GTEX-111VG	40013	GRCh37	Homo sapiens	ILLUMINA
RNA-Seq	152	PRJNA75899	SAMN02789124	The Broad Institute	GRU	SRX599884	150	Illumina HiSeq 2000	PAIRED	cDNA	TRANSCRIPTOMIC	Solexa-223516	41916	6121	2956	41804	SRR1400467	SRS637876	SRP012682	GTEX-111VG-2426-SM-5GZXD	RNA:Total RNA	GTEx	GTEX-111VG-2426-SM-5GZXD	Skin - Sun Exposed (Lower leg)	RNA	phs000424	Skin	SL-HDG	No	2	cDNAShotgunStrandAgnostic	RNA Seq (NGS)	PDO-2893	P-RNA-0002	male	61-70	Cross-Sectional	Genotype-Tissue Expression (GTEx)	GTEX-111VG	40022	GRCh37	Homo sapiens	ILLUMINA
RNA-Seq	152	PRJNA75899	SAMN02792456	The Broad Institute	GRU	SRX615184	150	Illumina HiSeq 2000	PAIRED	cDNA	TRANSCRIPTOMIC	Solexa-230619	41916	5764	2853	41811	SRR1434631	SRS644074	SRP012682	GTEX-111VG-2226-SM-5N9DU	RNA:Total RNA	GTEx	GTEX-111VG-2226-SM-5N9DU	Colon - Transverse	RNA	phs000424	Colon	SL-HEH	No	2	cDNAShotgunStrandAgnostic	RNA Seq (NGS)	PDO-3014	P-RNA-0002	male	61-70	Cross-Sectional	Genotype-Tissue Expression (GTEx)	GTEX-111VG	40116	GRCh37	Homo sapiens	ILLUMINA
RNA-Seq	152	PRJNA75899	SAMN02787534	The Broad Institute	GRU	SRX617895	150	Illumina HiSeq 2000	PAIRED	cDNA	TRANSCRIPTOMIC	Solexa-223510	41916	6310	3077	41813	SRR1442487	SRS644508	SRP012682	GTEX-111VG-0326-SM-5GZX7	RNA:Total RNA	GTEx	GTEX-111VG-0326-SM-5GZX7	Heart - Atrial Appendage	RNA	phs000424	Heart	SL-HDB	No	1	cDNAShotgunStrandAgnostic	Allele-Specific Expression	PDO-2893	P-RNA-0002	male	61-70	Cross-Sectional	Genotype-Tissue Expression (GTEx)	GTEX-111VG	40022	GRCh37	Homo sapiens	ILLUMINA
RNA-Seq	152	PRJNA75899	SAMN02788932	The Broad Institute	GRU	SRX629653	150	Illumina HiSeq 2000	PAIRED	cDNA	TRANSCRIPTOMIC	Solexa-223540	41916	6843	3272	41817	SRR1469014	SRS648332	SRP012682	GTEX-111VG-2626-SM-5GZY2	RNA:Total RNA	GTEx	GTEX-111VG-2626-SM-5GZY2	Muscle - Skeletal	RNA	phs000424	Muscle	SL-HDF	No	2	cDNAShotgunStrandAgnostic	RNA Seq (NGS)	PDO-2893	P-RNA-0002	male	61-70	Cross-Sectional	Genotype-Tissue Expression (GTEx)	GTEX-111VG	40022	GRCh37	Homo sapiens	ILLUMINA
RNA-Seq	152	PRJNA75899	SAMN02788081	The Broad Institute	GRU	SRX632388	150	Illumina HiSeq 2000	PAIRED	cDNA	TRANSCRIPTOMIC	Solexa-220383	41916	8286	4251	41817	SRR1475524	SRS648648	SRP012682	GTEX-111VG-0726-SM-5GIDC	RNA:Total RNA	GTEx	GTEX-111VG-0726-SM-5GIDC	Lung	RNA	phs000424	Lung	SL-HEL	No	8	cDNAShotgunStrandAgnostic	Allele-Specific Expression	PDO-2875	P-RNA-0002	male	61-70	Cross-Sectional	Genotype-Tissue Expression (GTEx)	GTEX-111VG	40013	GRCh37	Homo sapiens	ILLUMINA
WXS	152	PRJNA75899	SAMN03878035	The Broad Institute	GRU	SRX1151851	150	Illumina HiSeq 2000	PAIRED	Hybrid Selection	GENOMIC	Pond-303164	42258	7522	3644	42283	SRR2165117	SRS1035935	SRP012682	GTEX-111YS-0004-SM-58Q7Y	DNA:DNA Genomic	GTEx	GTEX-111YS-0004-SM-58Q7Y	Whole Blood	Exome	phs000424	Blood	SL-HEJ	No	8	HybridSelection	Whole Exome (NGS)	PDO-2578	P-EX-0006	male	61-70	Cross-Sectional	Genotype-Tissue Expression (GTEx)	GTEX-111YS	39666	GRCh37	Homo sapiens	ILLUMINA
WGS	302	PRJNA75899	SAMN04596852	The Broad Institute	GRU	SRX1766438	382	HiSeq X Ten	PAIRED	RANDOM	GENOMIC	Solexa-282622	42507	131095	39953	42914	SRR3529649	SRS1425254	SRP012682	GTEX-111YS-0004-SM-6WBTN	DNA:DNA Genomic	GTEx	GTEX-111YS-0004-SM-6WBTN	Whole Blood		phs000424	Blood	SL-HXM	No	4	WholeGenomeShotgun	Whole Genome (NGS)			male	61-70	Cross-Sectional	Genotype-Tissue Expression (GTEx)	GTEX-111YS	41415	GRCh37	Homo sapiens	ILLUMINA
RNA-Seq	152	PRJNA75899	SAMN02788769	The Broad Institute	GRU	SRX557423	150	Illumina HiSeq 2000	PAIRED	cDNA	TRANSCRIPTOMIC	Solexa-206554	41915	6448	3280	41790	SRR1307677	SRS623828	SRP012682	GTEX-111YS-2326-SM-5987L	RNA:Total RNA	GTEx	GTEX-111YS-2326-SM-5987L	Muscle - Skeletal	RNA	phs000424	Muscle	SL-HDB	No	1	cDNAShotgunStrandAgnostic	Allele-Specific Expression	PDO-2454	P-RNA-0002	male	61-70	Cross-Sectional	Genotype-Tissue Expression (GTEx)	GTEX-111YS	39172	GRCh37	Homo sapiens	ILLUMINA
RNA-Seq	152	PRJNA75899	SAMN02789767	The Broad Institute	GRU	SRX557435	150	Illumina HiSeq 2000	PAIRED	cDNA	TRANSCRIPTOMIC	Solexa-206557	41915	6873	3524	41790	SRR1307699	SRS623829	SRP012682	GTEX-111YS-0426-SM-5987O	RNA:Total RNA	GTEx	GTEX-111YS-0426-SM-5987O	Heart - Left Ventricle	RNA	phs000424	Heart	SL-HDH	No	1	cDNAShotgunStrandAgnostic	RNA Seq (NGS)	PDO-2454	P-RNA-0002	male	61-70	Cross-Sectional	Genotype-Tissue Expression (GTEx)	GTEX-111YS	39172	GRCh37	Homo sapiens	ILLUMINA
RNA-Seq	152	PRJNA75899	SAMN02793017	The Broad Institute	GRU	SRX557527	150	Illumina HiSeq 2000	PAIRED	cDNA	TRANSCRIPTOMIC	Solexa-206558	41915	5856	2977	41790	SRR1307997	SRS623844	SRP012682	GTEX-111YS-2226-SM-5987P	RNA:Total RNA	GTEx	GTEX-111YS-2226-SM-5987P	Artery - Tibial	RNA	phs000424	Blood Vessel	SL-HBW	No	2	cDNAShotgunStrandAgnostic	RNA Seq (NGS)	PDO-2454	P-RNA-0002	male	61-70	Cross-Sectional	Genotype-Tissue Expression (GTEx)	GTEX-111YS	39172	GRCh37	Homo sapiens	ILLUMINA
RNA-Seq	152	PRJNA75899	SAMN02787983	The Broad Institute	GRU	SRX557785	150	Illumina HiSeq 2000	PAIRED	cDNA	TRANSCRIPTOMIC	Solexa-206562	41915	6396	3280	41790	SRR1308778	SRS623878	SRP012682	GTEX-111YS-0126-SM-5987T	RNA:Total RNA	GTEx	GTEX-111YS-0126-SM-5987T	Adrenal Gland	RNA	phs000424	Adrenal Gland	SL-HBW	No	1	cDNAShotgunStrandAgnostic	Allele-Specific Expression	PDO-2454	P-RNA-0002	male	61-70	Cross-Sectional	Genotype-Tissue Expression (GTEx)	GTEX-111YS	39172	GRCh37	Homo sapiens	ILLUMINA
RNA-Seq	152	PRJNA75899	SAMN02790744	The Broad Institute	GRU	SRX557942	150	Illumina HiSeq 2000	PAIRED	cDNA	TRANSCRIPTOMIC	Solexa-223599	41915	5532	2630	41790	SRR1309160	SRS623895	SRP012682	GTEX-111YS-2426-SM-5GZZQ	RNA:Total RNA	GTEx	GTEX-111YS-2426-SM-5GZZQ	Adipose - Subcutaneous	RNA	phs000424	Adipose Tissue	SL-HDE	No	2	cDNAShotgunStrandAgnostic	Allele-Specific Expression	PDO-2894	P-RNA-0002	male	61-70	Cross-Sectional	Genotype-Tissue Expression (GTEx)	GTEX-111YS	40023	GRCh37	Homo sapiens	ILLUMINA
RNA-Seq	152	PRJNA75899	SAMN02789978	The Broad Institute	GRU	SRX557958	150	Illumina HiSeq 2000	PAIRED	cDNA	TRANSCRIPTOMIC	Solexa-215815	41915	5762	2774	41790	SRR1309182	SRS623897	SRP012682	GTEX-111YS-0926-SM-5EGGI	RNA:Total RNA	GTEx	GTEX-111YS-0926-SM-5EGGI	Esophagus - Mucosa	RNA	phs000424	Esophagus	SL-HDH	No	1	cDNAShotgunStrandAgnostic	RNA Seq (NGS)	PDO-2830	P-RNA-0002	male	61-70	Cross-Sectional	Genotype-Tissue Expression (GTEx)	GTEX-111YS	39959	GRCh37	Homo sapiens	ILLUMINA
RNA-Seq	152	PRJNA75899	SAMN02788930	The Broad Institute	GRU	SRX558689	150	Illumina HiSeq 2000	PAIRED	cDNA	TRANSCRIPTOMIC	Solexa-223582	41915	5632	2720	41791	SRR1310898	SRS623974	SRP012682	GTEX-111YS-1626-SM-5GZZ9	RNA:Total RNA	GTEx	GTEX-111YS-1626-SM-5GZZ9	Colon - Transverse	RNA	phs000424	Colon	SL-HDF	No	2	cDNAShotgunStrandAgnostic	Allele-Specific Expression	PDO-2893	P-RNA-0002	male	61-70	Cross-Sectional	Genotype-Tissue Expression (GTEx)	GTEX-111YS	40022	GRCh37	Homo sapiens	ILLUMINA
RNA-Seq	152	PRJNA75899	SAMN02791387	The Broad Institute	GRU	SRX558708	150	Illumina HiSeq 2000	PAIRED	cDNA	TRANSCRIPTOMIC	Solexa-223534	41915	6483	3120	41791	SRR1310975	SRS623978	SRP012682	GTEX-111YS-0626-SM-5GZXV	RNA:Total RNA	GTEx	GTEX-111YS-0626-SM-5GZXV	Lung	RNA	phs000424	Lung	SL-HDH	No	1	cDNAShotgunStrandAgnostic	Allele-Specific Expression	PDO-2893	P-RNA-0002	male	61-70	Cross-Sectional	Genotype-Tissue Expression (GTEx)	GTEX-111YS	40022	GRCh37	Homo sapiens	ILLUMINA
RNA-Seq	152	PRJNA75899	SAMN02790102	The Broad Institute	GRU	SRX558784	150	Illumina HiSeq 2000	PAIRED	cDNA	TRANSCRIPTOMIC	Solexa-223576	41915	5895	2876	41791	SRR1311109	SRS623984	SRP012682	GTEX-111YS-0326-SM-5GZZ3	RNA:Total RNA	GTEx	GTEX-111YS-0326-SM-5GZZ3	Heart - Atrial Appendage	RNA	phs000424	Heart	SL-HDJ	No	2	cDNAShotgunStrandAgnostic	RNA Seq (NGS)	PDO-2893	P-RNA-0002	male	61-70	Cross-Sectional	Genotype-Tissue Expression (GTEx)	GTEX-111YS	40022	GRCh37	Homo sapiens	ILLUMINA
RNA-Seq	152	PRJNA75899	SAMN02788849	The Broad Institute	GRU	SRX559075	150	Illumina HiSeq 2000	PAIRED	cDNA	TRANSCRIPTOMIC	Solexa-215816	41915	5748	2820	41791	SRR1311752	SRS624018	SRP012682	GTEX-111YS-1226-SM-5EGGJ	RNA:Total RNA	GTEx	GTEX-111YS-1226-SM-5EGGJ	Pancreas	RNA	phs000424	Pancreas	SL-HDD	No	2	cDNAShotgunStrandAgnostic	RNA Seq (NGS)	PDO-2830	P-RNA-0002	male	61-70	Cross-Sectional	Genotype-Tissue Expression (GTEx)	GTEX-111YS	39959	GRCh37	Homo sapiens	ILLUMINA
RNA-Seq	152	PRJNA75899	SAMN02788099	The Broad Institute	GRU	SRX560150	150	Illumina HiSeq 2000	PAIRED	cDNA	TRANSCRIPTOMIC	Solexa-223522	41915	5142	2502	41792	SRR1313831	SRS624517	SRP012682	GTEX-111YS-0526-SM-5GZXJ	RNA:Total RNA	GTEx	GTEX-111YS-0526-SM-5GZXJ	Artery - Aorta	RNA	phs000424	Blood Vessel	SL-HDH	No	2	cDNAShotgunStrandAgnostic	RNA Seq (NGS)	PDO-2893	P-RNA-0002	male	61-70	Cross-Sectional	Genotype-Tissue Expression (GTEx)	GTEX-111YS	40022	GRCh37	Homo sapiens	ILLUMINA
RNA-Seq	152	PRJNA75899	SAMN02792381	The Broad Institute	GRU	SRX561891	150	Illumina HiSeq 2000	PAIRED	cDNA	TRANSCRIPTOMIC	Solexa-215818	41915	5763	2822	41792	SRR1317238	SRS625334	SRP012682	GTEX-111YS-2026-SM-5EGGL	RNA:Total RNA	GTEx	GTEX-111YS-2026-SM-5EGGL	Testis	RNA	phs000424	Testis	SL-HDE	No	1	cDNAShotgunStrandAgnostic	Allele-Specific Expression	PDO-2830	P-RNA-0002	male	61-70	Cross-Sectional	Genotype-Tissue Expression (GTEx)	GTEX-111YS	39959	GRCh37	Homo sapiens	ILLUMINA
RNA-Seq	152	PRJNA75899	SAMN02793170	The Broad Institute	GRU	SRX563554	150	Illumina HiSeq 2000	PAIRED	cDNA	TRANSCRIPTOMIC	Solexa-215819	41915	5227	2523	41793	SRR1321401	SRS625587	SRP012682	GTEX-111YS-2126-SM-5EGGM	RNA:Total RNA	GTEx	GTEX-111YS-2126-SM-5EGGM	Nerve - Tibial	RNA	phs000424	Nerve	SL-HDH	No	1	cDNAShotgunStrandAgnostic	RNA Seq (NGS)	PDO-2830	P-RNA-0002	male	61-70	Cross-Sectional	Genotype-Tissue Expression (GTEx)	GTEX-111YS	39959	GRCh37	Homo sapiens	ILLUMINA
RNA-Seq	152	PRJNA75899	SAMN02793652	The Broad Institute	GRU	SRX564185	150	Illumina HiSeq 2000	PAIRED	cDNA	TRANSCRIPTOMIC	Solexa-223546	41915	5724	2761	41793	SRR1323065	SRS625665	SRP012682	GTEX-111YS-0726-SM-5GZY8	RNA:Total RNA	GTEx	GTEX-111YS-0726-SM-5GZY8	Thyroid	RNA	phs000424	Thyroid	SL-HDB	No	2	cDNAShotgunStrandAgnostic	Allele-Specific Expression	PDO-2893	P-RNA-0002	male	61-70	Cross-Sectional	Genotype-Tissue Expression (GTEx)	GTEX-111YS	40022	GRCh37	Homo sapiens	ILLUMINA
RNA-Seq	152	PRJNA75899	SAMN02793141	The Broad Institute	GRU	SRX567261	150	Illumina HiSeq 2000	PAIRED	cDNA	TRANSCRIPTOMIC	Solexa-215817	41915	6049	2922	41793	SRR1329027	SRS626841	SRP012682	GTEX-111YS-1326-SM-5EGGK	RNA:Total RNA	GTEx	GTEX-111YS-1326-SM-5EGGK	Adipose - Visceral (Omentum)	RNA	phs000424	Adipose Tissue	SL-HDH	No	2	cDNAShotgunStrandAgnostic	RNA Seq (NGS)	PDO-2830	P-RNA-0002	male	61-70	Cross-Sectional	Genotype-Tissue Expression (GTEx)	GTEX-111YS	39959	GRCh37	Homo sapiens	ILLUMINA
RNA-Seq	152	PRJNA75899	SAMN02792203	The Broad Institute	GRU	SRX567569	150	Illumina HiSeq 2000	PAIRED	cDNA	TRANSCRIPTOMIC	Solexa-220431	41915	5161	2428	41793	SRR1329642	SRS626951	SRP012682	GTEX-111YS-1826-SM-5GIEP	RNA:Total RNA	GTEx	GTEX-111YS-1826-SM-5GIEP	Colon - Sigmoid	RNA	phs000424	Colon	SL-HDH	No	1	cDNAShotgunStrandAgnostic	RNA Seq (NGS)	PDO-2875	P-RNA-0002	male	61-70	Cross-Sectional	Genotype-Tissue Expression (GTEx)	GTEX-111YS	40013	GRCh37	Homo sapiens	ILLUMINA
RNA-Seq	152	PRJNA75899	SAMN02793230	The Broad Institute	GRU	SRX567722	150	Illumina HiSeq 2000	PAIRED	cDNA	TRANSCRIPTOMIC	Solexa-223570	41915	5248	2551	41793	SRR1329971	SRS626976	SRP012682	GTEX-111YS-1526-SM-5GZYW	RNA:Total RNA	GTEx	GTEX-111YS-1526-SM-5GZYW	Skin - Not Sun Exposed (Suprapubic)	RNA	phs000424	Skin	SL-HDE	No	1	cDNAShotgunStrandAgnostic	Allele-Specific Expression	PDO-2893	P-RNA-0002	male	61-70	Cross-Sectional	Genotype-Tissue Expression (GTEx)	GTEX-111YS	40022	GRCh37	Homo sapiens	ILLUMINA
RNA-Seq	152	PRJNA75899	SAMN02793664	The Broad Institute	GRU	SRX569787	150	Illumina HiSeq 2000	PAIRED	cDNA	TRANSCRIPTOMIC	Solexa-220348	41915	6782	3191	41794	SRR1334587	SRS627355	SRP012682	GTEX-111YS-1926-SM-5GICC	RNA:Total RNA	GTEx	GTEX-111YS-1926-SM-5GICC	Breast - Mammary Tissue	RNA	phs000424	Breast	SL-HDF	No	2	cDNAShotgunStrandAgnostic	RNA Seq (NGS)	PDO-2875	P-RNA-0002	male	61-70	Cross-Sectional	Genotype-Tissue Expression (GTEx)	GTEX-111YS	40013	GRCh37	Homo sapiens	ILLUMINA
RNA-Seq	152	PRJNA75899	SAMN02789526	The Broad Institute	GRU	SRX575771	150	Illumina HiSeq 2000	PAIRED	cDNA	TRANSCRIPTOMIC	Solexa-223558	41915	5492	2663	41797	SRR1347870	SRS629277	SRP012682	GTEX-111YS-0826-SM-5GZYK	RNA:Total RNA	GTEx	GTEX-111YS-0826-SM-5GZYK	Esophagus - Gastroesophageal Junction	RNA	phs000424	Esophagus	SL-HDH	No	2	cDNAShotgunStrandAgnostic	RNA Seq (NGS)	PDO-2893	P-RNA-0002	male	61-70	Cross-Sectional	Genotype-Tissue Expression (GTEx)	GTEX-111YS	40022	GRCh37	Homo sapiens	ILLUMINA
RNA-Seq	152	PRJNA75899	SAMN02792133	The Broad Institute	GRU	SRX582798	150	Illumina HiSeq 2000	PAIRED	cDNA	TRANSCRIPTOMIC	Solexa-220419	41916	5036	2374	41799	SRR1365013	SRS631173	SRP012682	GTEX-111YS-1726-SM-5GIED	RNA:Total RNA	GTEx	GTEX-111YS-1726-SM-5GIED	Prostate	RNA	phs000424	Prostate	SL-HDG	No	2	cDNAShotgunStrandAgnostic	Allele-Specific Expression	PDO-2875	P-RNA-0002	male	61-70	Cross-Sectional	Genotype-Tissue Expression (GTEx)	GTEX-111YS	40013	GRCh37	Homo sapiens	ILLUMINA
RNA-Seq	152	PRJNA75899	SAMN02792120	The Broad Institute	GRU	SRX594931	150	Illumina HiSeq 2000	PAIRED	cDNA	TRANSCRIPTOMIC	Solexa-223564	41916	5246	2635	41803	SRR1388891	SRS636242	SRP012682	GTEX-111YS-1126-SM-5GZYQ	RNA:Total RNA	GTEx	GTEX-111YS-1126-SM-5GZYQ	Stomach	RNA	phs000424	Stomach	SL-HDG	No	1	cDNAShotgunStrandAgnostic	Allele-Specific Expression	PDO-2893	P-RNA-0002	male	61-70	Cross-Sectional	Genotype-Tissue Expression (GTEx)	GTEX-111YS	40022	GRCh37	Homo sapiens	ILLUMINA
RNA-Seq	152	PRJNA75899	SAMN02790937	The Broad Institute	GRU	SRX596147	150	Illumina HiSeq 2000	PAIRED	cDNA	TRANSCRIPTOMIC	Solexa-223552	41916	6272	3021	41803	SRR1391985	SRS636578	SRP012682	GTEX-111YS-1026-SM-5GZYE	RNA:Total RNA	GTEx	GTEX-111YS-1026-SM-5GZYE	Esophagus - Muscularis	RNA	phs000424	Esophagus	SL-HDJ	No	2	cDNAShotgunStrandAgnostic	RNA Seq (NGS)	PDO-2893	P-RNA-0002	male	61-70	Cross-Sectional	Genotype-Tissue Expression (GTEx)	GTEX-111YS	40022	GRCh37	Homo sapiens	ILLUMINA
RNA-Seq	152	PRJNA75899	SAMN02793769	The Broad Institute	GRU	SRX598558	150	Illumina HiSeq 2000	PAIRED	cDNA	TRANSCRIPTOMIC	Solexa-220379	41916	5790	2748	41804	SRR1396901	SRS637667	SRP012682	GTEX-111YS-1426-SM-5GID8	RNA:Total RNA	GTEx	GTEX-111YS-1426-SM-5GID8	Small Intestine - Terminal Ileum	RNA	phs000424	Small Intestine	SL-HDF	No	2	cDNAShotgunStrandAgnostic	Allele-Specific Expression	PDO-2875	P-RNA-0002	male	61-70	Cross-Sectional	Genotype-Tissue Expression (GTEx)	GTEX-111YS	40013	GRCh37	Homo sapiens	ILLUMINA
RNA-Seq	152	PRJNA75899	SAMN02792951	The Broad Institute	GRU	SRX598823	150	Illumina HiSeq 2000	PAIRED	cDNA	TRANSCRIPTOMIC	Solexa-231208	41916	6648	3359	41804	SRR1397673	SRS637707	SRP012682	GTEX-111YS-0006-SM-5NQBE	RNA:Total RNA	GTEx	GTEX-111YS-0006-SM-5NQBE	Whole Blood	RNA	phs000424	Blood	SL-HDB	No	1	cDNAShotgunStrandAgnostic	RNA Seq (NGS)	PDO-3017	P-RNA-0002	male	61-70	Cross-Sectional	Genotype-Tissue Expression (GTEx)	GTEX-111YS	40119	GRCh37	Homo sapiens	ILLUMINA
RNA-Seq	152	PRJNA75899	SAMN02792630	The Broad Institute	GRU	SRX600578	150	Illumina HiSeq 2000	PAIRED	cDNA	TRANSCRIPTOMIC	Solexa-232445	41916	5513	2412	41804	SRR1402307	SRS637978	SRP012682	GTEX-111YS-0008-SM-5Q5BH	RNA:Total RNA	GTEx	GTEX-111YS-0008-SM-5Q5BH	Cells - Transformed fibroblasts	RNA	phs000424	Skin	SL-HDG	No	1	cDNAShotgunStrandAgnostic	RNA Seq (NGS)	PDO-3077	P-RNA-0002	male	61-70	Cross-Sectional	Genotype-Tissue Expression (GTEx)	GTEX-111YS	40181	GRCh37	Homo sapiens	ILLUMINA
WXS	152	PRJNA75899	SAMN03878219	The Broad Institute	GRU	SRX1153500	150	Illumina HiSeq 2000	PAIRED	Hybrid Selection	GENOMIC	Pond-303154	42258	8334	4114	42283	SRR2167408	SRS1036495	SRP012682	GTEX-1122O-0004-SM-58Q7O	DNA:DNA Genomic	GTEx	GTEX-1122O-0004-SM-58Q7O	Whole Blood	Exome	phs000424	Blood	SL-HEJ	No	4	HybridSelection	Whole Exome (NGS)	PDO-2578	P-EX-0006	female	61-70	Cross-Sectional	Genotype-Tissue Expression (GTEx)	GTEX-1122O	39666	GRCh37	Homo sapiens	ILLUMINA
WGS	302	PRJNA75899	SAMN04595896	The Broad Institute	GRU	SRX1744688	361	HiSeq X Ten	PAIRED	RANDOM	GENOMIC	Solexa-282550	42500	125744	38126	42914	SRR3478746	SRS1423781	SRP012682	GTEX-1122O-0004-SM-6WBTE	DNA:DNA Genomic	GTEx	GTEX-1122O-0004-SM-6WBTE	Whole Blood		phs000424	Blood	SL-HXB	No	6	WholeGenomeShotgun	Whole Genome (NGS)			female	61-70	Cross-Sectional	Genotype-Tissue Expression (GTEx)	GTEX-1122O	41415	GRCh37	Homo sapiens	ILLUMINA
RNA-Seq	152	PRJNA75899	SAMN02790649	The Broad Institute	GRU	SRX557883	150	Illumina HiSeq 2000	PAIRED	cDNA	TRANSCRIPTOMIC	Solexa-215894	41915	5049	2422	41790	SRR1309051	SRS623890	SRP012682	GTEX-1122O-2126-SM-5EGIR	RNA:Total RNA	GTEx	GTEX-1122O-2126-SM-5EGIR	Skin - Sun Exposed (Lower leg)	RNA	phs000424	Skin	SL-HDJ	No	1	cDNAShotgunStrandAgnostic	Allele-Specific Expression	PDO-2830	P-RNA-0002	female	61-70	Cross-Sectional	Genotype-Tissue Expression (GTEx)	GTEX-1122O	39959	GRCh37	Homo sapiens	ILLUMINA
RNA-Seq	152	PRJNA75899	SAMN02790743	The Broad Institute	GRU	SRX557992	150	Illumina HiSeq 2000	PAIRED	cDNA	TRANSCRIPTOMIC	Solexa-215892	41915	5159	2482	41790	SRR1309333	SRS623901	SRP012682	GTEX-1122O-1826-SM-5EGIP	RNA:Total RNA	GTEx	GTEX-1122O-1826-SM-5EGIP	Esophagus - Gastroesophageal Junction	RNA	phs000424	Esophagus	SL-HBV	No	2	cDNAShotgunStrandAgnostic	RNA Seq (NGS)	PDO-2830	P-RNA-0002	female	61-70	Cross-Sectional	Genotype-Tissue Expression (GTEx)	GTEX-1122O	39959	GRCh37	Homo sapiens	ILLUMINA
RNA-Seq	152	PRJNA75899	SAMN02789057	The Broad Institute	GRU	SRX558024	150	Illumina HiSeq 2000	PAIRED	cDNA	TRANSCRIPTOMIC	Solexa-223659	41915	5598	2633	41790	SRR1309403	SRS623904	SRP012682	GTEX-1122O-0426-SM-5H12G	RNA:Total RNA	GTEx	GTEX-1122O-0426-SM-5H12G	Artery - Coronary	RNA	phs000424	Blood Vessel	SL-HBV	No	1	cDNAShotgunStrandAgnostic	Allele-Specific Expression	PDO-2894	P-RNA-0002	female	61-70	Cross-Sectional	Genotype-Tissue Expression (GTEx)	GTEX-1122O	40023	GRCh37	Homo sapiens	ILLUMINA
RNA-Seq	152	PRJNA75899	SAMN02790721	The Broad Institute	GRU	SRX558268	150	Illumina HiSeq 2000	PAIRED	cDNA	TRANSCRIPTOMIC	Solexa-220394	41915	5136	2395	41790	SRR1309942	SRS623928	SRP012682	GTEX-1122O-2426-SM-5GIDN	RNA:Total RNA	GTEx	GTEX-1122O-2426-SM-5GIDN	Muscle - Skeletal	RNA	phs000424	Muscle	SL-HDH	No	1	cDNAShotgunStrandAgnostic	Allele-Specific Expression	PDO-2875	P-RNA-0002	female	61-70	Cross-Sectional	Genotype-Tissue Expression (GTEx)	GTEX-1122O	40013	GRCh37	Homo sapiens	ILLUMINA
RNA-Seq	152	PRJNA75899	SAMN02787881	The Broad Institute	GRU	SRX558825	150	Illumina HiSeq 2000	PAIRED	cDNA	TRANSCRIPTOMIC	Solexa-230611	41915	6379	3170	41791	SRR1311205	SRS623994	SRP012682	GTEX-1122O-0526-SM-5N9DM	RNA:Total RNA	GTEx	GTEX-1122O-0526-SM-5N9DM	Spleen	RNA	phs000424	Spleen	SL-HEH	No	3	cDNAShotgunStrandAgnostic	Allele-Specific Expression	PDO-3014	P-RNA-0002	female	61-70	Cross-Sectional	Genotype-Tissue Expression (GTEx)	GTEX-1122O	40116	GRCh37	Homo sapiens	ILLUMINA
RNA-Seq	152	PRJNA75899	SAMN02789110	The Broad Institute	GRU	SRX559141	150	Illumina HiSeq 2000	PAIRED	cDNA	TRANSCRIPTOMIC	Solexa-230599	41915	5537	2741	41791	SRR1311897	SRS624025	SRP012682	GTEX-1122O-0226-SM-5N9DA	RNA:Total RNA	GTEx	GTEX-1122O-0226-SM-5N9DA	Thyroid	RNA	phs000424	Thyroid	SL-HEH	No	2	cDNAShotgunStrandAgnostic	Allele-Specific Expression	PDO-3014	P-RNA-0002	female	61-70	Cross-Sectional	Genotype-Tissue Expression (GTEx)	GTEX-1122O	40116	GRCh37	Homo sapiens	ILLUMINA
RNA-Seq	152	PRJNA75899	SAMN02792945	The Broad Institute	GRU	SRX560883	150	Illumina HiSeq 2000	PAIRED	cDNA	TRANSCRIPTOMIC	Solexa-231468	41915	5999	2874	41792	SRR1314916	SRS624986	SRP012682	GTEX-1122O-0005-SM-5O99J	RNA:Total RNA	GTEx	GTEX-1122O-0005-SM-5O99J	Whole Blood	RNA	phs000424	Blood	SL-HDD	No	2	cDNAShotgunStrandAgnostic	RNA Seq (NGS)	PDO-3018	P-RNA-0002	female	61-70	Cross-Sectional	Genotype-Tissue Expression (GTEx)	GTEX-1122O	40121	GRCh37	Homo sapiens	ILLUMINA
RNA-Seq	152	PRJNA75899	SAMN02792850	The Broad Institute	GRU	SRX561778	150	Illumina HiSeq 2000	PAIRED	cDNA	TRANSCRIPTOMIC	Solexa-230563	41915	5754	2860	41792	SRR1316982	SRS625322	SRP012682	GTEX-1122O-0926-SM-5N9C9	RNA:Total RNA	GTEx	GTEX-1122O-0926-SM-5N9C9	Adipose - Visceral (Omentum)	RNA	phs000424	Adipose Tissue	SL-HEH	No	2	cDNAShotgunStrandAgnostic	Allele-Specific Expression	PDO-3014	P-RNA-0002	female	61-70	Cross-Sectional	Genotype-Tissue Expression (GTEx)	GTEX-1122O	40116	GRCh37	Homo sapiens	ILLUMINA
RNA-Seq	152	PRJNA75899	SAMN02787589	The Broad Institute	GRU	SRX563719	150	Illumina HiSeq 2000	PAIRED	cDNA	TRANSCRIPTOMIC	Solexa-220346	41915	6181	2903	41793	SRR1321808	SRS625606	SRP012682	GTEX-1122O-0126-SM-5GICA	RNA:Total RNA	GTEx	GTEX-1122O-0126-SM-5GICA	Lung	RNA	phs000424	Lung	SL-HDG	No	1	cDNAShotgunStrandAgnostic	RNA Seq (NGS)	PDO-2875	P-RNA-0002	female	61-70	Cross-Sectional	Genotype-Tissue Expression (GTEx)	GTEX-1122O	40013	GRCh37	Homo sapiens	ILLUMINA
RNA-Seq	152	PRJNA75899	SAMN02789280	The Broad Institute	GRU	SRX564303	150	Illumina HiSeq 2000	PAIRED	cDNA	TRANSCRIPTOMIC	Solexa-223647	41915	7813	3686	41793	SRR1323360	SRS625695	SRP012682	GTEX-1122O-0326-SM-5H124	RNA:Total RNA	GTEx	GTEX-1122O-0326-SM-5H124	Adrenal Gland	RNA	phs000424	Adrenal Gland	SL-HDE	No	2	cDNAShotgunStrandAgnostic	RNA Seq (NGS)	PDO-2894	P-RNA-0002	female	61-70	Cross-Sectional	Genotype-Tissue Expression (GTEx)	GTEX-1122O	40023	GRCh37	Homo sapiens	ILLUMINA
RNA-Seq	152	PRJNA75899	SAMN02790349	The Broad Institute	GRU	SRX565928	150	Illumina HiSeq 2000	PAIRED	cDNA	TRANSCRIPTOMIC	Solexa-220367	41915	5792	2727	41793	SRR1326687	SRS626265	SRP012682	GTEX-1122O-0826-SM-5GICV	RNA:Total RNA	GTEx	GTEX-1122O-0826-SM-5GICV	Heart - Left Ventricle	RNA	phs000424	Heart	SL-HDF	No	1	cDNAShotgunStrandAgnostic	RNA Seq (NGS)	PDO-2875	P-RNA-0002	female	61-70	Cross-Sectional	Genotype-Tissue Expression (GTEx)	GTEX-1122O	40013	GRCh37	Homo sapiens	ILLUMINA
RNA-Seq	152	PRJNA75899	SAMN02791254	The Broad Institute	GRU	SRX566489	150	Illumina HiSeq 2000	PAIRED	cDNA	TRANSCRIPTOMIC	Solexa-223635	41915	6583	3099	41793	SRR1327505	SRS626603	SRP012682	GTEX-1122O-1426-SM-5H11R	RNA:Total RNA	GTEx	GTEX-1122O-1426-SM-5H11R	Colon - Sigmoid	RNA	phs000424	Colon	SL-HDD	No	1	cDNAShotgunStrandAgnostic	Allele-Specific Expression	PDO-2894	P-RNA-0002	female	61-70	Cross-Sectional	Genotype-Tissue Expression (GTEx)	GTEX-1122O	40023	GRCh37	Homo sapiens	ILLUMINA
RNA-Seq	152	PRJNA75899	SAMN02790855	The Broad Institute	GRU	SRX568942	150	Illumina HiSeq 2000	PAIRED	cDNA	TRANSCRIPTOMIC	Solexa-232806	41915	4450	1926	41794	SRR1332754	SRS627160	SRP012682	GTEX-1122O-0008-SM-5QGR2	RNA:Total RNA	GTEx	GTEX-1122O-0008-SM-5QGR2	Cells - Transformed fibroblasts	RNA	phs000424	Skin	SL-HBW	No	1	cDNAShotgunStrandAgnostic	Allele-Specific Expression	PDO-3079	P-RNA-0002	female	61-70	Cross-Sectional	Genotype-Tissue Expression (GTEx)	GTEX-1122O	40183	GRCh37	Homo sapiens	ILLUMINA
RNA-Seq	152	PRJNA75899	SAMN02792065	The Broad Institute	GRU	SRX571586	150	Illumina HiSeq 2000	PAIRED	cDNA	TRANSCRIPTOMIC	Solexa-230587	41915	5731	2818	41794	SRR1338747	SRS627780	SRP012682	GTEX-1122O-1626-SM-5N9CX	RNA:Total RNA	GTEx	GTEX-1122O-1626-SM-5N9CX	Esophagus - Muscularis	RNA	phs000424	Esophagus	SL-HEH	No	5	cDNAShotgunStrandAgnostic	Allele-Specific Expression	PDO-3014	P-RNA-0002	female	61-70	Cross-Sectional	Genotype-Tissue Expression (GTEx)	GTEX-1122O	40116	GRCh37	Homo sapiens	ILLUMINA
RNA-Seq	152	PRJNA75899	SAMN02787688	The Broad Institute	GRU	SRX572429	150	Illumina HiSeq 2000	PAIRED	cDNA	TRANSCRIPTOMIC	Solexa-223623	41915	6101	2915	41795	SRR1340782	SRS627881	SRP012682	GTEX-1122O-1326-SM-5H11F	RNA:Total RNA	GTEx	GTEX-1122O-1326-SM-5H11F	Small Intestine - Terminal Ileum	RNA	phs000424	Small Intestine	SL-HBW	No	2	cDNAShotgunStrandAgnostic	RNA Seq (NGS)	PDO-2894	P-RNA-0002	female	61-70	Cross-Sectional	Genotype-Tissue Expression (GTEx)	GTEX-1122O	40023	GRCh37	Homo sapiens	ILLUMINA
RNA-Seq	152	PRJNA75899	SAMN02791362	The Broad Institute	GRU	SRX572567	150	Illumina HiSeq 2000	PAIRED	cDNA	TRANSCRIPTOMIC	Solexa-223611	41915	6617	3135	41795	SRR1341100	SRS627903	SRP012682	GTEX-1122O-1226-SM-5H113	RNA:Total RNA	GTEx	GTEX-1122O-1226-SM-5H113	Breast - Mammary Tissue	RNA	phs000424	Breast	SL-HDE	No	1	cDNAShotgunStrandAgnostic	Allele-Specific Expression	PDO-2894	P-RNA-0002	female	61-70	Cross-Sectional	Genotype-Tissue Expression (GTEx)	GTEX-1122O	40023	GRCh37	Homo sapiens	ILLUMINA
RNA-Seq	152	PRJNA75899	SAMN02790643	The Broad Institute	GRU	SRX575816	150	Illumina HiSeq 2000	PAIRED	cDNA	TRANSCRIPTOMIC	Solexa-220437	41915	7786	3793	41797	SRR1347959	SRS629284	SRP012682	GTEX-1122O-0726-SM-5GIEV	RNA:Total RNA	GTEx	GTEX-1122O-0726-SM-5GIEV	Pancreas	RNA	phs000424	Pancreas	SL-HDF	No	2	cDNAShotgunStrandAgnostic	Allele-Specific Expression	PDO-2875	P-RNA-0002	female	61-70	Cross-Sectional	Genotype-Tissue Expression (GTEx)	GTEX-1122O	40013	GRCh37	Homo sapiens	ILLUMINA
RNA-Seq	152	PRJNA75899	SAMN02793647	The Broad Institute	GRU	SRX576297	150	Illumina HiSeq 2000	PAIRED	cDNA	TRANSCRIPTOMIC	Solexa-230575	41915	5398	2678	41798	SRR1349190	SRS629374	SRP012682	GTEX-1122O-1526-SM-5N9CL	RNA:Total RNA	GTEx	GTEX-1122O-1526-SM-5N9CL	Colon - Transverse	RNA	phs000424	Colon	SL-HEH	No	2	cDNAShotgunStrandAgnostic	Allele-Specific Expression	PDO-3014	P-RNA-0002	female	61-70	Cross-Sectional	Genotype-Tissue Expression (GTEx)	GTEX-1122O	40116	GRCh37	Homo sapiens	ILLUMINA
RNA-Seq	152	PRJNA75899	SAMN02793800	The Broad Institute	GRU	SRX589174	150	Illumina HiSeq 2000	PAIRED	cDNA	TRANSCRIPTOMIC	Solexa-231083	41916	4492	2014	41801	SRR1376334	SRS634129	SRP012682	GTEX-1122O-1126-SM-5NQ8X	RNA:Total RNA	GTEx	GTEX-1122O-1126-SM-5NQ8X	Artery - Aorta	RNA	phs000424	Blood Vessel	SL-HDG	No	2	cDNAShotgunStrandAgnostic	RNA Seq (NGS)	PDO-3016	P-RNA-0002	female	61-70	Cross-Sectional	Genotype-Tissue Expression (GTEx)	GTEX-1122O	40118	GRCh37	Homo sapiens	ILLUMINA
RNA-Seq	152	PRJNA75899	SAMN02791976	The Broad Institute	GRU	SRX604607	150	Illumina HiSeq 2000	PAIRED	cDNA	TRANSCRIPTOMIC	Solexa-215893	41916	5152	2589	41806	SRR1413100	SRS639151	SRP012682	GTEX-1122O-1926-SM-5EGIQ	RNA:Total RNA	GTEx	GTEX-1122O-1926-SM-5EGIQ	Stomach	RNA	phs000424	Stomach	SL-HBW	No	1	cDNAShotgunStrandAgnostic	Allele-Specific Expression	PDO-2830	P-RNA-0002	female	61-70	Cross-Sectional	Genotype-Tissue Expression (GTEx)	GTEX-1122O	39959	GRCh37	Homo sapiens	ILLUMINA
RNA-Seq	152	PRJNA75899	SAMN02791149	The Broad Institute	GRU	SRX629522	150	Illumina HiSeq 2000	PAIRED	cDNA	TRANSCRIPTOMIC	Solexa-231086	41916	6257	2810	41817	SRR1468722	SRS648318	SRP012682	GTEX-1122O-2026-SM-5NQ91	RNA:Total RNA	GTEx	GTEX-1122O-2026-SM-5NQ91	Adipose - Subcutaneous	RNA	phs000424	Adipose Tissue	SL-HCC	No	1	cDNAShotgunStrandAgnostic	RNA Seq (NGS)	PDO-3016	P-RNA-0002	female	61-70	Cross-Sectional	Genotype-Tissue Expression (GTEx)	GTEX-1122O	40118	GRCh37	Homo sapiens	ILLUMINA
RNA-Seq	152	PRJNA75899	SAMN02788804	The Broad Institute	GRU	SRX631382	150	Illumina HiSeq 2000	PAIRED	cDNA	TRANSCRIPTOMIC	Solexa-230528	41916	6488	3202	41817	SRR1473142	SRS648527	SRP012682	GTEX-1122O-0626-SM-5N9B9	RNA:Total RNA	GTEx	GTEX-1122O-0626-SM-5N9B9	Heart - Atrial Appendage	RNA	phs000424	Heart	SL-HEH	No	6	cDNAShotgunStrandAgnostic	Allele-Specific Expression	PDO-3014	P-RNA-0002	female	61-70	Cross-Sectional	Genotype-Tissue Expression (GTEx)	GTEX-1122O	40116	GRCh37	Homo sapiens	ILLUMINA
RNA-Seq	152	PRJNA75899	SAMN02790992	The Broad Institute	GRU	SRX636361	150	Illumina HiSeq 2000	PAIRED	cDNA	TRANSCRIPTOMIC	Solexa-232520	41916	7945	3801	41818	SRR1485997	SRS649555	SRP012682	GTEX-1122O-0003-SM-5Q5DL	RNA:Total RNA	GTEx	GTEX-1122O-0003-SM-5Q5DL	Cells - EBV-transformed lymphocytes	RNA	phs000424	Blood	SL-HDF	No	1	cDNAShotgunStrandAgnostic	Allele-Specific Expression	PDO-3078	P-RNA-0002	female	61-70	Cross-Sectional	Genotype-Tissue Expression (GTEx)	GTEX-1122O	40182	GRCh37	Homo sapiens	ILLUMINA
RNA-Seq	152	PRJNA75899	SAMN02791703	The Broad Institute	GRU	SRX636804	150	Illumina HiSeq 2000	PAIRED	cDNA	TRANSCRIPTOMIC	Solexa-220358	41916	5852	2768	41818	SRR1487173	SRS649610	SRP012682	GTEX-1122O-1726-SM-5GICM	RNA:Total RNA	GTEx	GTEX-1122O-1726-SM-5GICM	Esophagus - Mucosa	RNA	phs000424	Esophagus	SL-HDE	No	2	cDNAShotgunStrandAgnostic	Allele-Specific Expression	PDO-2875	P-RNA-0002	female	61-70	Cross-Sectional	Genotype-Tissue Expression (GTEx)	GTEX-1122O	40013	GRCh37	Homo sapiens	ILLUMINA
WXS	152	PRJNA75899	SAMN03877563	The Broad Institute	GRU	SRX1153688	150	Illumina HiSeq 2000	PAIRED	Hybrid Selection	GENOMIC	Pond-303206	42258	8052	4067	42283	SRR2167707	SRS1036589	SRP012682	GTEX-1128S-0001-SM-58Q96	DNA:DNA Genomic	GTEx	GTEX-1128S-0001-SM-58Q96	Whole Blood	Exome	phs000424	Blood	SL-HDM	No	7	HybridSelection	Whole Exome (NGS)	PDO-2578	P-EX-0006	female	61-70	Cross-Sectional	Genotype-Tissue Expression (GTEx)	GTEX-1128S	39666	GRCh37	Homo sapiens	ILLUMINA
WGS	302	PRJNA75899	SAMN04596480	The Broad Institute	GRU	SRX1745135	395	HiSeq X Ten	PAIRED	RANDOM	GENOMIC	Solexa-282569	42586	122617	39200	42914	SRR3479634	SRS1424157	SRP012682	GTEX-1128S-0001-SM-6WBUH	DNA:DNA Genomic	GTEx	GTEX-1128S-0001-SM-6WBUH	Whole Blood		phs000424	Blood	SL-HXC	No	1	WholeGenomeShotgun	Whole Genome (NGS)			female	61-70	Cross-Sectional	Genotype-Tissue Expression (GTEx)	GTEX-1128S	41415	GRCh37	Homo sapiens	ILLUMINA
RNA-Seq	152	PRJNA75899	SAMN02792667	The Broad Institute	GRU	SRX557791	150	Illumina HiSeq 2000	PAIRED	cDNA	TRANSCRIPTOMIC	Solexa-223607	41915	7361	3495	41790	SRR1308800	SRS623879	SRP012682	GTEX-1128S-2326-SM-5GZZY	RNA:Total RNA	GTEx	GTEX-1128S-2326-SM-5GZZY	Skin - Sun Exposed (Lower leg)	RNA	phs000424	Skin	SL-HDG	No	1	cDNAShotgunStrandAgnostic	RNA Seq (NGS)	PDO-2894	P-RNA-0002	female	61-70	Cross-Sectional	Genotype-Tissue Expression (GTEx)	GTEX-1128S	40023	GRCh37	Homo sapiens	ILLUMINA
RNA-Seq	152	PRJNA75899	SAMN02789262	The Broad Institute	GRU	SRX561524	150	Illumina HiSeq 2000	PAIRED	cDNA	TRANSCRIPTOMIC	Solexa-223603	41915	6449	3036	41792	SRR1316320	SRS625229	SRP012682	GTEX-1128S-0926-SM-5GZZU	RNA:Total RNA	GTEx	GTEX-1128S-0926-SM-5GZZU	Adipose - Visceral (Omentum)	RNA	phs000424	Adipose Tissue	SL-HDD	No	2	cDNAShotgunStrandAgnostic	RNA Seq (NGS)	PDO-2894	P-RNA-0002	female	61-70	Cross-Sectional	Genotype-Tissue Expression (GTEx)	GTEX-1128S	40023	GRCh37	Homo sapiens	ILLUMINA
RNA-Seq	152	PRJNA75899	SAMN02792853	The Broad Institute	GRU	SRX561718	150	Illumina HiSeq 2000	PAIRED	cDNA	TRANSCRIPTOMIC	Solexa-223671	41915	5649	2657	41792	SRR1316793	SRS625313	SRP012682	GTEX-1128S-0126-SM-5H12S	RNA:Total RNA	GTEx	GTEX-1128S-0126-SM-5H12S	Thyroid	RNA	phs000424	Thyroid	SL-HDD	No	1	cDNAShotgunStrandAgnostic	RNA Seq (NGS)	PDO-2894	P-RNA-0002	female	61-70	Cross-Sectional	Genotype-Tissue Expression (GTEx)	GTEX-1128S	40023	GRCh37	Homo sapiens	ILLUMINA
RNA-Seq	152	PRJNA75899	SAMN02787750	The Broad Institute	GRU	SRX564176	150	Illumina HiSeq 2000	PAIRED	cDNA	TRANSCRIPTOMIC	Solexa-223655	41915	7242	3433	41793	SRR1323043	SRS625664	SRP012682	GTEX-1128S-2726-SM-5H12C	RNA:Total RNA	GTEx	GTEX-1128S-2726-SM-5H12C	Brain - Cortex	RNA	phs000424	Brain	SL-HDE	No	2	cDNAShotgunStrandAgnostic	RNA Seq (NGS)	PDO-2894	P-RNA-0002	female	61-70	Cross-Sectional	Genotype-Tissue Expression (GTEx)	GTEX-1128S	40023	GRCh37	Homo sapiens	ILLUMINA
RNA-Seq	152	PRJNA75899	SAMN02792585	The Broad Institute	GRU	SRX571639	150	Illumina HiSeq 2000	PAIRED	cDNA	TRANSCRIPTOMIC	Solexa-231930	41915	8759	4673	41794	SRR1338880	SRS627786	SRP012682	GTEX-1128S-0005-SM-5P9HI	RNA:Total RNA	GTEx	GTEX-1128S-0005-SM-5P9HI	Whole Blood	RNA	phs000424	Blood	SL-HEH	No	4	cDNAShotgunStrandAgnostic	Allele-Specific Expression	PDO-3024	P-RNA-0002	female	61-70	Cross-Sectional	Genotype-Tissue Expression (GTEx)	GTEX-1128S	40127	GRCh37	Homo sapiens	ILLUMINA
RNA-Seq	152	PRJNA75899	SAMN02793191	The Broad Institute	GRU	SRX571730	150	Illumina HiSeq 2000	PAIRED	cDNA	TRANSCRIPTOMIC	Solexa-223619	41915	7962	3751	41794	SRR1339108	SRS627797	SRP012682	GTEX-1128S-2426-SM-5H11B	RNA:Total RNA	GTEx	GTEX-1128S-2426-SM-5H11B	Muscle - Skeletal	RNA	phs000424	Muscle	SL-HBV	No	1	cDNAShotgunStrandAgnostic	Allele-Specific Expression	PDO-2894	P-RNA-0002	female	61-70	Cross-Sectional	Genotype-Tissue Expression (GTEx)	GTEX-1128S	40023	GRCh37	Homo sapiens	ILLUMINA
RNA-Seq	152	PRJNA75899	SAMN02788496	The Broad Institute	GRU	SRX583350	150	Illumina HiSeq 2000	PAIRED	cDNA	TRANSCRIPTOMIC	Solexa-223643	41916	6107	2876	41799	SRR1366390	SRS631314	SRP012682	GTEX-1128S-2626-SM-5H11Z	RNA:Total RNA	GTEx	GTEX-1128S-2626-SM-5H11Z	Pituitary	RNA	phs000424	Pituitary	SL-HBV	No	1	cDNAShotgunStrandAgnostic	Allele-Specific Expression	PDO-2894	P-RNA-0002	female	61-70	Cross-Sectional	Genotype-Tissue Expression (GTEx)	GTEX-1128S	40023	GRCh37	Homo sapiens	ILLUMINA
RNA-Seq	152	PRJNA75899	SAMN02792831	The Broad Institute	GRU	SRX599820	150	Illumina HiSeq 2000	PAIRED	cDNA	TRANSCRIPTOMIC	Solexa-223631	41916	5133	2426	41804	SRR1400333	SRS637870	SRP012682	GTEX-1128S-2526-SM-5H11N	RNA:Total RNA	GTEx	GTEX-1128S-2526-SM-5H11N	Artery - Tibial	RNA	phs000424	Blood Vessel	SL-HDD	No	2	cDNAShotgunStrandAgnostic	Allele-Specific Expression	PDO-2894	P-RNA-0002	female	61-70	Cross-Sectional	Genotype-Tissue Expression (GTEx)	GTEX-1128S	40023	GRCh37	Homo sapiens	ILLUMINA
RNA-Seq	152	PRJNA75899	SAMN02792992	The Broad Institute	GRU	SRX604760	150	Illumina HiSeq 2000	PAIRED	cDNA	TRANSCRIPTOMIC	Solexa-232524	41916	7730	3699	41806	SRR1413477	SRS639170	SRP012682	GTEX-1128S-0008-SM-5Q5DP	RNA:Total RNA	GTEx	GTEX-1128S-0008-SM-5Q5DP	Cells - Transformed fibroblasts	RNA	phs000424	Skin	SL-HBW	No	2	cDNAShotgunStrandAgnostic	Allele-Specific Expression	PDO-3078	P-RNA-0002	female	61-70	Cross-Sectional	Genotype-Tissue Expression (GTEx)	GTEX-1128S	40182	GRCh37	Homo sapiens	ILLUMINA
RNA-Seq	152	PRJNA75899	SAMN02790850	The Broad Institute	GRU	SRX604805	150	Illumina HiSeq 2000	PAIRED	cDNA	TRANSCRIPTOMIC	Solexa-223673	41916	5282	2484	41806	SRR1413602	SRS639177	SRP012682	GTEX-1128S-2126-SM-5H12U	RNA:Total RNA	GTEx	GTEX-1128S-2126-SM-5H12U	Adipose - Subcutaneous	RNA	phs000424	Adipose Tissue	SL-HBW	No	2	cDNAShotgunStrandAgnostic	Allele-Specific Expression	PDO-2894	P-RNA-0002	female	61-70	Cross-Sectional	Genotype-Tissue Expression (GTEx)	GTEX-1128S	40023	GRCh37	Homo sapiens	ILLUMINA
RNA-Seq	152	PRJNA75899	SAMN02792064	The Broad Institute	GRU	SRX606068	150	Illumina HiSeq 2000	PAIRED	cDNA	TRANSCRIPTOMIC	Solexa-223591	41916	6823	3297	41807	SRR1416773	SRS639340	SRP012682	GTEX-1128S-0826-SM-5GZZI	RNA:Total RNA	GTEx	GTEX-1128S-0826-SM-5GZZI	Pancreas	RNA	phs000424	Pancreas	SL-HDG	No	1	cDNAShotgunStrandAgnostic	Allele-Specific Expression	PDO-2894	P-RNA-0002	female	61-70	Cross-Sectional	Genotype-Tissue Expression (GTEx)	GTEX-1128S	40023	GRCh37	Homo sapiens	ILLUMINA
RNA-Seq	152	PRJNA75899	SAMN02792039	The Broad Institute	GRU	SRX615062	150	Illumina HiSeq 2000	PAIRED	cDNA	TRANSCRIPTOMIC	Solexa-230607	41916	5016	2504	41811	SRR1434271	SRS644057	SRP012682	GTEX-1128S-2826-SM-5N9DI	RNA:Total RNA	GTEx	GTEX-1128S-2826-SM-5N9DI	Brain - Cerebellum	RNA	phs000424	Brain	SL-HEH	No	1	cDNAShotgunStrandAgnostic	Allele-Specific Expression	PDO-3014	P-RNA-0002	female	61-70	Cross-Sectional	Genotype-Tissue Expression (GTEx)	GTEX-1128S	40116	GRCh37	Homo sapiens	ILLUMINA
RNA-Seq	152	PRJNA75899	SAMN02791869	The Broad Institute	GRU	SRX616814	150	Illumina HiSeq 2000	PAIRED	cDNA	TRANSCRIPTOMIC	Solexa-223667	41916	5321	2535	41813	SRR1439697	SRS644378	SRP012682	GTEX-1128S-1626-SM-5H12O	RNA:Total RNA	GTEx	GTEX-1128S-1626-SM-5H12O	Colon - Transverse	RNA	phs000424	Colon	SL-HBV	No	1	cDNAShotgunStrandAgnostic	Allele-Specific Expression	PDO-2894	P-RNA-0002	female	61-70	Cross-Sectional	Genotype-Tissue Expression (GTEx)	GTEX-1128S	40023	GRCh37	Homo sapiens	ILLUMINA
RNA-Seq	152	PRJNA75899	SAMN02787901	The Broad Institute	GRU	SRX637293	150	Illumina HiSeq 2000	PAIRED	cDNA	TRANSCRIPTOMIC	Solexa-223588	41916	6429	3035	41818	SRR1488388	SRS649667	SRP012682	GTEX-1128S-0326-SM-5GZZF	RNA:Total RNA	GTEx	GTEX-1128S-0326-SM-5GZZF	Artery - Aorta	RNA	phs000424	Blood Vessel	SL-HDE	No	2	cDNAShotgunStrandAgnostic	Allele-Specific Expression	PDO-2894	P-RNA-0002	female	61-70	Cross-Sectional	Genotype-Tissue Expression (GTEx)	GTEX-1128S	40023	GRCh37	Homo sapiens	ILLUMINA
RNA-Seq	152	PRJNA75899	SAMN02788921	The Broad Institute	GRU	SRX637302	150	Illumina HiSeq 2000	PAIRED	cDNA	TRANSCRIPTOMIC	Solexa-230595	41916	5727	2832	41818	SRR1488410	SRS649668	SRP012682	GTEX-1128S-0726-SM-5N9D6	RNA:Total RNA	GTEx	GTEX-1128S-0726-SM-5N9D6	Lung	RNA	phs000424	Lung	SL-HEH	No	5	cDNAShotgunStrandAgnostic	RNA Seq (NGS)	PDO-3014	P-RNA-0002	female	61-70	Cross-Sectional	Genotype-Tissue Expression (GTEx)	GTEX-1128S	40116	GRCh37	Homo sapiens	ILLUMINA
WXS	152	PRJNA75899	SAMN03877454	The Broad Institute	GRU	SRX1153865	150	Illumina HiSeq 2000	PAIRED	Hybrid Selection	GENOMIC	Pond-303207	42258	9089	4668	42283	SRR2167963	SRS1036677	SRP012682	GTEX-113IC-0001-SM-58Q97	DNA:DNA Genomic	GTEx	GTEX-113IC-0001-SM-58Q97	Whole Blood	Exome	phs000424	Blood	SL-HDM	No	8	HybridSelection	SNP/CNV Genotypes (NGS)	PDO-2578	P-EX-0006	male	61-70	Cross-Sectional	Genotype-Tissue Expression (GTEx)	GTEX-113IC	39666	GRCh37	Homo sapiens	ILLUMINA
RNA-Seq	152	PRJNA75899	SAMN02790807	The Broad Institute	GRU	SRX558538	150	Illumina HiSeq 2000	PAIRED	cDNA	TRANSCRIPTOMIC	Solexa-222836	41915	5353	2449	41791	SRR1310584	SRS623959	SRP012682	GTEX-113IC-0226-SM-5HL5C	RNA:Total RNA	GTEx	GTEX-113IC-0226-SM-5HL5C	Adipose - Subcutaneous	RNA	phs000424	Adipose Tissue	SL-HBW	No	1	cDNAShotgunStrandAgnostic	Allele-Specific Expression	PDO-2895	P-RNA-0002	male	61-70	Cross-Sectional	Genotype-Tissue Expression (GTEx)	GTEX-113IC	40024	GRCh37	Homo sapiens	ILLUMINA
RNA-Seq	152	PRJNA75899	SAMN02793445	The Broad Institute	GRU	SRX559021	150	Illumina HiSeq 2000	PAIRED	cDNA	TRANSCRIPTOMIC	Solexa-231097	41915	5128	2364	41791	SRR1311644	SRS624013	SRP012682	GTEX-113IC-0006-SM-5NQ9C	RNA:Total RNA	GTEx	GTEX-113IC-0006-SM-5NQ9C	Whole Blood	RNA	phs000424	Blood	SL-HDE	No	2	cDNAShotgunStrandAgnostic	RNA Seq (NGS)	PDO-3016	P-RNA-0002	male	61-70	Cross-Sectional	Genotype-Tissue Expression (GTEx)	GTEX-113IC	40118	GRCh37	Homo sapiens	ILLUMINA
RNA-Seq	152	PRJNA75899	SAMN02791167	The Broad Institute	GRU	SRX577202	150	Illumina HiSeq 2000	PAIRED	cDNA	TRANSCRIPTOMIC	Solexa-222888	41915	4668	2165	41798	SRR1351501	SRS629482	SRP012682	GTEX-113IC-0126-SM-5HL6T	RNA:Total RNA	GTEx	GTEX-113IC-0126-SM-5HL6T	Skin - Sun Exposed (Lower leg)	RNA	phs000424	Skin	SL-HDD	No	2	cDNAShotgunStrandAgnostic	RNA Seq (NGS)	PDO-2895	P-RNA-0002	male	61-70	Cross-Sectional	Genotype-Tissue Expression (GTEx)	GTEX-113IC	40024	GRCh37	Homo sapiens	ILLUMINA
RNA-Seq	152	PRJNA75899	SAMN02793020	The Broad Institute	GRU	SRX604594	150	Illumina HiSeq 2000	PAIRED	cDNA	TRANSCRIPTOMIC	Solexa-222900	41916	4628	2125	41806	SRR1413055	SRS639148	SRP012682	GTEX-113IC-0526-SM-5HL76	RNA:Total RNA	GTEx	GTEX-113IC-0526-SM-5HL76	Nerve - Tibial	RNA	phs000424	Nerve	SL-HBW	No	2	cDNAShotgunStrandAgnostic	Allele-Specific Expression	PDO-2895	P-RNA-0002	male	61-70	Cross-Sectional	Genotype-Tissue Expression (GTEx)	GTEX-113IC	40024	GRCh37	Homo sapiens	ILLUMINA
RNA-Seq	152	PRJNA75899	SAMN02793426	The Broad Institute	GRU	SRX621989	150	Illumina HiSeq 2000	PAIRED	cDNA	TRANSCRIPTOMIC	Solexa-232819	41916	5269	2272	41814	SRR1452122	SRS645706	SRP012682	GTEX-113IC-0008-SM-5QGRF	RNA:Total RNA	GTEx	GTEX-113IC-0008-SM-5QGRF	Cells - Transformed fibroblasts	RNA	phs000424	Skin	SL-HDB	No	1	cDNAShotgunStrandAgnostic	RNA Seq (NGS)	PDO-3079	P-RNA-0002	male	61-70	Cross-Sectional	Genotype-Tissue Expression (GTEx)	GTEX-113IC	40183	GRCh37	Homo sapiens	ILLUMINA
RNA-Seq	152	PRJNA75899	SAMN02787749	The Broad Institute	GRU	SRX638116	150	Illumina HiSeq 2000	PAIRED	cDNA	TRANSCRIPTOMIC	Solexa-222848	41916	5407	2475	41818	SRR1490427	SRS649762	SRP012682	GTEX-113IC-0426-SM-5HL5O	RNA:Total RNA	GTEx	GTEX-113IC-0426-SM-5HL5O	Artery - Tibial	RNA	phs000424	Blood Vessel	SL-HDD	No	2	cDNAShotgunStrandAgnostic	Allele-Specific Expression	PDO-2895	P-RNA-0002	male	61-70	Cross-Sectional	Genotype-Tissue Expression (GTEx)	GTEX-113IC	40024	GRCh37	Homo sapiens	ILLUMINA
WXS	152	PRJNA75899	SAMN03878173	The Broad Institute	GRU	SRX1153479	150	Illumina HiSeq 2000	PAIRED	Hybrid Selection	GENOMIC	Pond-303152	42258	10215	5011	42283	SRR2167384	SRS1036486	SRP012682	GTEX-113JC-0001-SM-58Q7M	DNA:DNA Genomic	GTEx	GTEX-113JC-0001-SM-58Q7M	Whole Blood	Exome	phs000424	Blood	SL-HEJ	No	4	HybridSelection	Whole Exome (NGS)	PDO-2578	P-EX-0006	female	51-60	Cross-Sectional	Genotype-Tissue Expression (GTEx)	GTEX-113JC	39666	GRCh37	Homo sapiens	ILLUMINA
WGS	302	PRJNA75899	SAMN04596625	The Broad Institute	GRU	SRX1744732	364	HiSeq X Ten	PAIRED	RANDOM	GENOMIC	Solexa-282542	42500	131012	36058	42914	SRR3478798	SRS1423813	SRP012682	GTEX-113JC-0001-SM-6WBTD	DNA:DNA Genomic	GTEx	GTEX-113JC-0001-SM-6WBTD	Whole Blood		phs000424	Blood	SL-HXA	No	5	WholeGenomeShotgun	Whole Genome (NGS)			female	51-60	Cross-Sectional	Genotype-Tissue Expression (GTEx)	GTEX-113JC	41415	GRCh37	Homo sapiens	ILLUMINA
RNA-Seq	152	PRJNA75899	SAMN02789662	The Broad Institute	GRU	SRX557761	150	Illumina HiSeq 2000	PAIRED	cDNA	TRANSCRIPTOMIC	Solexa-223612	41915	5913	2932	41790	SRR1308734	SRS623876	SRP012682	GTEX-113JC-0926-SM-5H114	RNA:Total RNA	GTEx	GTEX-113JC-0926-SM-5H114	Esophagus - Muscularis	RNA	phs000424	Esophagus	SL-HDD	No	2	cDNAShotgunStrandAgnostic	Allele-Specific Expression	PDO-2894	P-RNA-0002	female	51-60	Cross-Sectional	Genotype-Tissue Expression (GTEx)	GTEX-113JC	40023	GRCh37	Homo sapiens	ILLUMINA
RNA-Seq	152	PRJNA75899	SAMN02790557	The Broad Institute	GRU	SRX558140	150	Illumina HiSeq 2000	PAIRED	cDNA	TRANSCRIPTOMIC	Solexa-215896	41915	5101	2473	41790	SRR1309638	SRS623915	SRP012682	GTEX-113JC-2826-SM-5EGIT	RNA:Total RNA	GTEx	GTEX-113JC-2826-SM-5EGIT	Pituitary	RNA	phs000424	Pituitary	SL-HDJ	No	1	cDNAShotgunStrandAgnostic	RNA Seq (NGS)	PDO-2830	P-RNA-0002	female	51-60	Cross-Sectional	Genotype-Tissue Expression (GTEx)	GTEX-113JC	39959	GRCh37	Homo sapiens	ILLUMINA
RNA-Seq	152	PRJNA75899	SAMN02791476	The Broad Institute	GRU	SRX558650	150	Illumina HiSeq 2000	PAIRED	cDNA	TRANSCRIPTOMIC	Solexa-215895	41915	5237	2522	41791	SRR1310836	SRS623971	SRP012682	GTEX-113JC-2726-SM-5EGIS	RNA:Total RNA	GTEx	GTEX-113JC-2726-SM-5EGIS	Muscle - Skeletal	RNA	phs000424	Muscle	SL-HBV	No	1	cDNAShotgunStrandAgnostic	RNA Seq (NGS)	PDO-2830	P-RNA-0002	female	51-60	Cross-Sectional	Genotype-Tissue Expression (GTEx)	GTEX-113JC	39959	GRCh37	Homo sapiens	ILLUMINA
RNA-Seq	152	PRJNA75899	SAMN02789261	The Broad Institute	GRU	SRX558754	150	Illumina HiSeq 2000	PAIRED	cDNA	TRANSCRIPTOMIC	Solexa-231456	41915	7348	3620	41791	SRR1311062	SRS623982	SRP012682	GTEX-113JC-0006-SM-5O997	RNA:Total RNA	GTEx	GTEX-113JC-0006-SM-5O997	Whole Blood	RNA	phs000424	Blood	SL-HDF	No	1	cDNAShotgunStrandAgnostic	RNA Seq (NGS)	PDO-3018	P-RNA-0002	female	51-60	Cross-Sectional	Genotype-Tissue Expression (GTEx)	GTEX-113JC	40121	GRCh37	Homo sapiens	ILLUMINA
RNA-Seq	152	PRJNA75899	SAMN02791426	The Broad Institute	GRU	SRX559219	150	Illumina HiSeq 2000	PAIRED	cDNA	TRANSCRIPTOMIC	Solexa-232810	41915	5316	2275	41792	SRR1312082	SRS624038	SRP012682	GTEX-113JC-0008-SM-5QGR6	RNA:Total RNA	GTEx	GTEX-113JC-0008-SM-5QGR6	Cells - Transformed fibroblasts	RNA	phs000424	Skin	SL-HDF	No	2	cDNAShotgunStrandAgnostic	Allele-Specific Expression	PDO-3079	P-RNA-0002	female	51-60	Cross-Sectional	Genotype-Tissue Expression (GTEx)	GTEX-113JC	40183	GRCh37	Homo sapiens	ILLUMINA
RNA-Seq	152	PRJNA75899	SAMN02791972	The Broad Institute	GRU	SRX570759	150	Illumina HiSeq 2000	PAIRED	cDNA	TRANSCRIPTOMIC	Solexa-216071	41915	5714	2556	41794	SRR1336682	SRS627591	SRP012682	GTEX-113JC-2226-SM-5EGJG	RNA:Total RNA	GTEx	GTEX-113JC-2226-SM-5EGJG	Uterus	RNA	phs000424	Uterus	SL-HBV	No	1	cDNAShotgunStrandAgnostic	Allele-Specific Expression	PDO-2831	P-RNA-0002	female	51-60	Cross-Sectional	Genotype-Tissue Expression (GTEx)	GTEX-113JC	39960	GRCh37	Homo sapiens	ILLUMINA
RNA-Seq	152	PRJNA75899	SAMN02789255	The Broad Institute	GRU	SRX588467	150	Illumina HiSeq 2000	PAIRED	cDNA	TRANSCRIPTOMIC	Solexa-216087	41916	6124	2752	41800	SRR1374778	SRS633874	SRP012682	GTEX-113JC-0126-SM-5EGJW	RNA:Total RNA	GTEx	GTEX-113JC-0126-SM-5EGJW	Thyroid	RNA	phs000424	Thyroid	SL-HDJ	No	1	cDNAShotgunStrandAgnostic	RNA Seq (NGS)	PDO-2831	P-RNA-0002	female	51-60	Cross-Sectional	Genotype-Tissue Expression (GTEx)	GTEX-113JC	39960	GRCh37	Homo sapiens	ILLUMINA
RNA-Seq	152	PRJNA75899	SAMN02792496	The Broad Institute	GRU	SRX589734	150	Illumina HiSeq 2000	PAIRED	cDNA	TRANSCRIPTOMIC	Solexa-230708	41916	7587	3767	41801	SRR1377672	SRS634333	SRP012682	GTEX-113JC-1926-SM-5N9GE	RNA:Total RNA	GTEx	GTEX-113JC-1926-SM-5N9GE	Vagina	RNA	phs000424	Vagina	SL-HDE	No	2	cDNAShotgunStrandAgnostic	Allele-Specific Expression	PDO-3015	P-RNA-0002	female	51-60	Cross-Sectional	Genotype-Tissue Expression (GTEx)	GTEX-113JC	40117	GRCh37	Homo sapiens	ILLUMINA
RNA-Seq	152	PRJNA75899	SAMN02793598	The Broad Institute	GRU	SRX629997	150	Illumina HiSeq 2000	PAIRED	cDNA	TRANSCRIPTOMIC	Solexa-223615	41916	6030	2847	41817	SRR1469769	SRS648366	SRP012682	GTEX-113JC-1026-SM-5H117	RNA:Total RNA	GTEx	GTEX-113JC-1026-SM-5H117	Esophagus - Gastroesophageal Junction	RNA	phs000424	Esophagus	SL-HDE	No	1	cDNAShotgunStrandAgnostic	Allele-Specific Expression	PDO-2894	P-RNA-0002	female	51-60	Cross-Sectional	Genotype-Tissue Expression (GTEx)	GTEX-113JC	40023	GRCh37	Homo sapiens	ILLUMINA
RNA-Seq	152	PRJNA75899	SAMN02789075	The Broad Institute	GRU	SRX634099	150	Illumina HiSeq 2000	PAIRED	cDNA	TRANSCRIPTOMIC	Solexa-216166	41916	6015	2802	41817	SRR1479595	SRS648839	SRP012682	GTEX-113JC-2326-SM-5EQ4E	RNA:Total RNA	GTEx	GTEX-113JC-2326-SM-5EQ4E	Skin - Sun Exposed (Lower leg)	RNA	phs000424	Skin	SL-HDG	No	1	cDNAShotgunStrandAgnostic	RNA Seq (NGS)	PDO-2832	P-RNA-0002	female	51-60	Cross-Sectional	Genotype-Tissue Expression (GTEx)	GTEX-113JC	39961	GRCh37	Homo sapiens	ILLUMINA
RNA-Seq	152	PRJNA75899	SAMN02793234	The Broad Institute	GRU	SRX636572	150	Illumina HiSeq 2000	PAIRED	cDNA	TRANSCRIPTOMIC	Solexa-223600	41916	6058	2853	41818	SRR1486538	SRS649581	SRP012682	GTEX-113JC-0726-SM-5GZZR	RNA:Total RNA	GTEx	GTEX-113JC-0726-SM-5GZZR	Adipose - Visceral (Omentum)	RNA	phs000424	Adipose Tissue	SL-HBW	No	1	cDNAShotgunStrandAgnostic	RNA Seq (NGS)	PDO-2894	P-RNA-0002	female	51-60	Cross-Sectional	Genotype-Tissue Expression (GTEx)	GTEX-113JC	40023	GRCh37	Homo sapiens	ILLUMINA
WXS	152	PRJNA75899	SAMN03878266	The Broad Institute	GRU	SRX1153821	150	Illumina HiSeq 2000	PAIRED	Hybrid Selection	GENOMIC	Pond-303149	42258	8343	4204	42283	SRR2167895	SRS1036659	SRP012682	GTEX-117XS-0001-SM-58Q7J	DNA:DNA Genomic	GTEx	GTEX-117XS-0001-SM-58Q7J	Whole Blood	Exome	phs000424	Blood	SL-HEJ	No	4	HybridSelection	Whole Exome (NGS)	PDO-2578	P-EX-0006	male	61-70	Cross-Sectional	Genotype-Tissue Expression (GTEx)	GTEX-117XS	39666	GRCh37	Homo sapiens	ILLUMINA
WGS	302	PRJNA75899	SAMN04598017	The Broad Institute	GRU	SRX1746423	412	HiSeq X Ten	PAIRED	RANDOM	GENOMIC	Solexa-282613	42500	131965	39104	42914	SRR3481585	SRS1425128	SRP012682	GTEX-117XS-0001-SM-6WBTA	DNA:DNA Genomic	GTEx	GTEX-117XS-0001-SM-6WBTA	Whole Blood		phs000424	Blood	SL-HXG	No	4	WholeGenomeShotgun	Whole Genome (NGS)			male	61-70	Cross-Sectional	Genotype-Tissue Expression (GTEx)	GTEX-117XS	41415	GRCh37	Homo sapiens	ILLUMINA
RNA-Seq	152	PRJNA75899	SAMN02791775	The Broad Institute	GRU	SRX557733	150	Illumina HiSeq 2000	PAIRED	cDNA	TRANSCRIPTOMIC	Solexa-223679	41915	5696	2711	41790	SRR1308674	SRS623873	SRP012682	GTEX-117XS-0726-SM-5H131	RNA:Total RNA	GTEx	GTEX-117XS-0726-SM-5H131	Heart - Atrial Appendage	RNA	phs000424	Heart	SL-HDD	No	1	cDNAShotgunStrandAgnostic	RNA Seq (NGS)	PDO-2894	P-RNA-0002	male	61-70	Cross-Sectional	Genotype-Tissue Expression (GTEx)	GTEX-117XS	40023	GRCh37	Homo sapiens	ILLUMINA
RNA-Seq	152	PRJNA75899	SAMN02792053	The Broad Institute	GRU	SRX558193	150	Illumina HiSeq 2000	PAIRED	cDNA	TRANSCRIPTOMIC	Solexa-230540	41915	6627	3278	41790	SRR1309767	SRS623921	SRP012682	GTEX-117XS-2726-SM-5N9BL	RNA:Total RNA	GTEx	GTEX-117XS-2726-SM-5N9BL	Skin - Sun Exposed (Lower leg)	RNA	phs000424	Skin	SL-HEH	No	2	cDNAShotgunStrandAgnostic	Allele-Specific Expression	PDO-3014	P-RNA-0002	male	61-70	Cross-Sectional	Genotype-Tissue Expression (GTEx)	GTEX-117XS	40116	GRCh37	Homo sapiens	ILLUMINA
RNA-Seq	152	PRJNA75899	SAMN02790560	The Broad Institute	GRU	SRX558237	150	Illumina HiSeq 2000	PAIRED	cDNA	TRANSCRIPTOMIC	Solexa-223596	41915	6449	3030	41790	SRR1309898	SRS623926	SRP012682	GTEX-117XS-0426-SM-5GZZN	RNA:Total RNA	GTEx	GTEX-117XS-0426-SM-5GZZN	Artery - Aorta	RNA	phs000424	Blood Vessel	SL-HDD	No	1	cDNAShotgunStrandAgnostic	RNA Seq (NGS)	PDO-2894	P-RNA-0002	male	61-70	Cross-Sectional	Genotype-Tissue Expression (GTEx)	GTEX-117XS	40023	GRCh37	Homo sapiens	ILLUMINA
RNA-Seq	152	PRJNA75899	SAMN02788650	The Broad Institute	GRU	SRX558897	150	Illumina HiSeq 2000	PAIRED	cDNA	TRANSCRIPTOMIC	Solexa-230564	41915	8013	3983	41791	SRR1311400	SRS624002	SRP012682	GTEX-117XS-3026-SM-5N9CA	RNA:Total RNA	GTEx	GTEX-117XS-3026-SM-5N9CA	Brain - Cortex	RNA	phs000424	Brain	SL-HEH	No	3	cDNAShotgunStrandAgnostic	Allele-Specific Expression	PDO-3014	P-RNA-0002	male	61-70	Cross-Sectional	Genotype-Tissue Expression (GTEx)	GTEX-117XS	40116	GRCh37	Homo sapiens	ILLUMINA
RNA-Seq	152	PRJNA75899	SAMN02787373	The Broad Institute	GRU	SRX570454	150	Illumina HiSeq 2000	PAIRED	cDNA	TRANSCRIPTOMIC	Solexa-230552	41915	7205	3564	41794	SRR1336029	SRS627523	SRP012682	GTEX-117XS-2926-SM-5N9BX	RNA:Total RNA	GTEx	GTEX-117XS-2926-SM-5N9BX	Pituitary	RNA	phs000424	Pituitary	SL-HEH	No	5	cDNAShotgunStrandAgnostic	RNA Seq (NGS)	PDO-3014	P-RNA-0002	male	61-70	Cross-Sectional	Genotype-Tissue Expression (GTEx)	GTEX-117XS	40116	GRCh37	Homo sapiens	ILLUMINA
RNA-Seq	152	PRJNA75899	SAMN02788580	The Broad Institute	GRU	SRX571065	150	Illumina HiSeq 2000	PAIRED	cDNA	TRANSCRIPTOMIC	Solexa-220407	41915	5192	2452	41794	SRR1337495	SRS627719	SRP012682	GTEX-117XS-2226-SM-5GIE1	RNA:Total RNA	GTEx	GTEX-117XS-2226-SM-5GIE1	Colon - Sigmoid	RNA	phs000424	Colon	SL-HDF	No	1	cDNAShotgunStrandAgnostic	Allele-Specific Expression	PDO-2875	P-RNA-0002	male	61-70	Cross-Sectional	Genotype-Tissue Expression (GTEx)	GTEX-117XS	40013	GRCh37	Homo sapiens	ILLUMINA
RNA-Seq	152	PRJNA75899	SAMN02792697	The Broad Institute	GRU	SRX574501	150	Illumina HiSeq 2000	PAIRED	cDNA	TRANSCRIPTOMIC	Solexa-220372	41915	5795	2755	41796	SRR1345200	SRS628780	SRP012682	GTEX-117XS-2026-SM-5GID1	RNA:Total RNA	GTEx	GTEX-117XS-2026-SM-5GID1	Testis	RNA	phs000424	Testis	SL-HDG	No	1	cDNAShotgunStrandAgnostic	Allele-Specific Expression	PDO-2875	P-RNA-0002	male	61-70	Cross-Sectional	Genotype-Tissue Expression (GTEx)	GTEX-117XS	40013	GRCh37	Homo sapiens	ILLUMINA
RNA-Seq	152	PRJNA75899	SAMN02789672	The Broad Institute	GRU	SRX580970	150	Illumina HiSeq 2000	PAIRED	cDNA	TRANSCRIPTOMIC	Solexa-220396	41916	5029	2387	41799	SRR1361736	SRS630021	SRP012682	GTEX-117XS-3126-SM-5GIDP	RNA:Total RNA	GTEx	GTEX-117XS-3126-SM-5GIDP	Brain - Cerebellum	RNA	phs000424	Brain	SL-HDH	No	2	cDNAShotgunStrandAgnostic	Allele-Specific Expression	PDO-2875	P-RNA-0002	male	61-70	Cross-Sectional	Genotype-Tissue Expression (GTEx)	GTEX-117XS	40013	GRCh37	Homo sapiens	ILLUMINA
RNA-Seq	152	PRJNA75899	SAMN02787968	The Broad Institute	GRU	SRX594181	150	Illumina HiSeq 2000	PAIRED	cDNA	TRANSCRIPTOMIC	Solexa-220360	41916	8759	4548	41802	SRR1386945	SRS636063	SRP012682	GTEX-117XS-1926-SM-5GICO	RNA:Total RNA	GTEx	GTEX-117XS-1926-SM-5GICO	Breast - Mammary Tissue	RNA	phs000424	Breast	SL-HDF	No	2	cDNAShotgunStrandAgnostic	Allele-Specific Expression	PDO-2875	P-RNA-0002	male	61-70	Cross-Sectional	Genotype-Tissue Expression (GTEx)	GTEX-117XS	40013	GRCh37	Homo sapiens	ILLUMINA
RNA-Seq	152	PRJNA75899	SAMN02787765	The Broad Institute	GRU	SRX614441	150	Illumina HiSeq 2000	PAIRED	cDNA	TRANSCRIPTOMIC	Solexa-232525	41916	8079	3857	41811	SRR1432695	SRS643983	SRP012682	GTEX-117XS-0008-SM-5Q5DQ	RNA:Total RNA	GTEx	GTEX-117XS-0008-SM-5Q5DQ	Cells - Transformed fibroblasts	RNA	phs000424	Skin	SL-HDH	No	1	cDNAShotgunStrandAgnostic	Allele-Specific Expression	PDO-3078	P-RNA-0002	male	61-70	Cross-Sectional	Genotype-Tissue Expression (GTEx)	GTEX-117XS	40182	GRCh37	Homo sapiens	ILLUMINA
RNA-Seq	152	PRJNA75899	SAMN02790114	The Broad Institute	GRU	SRX629264	150	Illumina HiSeq 2000	PAIRED	cDNA	TRANSCRIPTOMIC	Solexa-223624	41916	6564	3090	41817	SRR1468162	SRS648292	SRP012682	GTEX-117XS-2526-SM-5H11G	RNA:Total RNA	GTEx	GTEX-117XS-2526-SM-5H11G	Muscle - Skeletal	RNA	phs000424	Muscle	SL-HDD	No	2	cDNAShotgunStrandAgnostic	RNA Seq (NGS)	PDO-2894	P-RNA-0002	male	61-70	Cross-Sectional	Genotype-Tissue Expression (GTEx)	GTEX-117XS	40023	GRCh37	Homo sapiens	ILLUMINA
RNA-Seq	152	PRJNA75899	SAMN02793042	The Broad Institute	GRU	SRX634479	150	Illumina HiSeq 2000	PAIRED	cDNA	TRANSCRIPTOMIC	Solexa-206559	41916	5274	2692	41817	SRR1480565	SRS648886	SRP012682	GTEX-117XS-0526-SM-5987Q	RNA:Total RNA	GTEx	GTEX-117XS-0526-SM-5987Q	Thyroid	RNA	phs000424	Thyroid	SL-HBV	No	1	cDNAShotgunStrandAgnostic	RNA Seq (NGS)	PDO-2454	P-RNA-0002	male	61-70	Cross-Sectional	Genotype-Tissue Expression (GTEx)	GTEX-117XS	39172	GRCh37	Homo sapiens	ILLUMINA
RNA-Seq	152	PRJNA75899	SAMN02793266	The Broad Institute	GRU	SRX636653	150	Illumina HiSeq 2000	PAIRED	cDNA	TRANSCRIPTOMIC	Solexa-232116	41916	5379	2616	41818	SRR1486719	SRS649589	SRP012682	GTEX-117XS-0005-SM-5PNU6	RNA:Total RNA	GTEx	GTEX-117XS-0005-SM-5PNU6	Whole Blood	RNA	phs000424	Blood	SL-HDB	No	2	cDNAShotgunStrandAgnostic	Allele-Specific Expression	PDO-3025	P-RNA-0002	male	61-70	Cross-Sectional	Genotype-Tissue Expression (GTEx)	GTEX-117XS	40128	GRCh37	Homo sapiens	ILLUMINA
WXS	152	PRJNA75899	SAMN03878320	The Broad Institute	GRU	SRX1153255	150	Illumina HiSeq 2000	PAIRED	Hybrid Selection	GENOMIC	Pond-303209	42258	8785	4513	42283	SRR2167121	SRS1036369	SRP012682	GTEX-117YW-0003-SM-58Q99	DNA:DNA Genomic	GTEx	GTEX-117YW-0003-SM-58Q99	Whole Blood	Exome	phs000424	Blood	SL-HDM	No	8	HybridSelection	Whole Exome (NGS)	PDO-2578	P-EX-0006	male	51-60	Cross-Sectional	Genotype-Tissue Expression (GTEx)	GTEX-117YW	39666	GRCh37	Homo sapiens	ILLUMINA
WGS	302	PRJNA75899	SAMN04596191	The Broad Institute	GRU	SRX1746629	382	HiSeq X Ten	PAIRED	RANDOM	GENOMIC	Solexa-282620	42500	133710	39986	42914	SRR3482360	SRS1425176	SRP012682	GTEX-117YW-0003-SM-6WBSY	DNA:DNA Genomic	GTEx	GTEX-117YW-0003-SM-6WBSY	Whole Blood		phs000424	Blood	SL-HXM	No	3	WholeGenomeShotgun	SNP/CNV Genotypes (NGS)			male	51-60	Cross-Sectional	Genotype-Tissue Expression (GTEx)	GTEX-117YW	41415	GRCh37	Homo sapiens	ILLUMINA
RNA-Seq	152	PRJNA75899	SAMN02787942	The Broad Institute	GRU	SRX557674	150	Illumina HiSeq 2000	PAIRED	cDNA	TRANSCRIPTOMIC	Solexa-223620	41915	6169	2929	41790	SRR1308504	SRS623866	SRP012682	GTEX-117YW-0526-SM-5H11C	RNA:Total RNA	GTEx	GTEX-117YW-0526-SM-5H11C	Lung	RNA	phs000424	Lung	SL-HDE	No	2	cDNAShotgunStrandAgnostic	RNA Seq (NGS)	PDO-2894	P-RNA-0002	male	51-60	Cross-Sectional	Genotype-Tissue Expression (GTEx)	GTEX-117YW	40023	GRCh37	Homo sapiens	ILLUMINA
RNA-Seq	152	PRJNA75899	SAMN02790310	The Broad Institute	GRU	SRX557750	150	Illumina HiSeq 2000	PAIRED	cDNA	TRANSCRIPTOMIC	Solexa-215820	41915	5201	2520	41790	SRR1308715	SRS623875	SRP012682	GTEX-117YW-0126-SM-5EGGN	RNA:Total RNA	GTEx	GTEX-117YW-0126-SM-5EGGN	Thyroid	RNA	phs000424	Thyroid	SL-HBV	No	1	cDNAShotgunStrandAgnostic	RNA Seq (NGS)	PDO-2830	P-RNA-0002	male	51-60	Cross-Sectional	Genotype-Tissue Expression (GTEx)	GTEX-117YW	39959	GRCh37	Homo sapiens	ILLUMINA
RNA-Seq	152	PRJNA75899	SAMN02788364	The Broad Institute	GRU	SRX557827	150	Illumina HiSeq 2000	PAIRED	cDNA	TRANSCRIPTOMIC	Solexa-223632	41915	5499	2598	41790	SRR1308882	SRS623883	SRP012682	GTEX-117YW-0826-SM-5H11O	RNA:Total RNA	GTEx	GTEX-117YW-0826-SM-5H11O	Adipose - Visceral (Omentum)	RNA	phs000424	Adipose Tissue	SL-HDD	No	1	cDNAShotgunStrandAgnostic	Allele-Specific Expression	PDO-2894	P-RNA-0002	male	51-60	Cross-Sectional	Genotype-Tissue Expression (GTEx)	GTEX-117YW	40023	GRCh37	Homo sapiens	ILLUMINA
RNA-Seq	152	PRJNA75899	SAMN02792774	The Broad Institute	GRU	SRX558485	150	Illumina HiSeq 2000	PAIRED	cDNA	TRANSCRIPTOMIC	Solexa-232407	41915	6639	2919	41791	SRR1310476	SRS623954	SRP012682	GTEX-117YW-2426-SM-5Q5AE	RNA:Total RNA	GTEx	GTEX-117YW-2426-SM-5Q5AE	Muscle - Skeletal	RNA	phs000424	Muscle	SL-HDF	No	2	cDNAShotgunStrandAgnostic	Allele-Specific Expression	PDO-3077	P-RNA-0002	male	51-60	Cross-Sectional	Genotype-Tissue Expression (GTEx)	GTEX-117YW	40181	GRCh37	Homo sapiens	ILLUMINA
RNA-Seq	152	PRJNA75899	SAMN02787390	The Broad Institute	GRU	SRX558693	150	Illumina HiSeq 2000	PAIRED	cDNA	TRANSCRIPTOMIC	Solexa-230600	41915	6883	3622	41791	SRR1310920	SRS623975	SRP012682	GTEX-117YW-2226-SM-5N9DB	RNA:Total RNA	GTEx	GTEX-117YW-2226-SM-5N9DB	Stomach	RNA	phs000424	Stomach	SL-HDD	No	1	cDNAShotgunStrandAgnostic	RNA Seq (NGS)	PDO-3014	P-RNA-0002	male	51-60	Cross-Sectional	Genotype-Tissue Expression (GTEx)	GTEX-117YW	40116	GRCh37	Homo sapiens	ILLUMINA
RNA-Seq	152	PRJNA75899	SAMN02788153	The Broad Institute	GRU	SRX562994	150	Illumina HiSeq 2000	PAIRED	cDNA	TRANSCRIPTOMIC	Solexa-230536	41915	6483	3213	41793	SRR1320034	SRS625508	SRP012682	GTEX-117YW-2026-SM-5N9BH	RNA:Total RNA	GTEx	GTEX-117YW-2026-SM-5N9BH	Esophagus - Muscularis	RNA	phs000424	Esophagus	SL-HEH	No	7	cDNAShotgunStrandAgnostic	Allele-Specific Expression	PDO-3014	P-RNA-0002	male	51-60	Cross-Sectional	Genotype-Tissue Expression (GTEx)	GTEX-117YW	40116	GRCh37	Homo sapiens	ILLUMINA
RNA-Seq	152	PRJNA75899	SAMN02793750	The Broad Institute	GRU	SRX564035	150	Illumina HiSeq 2000	PAIRED	cDNA	TRANSCRIPTOMIC	Solexa-230576	41915	6118	3014	41793	SRR1322643	SRS625646	SRP012682	GTEX-117YW-0226-SM-5N9CM	RNA:Total RNA	GTEx	GTEX-117YW-0226-SM-5N9CM	Artery - Aorta	RNA	phs000424	Blood Vessel	SL-HEH	No	7	cDNAShotgunStrandAgnostic	RNA Seq (NGS)	PDO-3014	P-RNA-0002	male	51-60	Cross-Sectional	Genotype-Tissue Expression (GTEx)	GTEX-117YW	40116	GRCh37	Homo sapiens	ILLUMINA
RNA-Seq	152	PRJNA75899	SAMN02789264	The Broad Institute	GRU	SRX577226	150	Illumina HiSeq 2000	PAIRED	cDNA	TRANSCRIPTOMIC	Solexa-223608	41915	7265	3496	41798	SRR1351583	SRS629486	SRP012682	GTEX-117YW-0426-SM-5GZZZ	RNA:Total RNA	GTEx	GTEX-117YW-0426-SM-5GZZZ	Heart - Atrial Appendage	RNA	phs000424	Heart	SL-HBW	No	2	cDNAShotgunStrandAgnostic	Allele-Specific Expression	PDO-2894	P-RNA-0002	male	51-60	Cross-Sectional	Genotype-Tissue Expression (GTEx)	GTEX-117YW	40023	GRCh37	Homo sapiens	ILLUMINA
RNA-Seq	152	PRJNA75899	SAMN02793030	The Broad Institute	GRU	SRX578792	150	Illumina HiSeq 2000	PAIRED	cDNA	TRANSCRIPTOMIC	Solexa-223644	41915	6125	2908	41798	SRR1355747	SRS629719	SRP012682	GTEX-117YW-1926-SM-5H121	RNA:Total RNA	GTEx	GTEX-117YW-1926-SM-5H121	Esophagus - Mucosa	RNA	phs000424	Esophagus	SL-HDE	No	2	cDNAShotgunStrandAgnostic	Allele-Specific Expression	PDO-2894	P-RNA-0002	male	51-60	Cross-Sectional	Genotype-Tissue Expression (GTEx)	GTEX-117YW	40023	GRCh37	Homo sapiens	ILLUMINA
RNA-Seq	152	PRJNA75899	SAMN02789543	The Broad Institute	GRU	SRX580306	150	Illumina HiSeq 2000	PAIRED	cDNA	TRANSCRIPTOMIC	Solexa-215821	41915	4559	2221	41799	SRR1360056	SRS629934	SRP012682	GTEX-117YW-1426-SM-5EGGO	RNA:Total RNA	GTEx	GTEX-117YW-1426-SM-5EGGO	Prostate	RNA	phs000424	Prostate	SL-HDJ	No	1	cDNAShotgunStrandAgnostic	RNA Seq (NGS)	PDO-2830	P-RNA-0002	male	51-60	Cross-Sectional	Genotype-Tissue Expression (GTEx)	GTEX-117YW	39959	GRCh37	Homo sapiens	ILLUMINA
RNA-Seq	152	PRJNA75899	SAMN02787864	The Broad Institute	GRU	SRX581994	150	Illumina HiSeq 2000	PAIRED	cDNA	TRANSCRIPTOMIC	Solexa-232817	41916	5222	2253	41799	SRR1363831	SRS630564	SRP012682	GTEX-117YW-0008-SM-5QGRD	RNA:Total RNA	GTEx	GTEX-117YW-0008-SM-5QGRD	Cells - Transformed fibroblasts	RNA	phs000424	Skin	SL-HBW	No	1	cDNAShotgunStrandAgnostic	Allele-Specific Expression	PDO-3079	P-RNA-0002	male	51-60	Cross-Sectional	Genotype-Tissue Expression (GTEx)	GTEX-117YW	40183	GRCh37	Homo sapiens	ILLUMINA
RNA-Seq	152	PRJNA75899	SAMN02792983	The Broad Institute	GRU	SRX584147	150	Illumina HiSeq 2000	PAIRED	cDNA	TRANSCRIPTOMIC	Solexa-231085	41916	6322	3039	41800	SRR1368529	SRS631454	SRP012682	GTEX-117YW-0005-SM-5NQ8Z	RNA:Total RNA	GTEx	GTEX-117YW-0005-SM-5NQ8Z	Whole Blood	RNA	phs000424	Blood	SL-HDG	No	1	cDNAShotgunStrandAgnostic	Allele-Specific Expression	PDO-3016	P-RNA-0002	male	51-60	Cross-Sectional	Genotype-Tissue Expression (GTEx)	GTEX-117YW	40118	GRCh37	Homo sapiens	ILLUMINA
RNA-Seq	152	PRJNA75899	SAMN02789132	The Broad Institute	GRU	SRX588194	150	Illumina HiSeq 2000	PAIRED	cDNA	TRANSCRIPTOMIC	Solexa-223602	41916	5866	2778	41800	SRR1374270	SRS633745	SRP012682	GTEX-117YW-2726-SM-5GZZT	RNA:Total RNA	GTEx	GTEX-117YW-2726-SM-5GZZT	Artery - Tibial	RNA	phs000424	Blood Vessel	SL-HBV	No	2	cDNAShotgunStrandAgnostic	RNA Seq (NGS)	PDO-2894	P-RNA-0002	male	51-60	Cross-Sectional	Genotype-Tissue Expression (GTEx)	GTEX-117YW	40023	GRCh37	Homo sapiens	ILLUMINA
RNA-Seq	152	PRJNA75899	SAMN02787753	The Broad Institute	GRU	SRX599303	150	Illumina HiSeq 2000	PAIRED	cDNA	TRANSCRIPTOMIC	Solexa-215822	41916	5022	2449	41804	SRR1399009	SRS637806	SRP012682	GTEX-117YW-1526-SM-5EGGP	RNA:Total RNA	GTEx	GTEX-117YW-1526-SM-5EGGP	Testis	RNA	phs000424	Testis	SL-HDD	No	2	cDNAShotgunStrandAgnostic	Allele-Specific Expression	PDO-2830	P-RNA-0002	male	51-60	Cross-Sectional	Genotype-Tissue Expression (GTEx)	GTEX-117YW	39959	GRCh37	Homo sapiens	ILLUMINA
RNA-Seq	152	PRJNA75899	SAMN02788729	The Broad Institute	GRU	SRX613133	150	Illumina HiSeq 2000	PAIRED	cDNA	TRANSCRIPTOMIC	Solexa-223590	41916	5927	2817	41811	SRR1429494	SRS643834	SRP012682	GTEX-117YW-2626-SM-5GZZH	RNA:Total RNA	GTEx	GTEX-117YW-2626-SM-5GZZH	Skin - Sun Exposed (Lower leg)	RNA	phs000424	Skin	SL-HDE	No	2	cDNAShotgunStrandAgnostic	RNA Seq (NGS)	PDO-2894	P-RNA-0002	male	51-60	Cross-Sectional	Genotype-Tissue Expression (GTEx)	GTEX-117YW	40023	GRCh37	Homo sapiens	ILLUMINA
RNA-Seq	152	PRJNA75899	SAMN02793240	The Broad Institute	GRU	SRX624803	150	Illumina HiSeq 2000	PAIRED	cDNA	TRANSCRIPTOMIC	Solexa-230588	41916	5587	2803	41814	SRR1458973	SRS646022	SRP012682	GTEX-117YW-0326-SM-5N9CY	RNA:Total RNA	GTEx	GTEX-117YW-0326-SM-5N9CY	Heart - Left Ventricle	RNA	phs000424	Heart	SL-HEH	No	4	cDNAShotgunStrandAgnostic	Allele-Specific Expression	PDO-3014	P-RNA-0002	male	51-60	Cross-Sectional	Genotype-Tissue Expression (GTEx)	GTEX-117YW	40116	GRCh37	Homo sapiens	ILLUMINA
RNA-Seq	152	PRJNA75899	SAMN02790158	The Broad Institute	GRU	SRX628210	150	Illumina HiSeq 2000	PAIRED	cDNA	TRANSCRIPTOMIC	Solexa-220432	41916	5700	2723	41817	SRR1465632	SRS648175	SRP012682	GTEX-117YW-2926-SM-5GIEQ	RNA:Total RNA	GTEx	GTEX-117YW-2926-SM-5GIEQ	Brain - Cortex	RNA	phs000424	Brain	SL-HDE	No	1	cDNAShotgunStrandAgnostic	RNA Seq (NGS)	PDO-2875	P-RNA-0002	male	51-60	Cross-Sectional	Genotype-Tissue Expression (GTEx)	GTEX-117YW	40013	GRCh37	Homo sapiens	ILLUMINA
RNA-Seq	152	PRJNA75899	SAMN02790615	The Broad Institute	GRU	SRX630286	150	Illumina HiSeq 2000	PAIRED	cDNA	TRANSCRIPTOMIC	Solexa-232255	41916	7442	3730	41817	SRR1470513	SRS648403	SRP012682	GTEX-117YW-1826-SM-5PNY5	RNA:Total RNA	GTEx	GTEX-117YW-1826-SM-5PNY5	Colon - Transverse	RNA	phs000424	Colon	SL-HEM	No	1	cDNAShotgunStrandAgnostic	RNA Seq (NGS)	PDO-3026	P-RNA-0002	male	51-60	Cross-Sectional	Genotype-Tissue Expression (GTEx)	GTEX-117YW	40129	GRCh37	Homo sapiens	ILLUMINA
RNA-Seq	152	PRJNA75899	SAMN02793765	The Broad Institute	GRU	SRX640828	150	Illumina HiSeq 2000	PAIRED	cDNA	TRANSCRIPTOMIC	Solexa-223614	41916	5208	2477	41820	SRR1500194	SRS650156	SRP012682	GTEX-117YW-2826-SM-5H116	RNA:Total RNA	GTEx	GTEX-117YW-2826-SM-5H116	Pituitary	RNA	phs000424	Pituitary	SL-HDE	No	1	cDNAShotgunStrandAgnostic	Allele-Specific Expression	PDO-2894	P-RNA-0002	male	51-60	Cross-Sectional	Genotype-Tissue Expression (GTEx)	GTEX-117YW	40023	GRCh37	Homo sapiens	ILLUMINA
WXS	152	PRJNA75899	SAMN03878319	The Broad Institute	GRU	SRX1151770	150	Illumina HiSeq 2000	PAIRED	Hybrid Selection	GENOMIC	Pond-321526	42259	10682	5439	42283	SRR2165030	SRS1035920	SRP012682	GTEX-117YX-0001-SM-5DU4O	DNA:DNA Genomic	GTEx	GTEX-117YX-0001-SM-5DU4O	Whole Blood	Exome	phs000424	Blood	SL-HEH	No	4	HybridSelection	Whole Exome (NGS)	PDO-2881	P-EX-0006	male	51-60	Cross-Sectional	Genotype-Tissue Expression (GTEx)	GTEX-117YX	40046	GRCh37	Homo sapiens	ILLUMINA
WGS	302	PRJNA75899	SAMN04596995	The Broad Institute	GRU	SRX1746485	328	HiSeq X Ten	PAIRED	RANDOM	GENOMIC	Solexa-307919	42500	110193	24831	42914	SRR3481681	SRS1425174	SRP012682	GTEX-117YX-0001-SM-7DRQ6	DNA:DNA Genomic	GTEx	GTEX-117YX-0001-SM-7DRQ6	Whole Blood		phs000424	Blood	SL-HXE	No	1	WholeGenomeShotgun	SNP/CNV Genotypes (NGS)			male	51-60	Cross-Sectional	Genotype-Tissue Expression (GTEx)	GTEX-117YX	41759	GRCh37	Homo sapiens	ILLUMINA
RNA-Seq	152	PRJNA75899	SAMN02787962	The Broad Institute	GRU	SRX557766	150	Illumina HiSeq 2000	PAIRED	cDNA	TRANSCRIPTOMIC	Solexa-223675	41915	5855	2764	41790	SRR1308756	SRS623877	SRP012682	GTEX-117YX-2326-SM-5H12W	RNA:Total RNA	GTEx	GTEX-117YX-2326-SM-5H12W	Skin - Sun Exposed (Lower leg)	RNA	phs000424	Skin	SL-HBW	No	2	cDNAShotgunStrandAgnostic	RNA Seq (NGS)	PDO-2894	P-RNA-0002	male	51-60	Cross-Sectional	Genotype-Tissue Expression (GTEx)	GTEX-117YX	40023	GRCh37	Homo sapiens	ILLUMINA
RNA-Seq	152	PRJNA75899	SAMN02793638	The Broad Institute	GRU	SRX557814	150	Illumina HiSeq 2000	PAIRED	cDNA	TRANSCRIPTOMIC	Solexa-223672	41915	6474	3072	41790	SRR1308860	SRS623882	SRP012682	GTEX-117YX-1526-SM-5H12T	RNA:Total RNA	GTEx	GTEX-117YX-1526-SM-5H12T	Prostate	RNA	phs000424	Prostate	SL-HBW	No	2	cDNAShotgunStrandAgnostic	RNA Seq (NGS)	PDO-2894	P-RNA-0002	male	51-60	Cross-Sectional	Genotype-Tissue Expression (GTEx)	GTEX-117YX	40023	GRCh37	Homo sapiens	ILLUMINA
RNA-Seq	152	PRJNA75899	SAMN02787712	The Broad Institute	GRU	SRX558559	150	Illumina HiSeq 2000	PAIRED	cDNA	TRANSCRIPTOMIC	Solexa-223592	41915	6197	2921	41791	SRR1310645	SRS623962	SRP012682	GTEX-117YX-2426-SM-5GZZJ	RNA:Total RNA	GTEx	GTEX-117YX-2426-SM-5GZZJ	Nerve - Tibial	RNA	phs000424	Nerve	SL-HDD	No	1	cDNAShotgunStrandAgnostic	Allele-Specific Expression	PDO-2894	P-RNA-0002	male	51-60	Cross-Sectional	Genotype-Tissue Expression (GTEx)	GTEX-117YX	40023	GRCh37	Homo sapiens	ILLUMINA
RNA-Seq	152	PRJNA75899	SAMN02790818	The Broad Institute	GRU	SRX558923	150	Illumina HiSeq 2000	PAIRED	cDNA	TRANSCRIPTOMIC	Solexa-223627	41915	6826	3216	41791	SRR1311464	SRS624005	SRP012682	GTEX-117YX-0826-SM-5H11J	RNA:Total RNA	GTEx	GTEX-117YX-0826-SM-5H11J	Colon - Transverse	RNA	phs000424	Colon	SL-HDG	No	2	cDNAShotgunStrandAgnostic	RNA Seq (NGS)	PDO-2894	P-RNA-0002	male	51-60	Cross-Sectional	Genotype-Tissue Expression (GTEx)	GTEX-117YX	40023	GRCh37	Homo sapiens	ILLUMINA
RNA-Seq	152	PRJNA75899	SAMN02792207	The Broad Institute	GRU	SRX559061	150	Illumina HiSeq 2000	PAIRED	cDNA	TRANSCRIPTOMIC	Solexa-220357	41915	4897	2308	41791	SRR1311731	SRS624017	SRP012682	GTEX-117YX-0326-SM-5GICL	RNA:Total RNA	GTEx	GTEX-117YX-0326-SM-5GICL	Small Intestine - Terminal Ileum	RNA	phs000424	Small Intestine	SL-HDF	No	2	cDNAShotgunStrandAgnostic	Allele-Specific Expression	PDO-2875	P-RNA-0002	male	51-60	Cross-Sectional	Genotype-Tissue Expression (GTEx)	GTEX-117YX	40013	GRCh37	Homo sapiens	ILLUMINA
RNA-Seq	152	PRJNA75899	SAMN02790864	The Broad Institute	GRU	SRX560165	150	Illumina HiSeq 2000	PAIRED	cDNA	TRANSCRIPTOMIC	Solexa-215837	41915	4490	2187	41792	SRR1313872	SRS624518	SRP012682	GTEX-117YX-0126-SM-5EGH5	RNA:Total RNA	GTEx	GTEX-117YX-0126-SM-5EGH5	Adrenal Gland	RNA	phs000424	Adrenal Gland	SL-HDJ	No	2	cDNAShotgunStrandAgnostic	Allele-Specific Expression	PDO-2830	P-RNA-0002	male	51-60	Cross-Sectional	Genotype-Tissue Expression (GTEx)	GTEX-117YX	39959	GRCh37	Homo sapiens	ILLUMINA
RNA-Seq	152	PRJNA75899	SAMN02787470	The Broad Institute	GRU	SRX561046	150	Illumina HiSeq 2000	PAIRED	cDNA	TRANSCRIPTOMIC	Solexa-223639	41915	6037	2910	41792	SRR1315309	SRS625005	SRP012682	GTEX-117YX-1026-SM-5H11V	RNA:Total RNA	GTEx	GTEX-117YX-1026-SM-5H11V	Stomach	RNA	phs000424	Stomach	SL-HDG	No	1	cDNAShotgunStrandAgnostic	RNA Seq (NGS)	PDO-2894	P-RNA-0002	male	51-60	Cross-Sectional	Genotype-Tissue Expression (GTEx)	GTEX-117YX	40023	GRCh37	Homo sapiens	ILLUMINA
RNA-Seq	152	PRJNA75899	SAMN02792294	The Broad Institute	GRU	SRX561325	150	Illumina HiSeq 2000	PAIRED	cDNA	TRANSCRIPTOMIC	Solexa-220421	41915	4865	2314	41792	SRR1315821	SRS625194	SRP012682	GTEX-117YX-2026-SM-5GIEF	RNA:Total RNA	GTEx	GTEX-117YX-2026-SM-5GIEF	Testis	RNA	phs000424	Testis	SL-HDG	No	2	cDNAShotgunStrandAgnostic	RNA Seq (NGS)	PDO-2875	P-RNA-0002	male	51-60	Cross-Sectional	Genotype-Tissue Expression (GTEx)	GTEX-117YX	40013	GRCh37	Homo sapiens	ILLUMINA
RNA-Seq	152	PRJNA75899	SAMN02790920	The Broad Institute	GRU	SRX563783	150	Illumina HiSeq 2000	PAIRED	cDNA	TRANSCRIPTOMIC	Solexa-216178	41915	5371	2475	41793	SRR1321987	SRS625614	SRP012682	GTEX-117YX-2526-SM-5EQ4Q	RNA:Total RNA	GTEx	GTEX-117YX-2526-SM-5EQ4Q	Muscle - Skeletal	RNA	phs000424	Muscle	SL-HDF	No	2	cDNAShotgunStrandAgnostic	Allele-Specific Expression	PDO-2832	P-RNA-0002	male	51-60	Cross-Sectional	Genotype-Tissue Expression (GTEx)	GTEX-117YX	39961	GRCh37	Homo sapiens	ILLUMINA
RNA-Seq	152	PRJNA75899	SAMN02793228	The Broad Institute	GRU	SRX564315	150	Illumina HiSeq 2000	PAIRED	cDNA	TRANSCRIPTOMIC	Solexa-223648	41915	6500	3066	41793	SRR1323382	SRS625696	SRP012682	GTEX-117YX-1326-SM-5H125	RNA:Total RNA	GTEx	GTEX-117YX-1326-SM-5H125	Lung	RNA	phs000424	Lung	SL-HBW	No	2	cDNAShotgunStrandAgnostic	Allele-Specific Expression	PDO-2894	P-RNA-0002	male	51-60	Cross-Sectional	Genotype-Tissue Expression (GTEx)	GTEX-117YX	40023	GRCh37	Homo sapiens	ILLUMINA
RNA-Seq	152	PRJNA75899	SAMN02792962	The Broad Institute	GRU	SRX566940	150	Illumina HiSeq 2000	PAIRED	cDNA	TRANSCRIPTOMIC	Solexa-220427	41915	5563	2657	41793	SRR1328339	SRS626808	SRP012682	GTEX-117YX-2126-SM-5GIEL	RNA:Total RNA	GTEx	GTEX-117YX-2126-SM-5GIEL	Spleen	RNA	phs000424	Spleen	SL-HDH	No	2	cDNAShotgunStrandAgnostic	RNA Seq (NGS)	PDO-2875	P-RNA-0002	male	51-60	Cross-Sectional	Genotype-Tissue Expression (GTEx)	GTEX-117YX	40013	GRCh37	Homo sapiens	ILLUMINA
RNA-Seq	152	PRJNA75899	SAMN02791499	The Broad Institute	GRU	SRX568386	150	Illumina HiSeq 2000	PAIRED	cDNA	TRANSCRIPTOMIC	Solexa-223651	41915	6763	3199	41794	SRR1331444	SRS627098	SRP012682	GTEX-117YX-1126-SM-5H128	RNA:Total RNA	GTEx	GTEX-117YX-1126-SM-5H128	Heart - Left Ventricle	RNA	phs000424	Heart	SL-HDD	No	1	cDNAShotgunStrandAgnostic	Allele-Specific Expression	PDO-2894	P-RNA-0002	male	51-60	Cross-Sectional	Genotype-Tissue Expression (GTEx)	GTEX-117YX	40023	GRCh37	Homo sapiens	ILLUMINA
RNA-Seq	152	PRJNA75899	SAMN02790320	The Broad Institute	GRU	SRX568732	150	Illumina HiSeq 2000	PAIRED	cDNA	TRANSCRIPTOMIC	Solexa-223663	41915	5704	2686	41794	SRR1332253	SRS627136	SRP012682	GTEX-117YX-1826-SM-5H12K	RNA:Total RNA	GTEx	GTEX-117YX-1826-SM-5H12K	Esophagus - Muscularis	RNA	phs000424	Esophagus	SL-HDD	No	1	cDNAShotgunStrandAgnostic	Allele-Specific Expression	PDO-2894	P-RNA-0002	male	51-60	Cross-Sectional	Genotype-Tissue Expression (GTEx)	GTEX-117YX	40023	GRCh37	Homo sapiens	ILLUMINA
RNA-Seq	152	PRJNA75899	SAMN02787420	The Broad Institute	GRU	SRX569547	150	Illumina HiSeq 2000	PAIRED	cDNA	TRANSCRIPTOMIC	Solexa-216074	41915	5886	2648	41794	SRR1334098	SRS627278	SRP012682	GTEX-117YX-2226-SM-5EGJJ	RNA:Total RNA	GTEx	GTEX-117YX-2226-SM-5EGJJ	Adipose - Subcutaneous	RNA	phs000424	Adipose Tissue	SL-HBV	No	2	cDNAShotgunStrandAgnostic	Allele-Specific Expression	PDO-2831	P-RNA-0002	male	51-60	Cross-Sectional	Genotype-Tissue Expression (GTEx)	GTEX-117YX	39960	GRCh37	Homo sapiens	ILLUMINA
RNA-Seq	152	PRJNA75899	SAMN02789496	The Broad Institute	GRU	SRX580443	150	Illumina HiSeq 2000	PAIRED	cDNA	TRANSCRIPTOMIC	Solexa-223601	41916	7169	3371	41799	SRR1360420	SRS629951	SRP012682	GTEX-117YX-1726-SM-5GZZS	RNA:Total RNA	GTEx	GTEX-117YX-1726-SM-5GZZS	Artery - Coronary	RNA	phs000424	Blood Vessel	SL-HBV	No	2	cDNAShotgunStrandAgnostic	Allele-Specific Expression	PDO-2894	P-RNA-0002	male	51-60	Cross-Sectional	Genotype-Tissue Expression (GTEx)	GTEX-117YX	40023	GRCh37	Homo sapiens	ILLUMINA
RNA-Seq	152	PRJNA75899	SAMN02789799	The Broad Institute	GRU	SRX580595	150	Illumina HiSeq 2000	PAIRED	cDNA	TRANSCRIPTOMIC	Solexa-215838	41915	5715	2831	41799	SRR1360766	SRS629971	SRP012682	GTEX-117YX-0226-SM-5EGH6	RNA:Total RNA	GTEx	GTEX-117YX-0226-SM-5EGH6	Pancreas	RNA	phs000424	Pancreas	SL-HBW	No	1	cDNAShotgunStrandAgnostic	RNA Seq (NGS)	PDO-2830	P-RNA-0002	male	51-60	Cross-Sectional	Genotype-Tissue Expression (GTEx)	GTEX-117YX	39959	GRCh37	Homo sapiens	ILLUMINA
RNA-Seq	152	PRJNA75899	SAMN02788459	The Broad Institute	GRU	SRX580666	150	Illumina HiSeq 2000	PAIRED	cDNA	TRANSCRIPTOMIC	Solexa-223636	41916	5742	2696	41799	SRR1361050	SRS629989	SRP012682	GTEX-117YX-1226-SM-5H11S	RNA:Total RNA	GTEx	GTEX-117YX-1226-SM-5H11S	Thyroid	RNA	phs000424	Thyroid	SL-HDG	No	2	cDNAShotgunStrandAgnostic	RNA Seq (NGS)	PDO-2894	P-RNA-0002	male	51-60	Cross-Sectional	Genotype-Tissue Expression (GTEx)	GTEX-117YX	40023	GRCh37	Homo sapiens	ILLUMINA
RNA-Seq	152	PRJNA75899	SAMN02790613	The Broad Institute	GRU	SRX583559	150	Illumina HiSeq 2000	PAIRED	cDNA	TRANSCRIPTOMIC	Solexa-220418	41916	5432	2565	41799	SRR1366940	SRS631339	SRP012682	GTEX-117YX-1926-SM-5GIEC	RNA:Total RNA	GTEx	GTEX-117YX-1926-SM-5GIEC	Skin - Not Sun Exposed (Suprapubic)	RNA	phs000424	Skin	SL-HDF	No	2	cDNAShotgunStrandAgnostic	Allele-Specific Expression	PDO-2875	P-RNA-0002	male	51-60	Cross-Sectional	Genotype-Tissue Expression (GTEx)	GTEX-117YX	40013	GRCh37	Homo sapiens	ILLUMINA
RNA-Seq	152	PRJNA75899	SAMN02789885	The Broad Institute	GRU	SRX590230	150	Illumina HiSeq 2000	PAIRED	cDNA	TRANSCRIPTOMIC	Solexa-216072	41916	5266	2363	41801	SRR1378707	SRS634450	SRP012682	GTEX-117YX-0526-SM-5EGJH	RNA:Total RNA	GTEx	GTEX-117YX-0526-SM-5EGJH	Colon - Sigmoid	RNA	phs000424	Colon	SL-HBV	No	2	cDNAShotgunStrandAgnostic	Allele-Specific Expression	PDO-2831	P-RNA-0002	male	51-60	Cross-Sectional	Genotype-Tissue Expression (GTEx)	GTEX-117YX	39960	GRCh37	Homo sapiens	ILLUMINA
RNA-Seq	152	PRJNA75899	SAMN02791687	The Broad Institute	GRU	SRX594163	150	Illumina HiSeq 2000	PAIRED	cDNA	TRANSCRIPTOMIC	Solexa-216190	41916	6013	2781	41802	SRR1386889	SRS636060	SRP012682	GTEX-117YX-2626-SM-5EQ53	RNA:Total RNA	GTEx	GTEX-117YX-2626-SM-5EQ53	Artery - Tibial	RNA	phs000424	Blood Vessel	SL-HBV	No	2	cDNAShotgunStrandAgnostic	RNA Seq (NGS)	PDO-2832	P-RNA-0002	male	51-60	Cross-Sectional	Genotype-Tissue Expression (GTEx)	GTEX-117YX	39961	GRCh37	Homo sapiens	ILLUMINA
RNA-Seq	152	PRJNA75899	SAMN02793410	The Broad Institute	GRU	SRX604718	150	Illumina HiSeq 2000	PAIRED	cDNA	TRANSCRIPTOMIC	Solexa-223660	41916	5097	2408	41806	SRR1413392	SRS639166	SRP012682	GTEX-117YX-1426-SM-5H12H	RNA:Total RNA	GTEx	GTEX-117YX-1426-SM-5H12H	Breast - Mammary Tissue	RNA	phs000424	Breast	SL-HBW	No	2	cDNAShotgunStrandAgnostic	RNA Seq (NGS)	PDO-2894	P-RNA-0002	male	51-60	Cross-Sectional	Genotype-Tissue Expression (GTEx)	GTEX-117YX	40023	GRCh37	Homo sapiens	ILLUMINA
RNA-Seq	152	PRJNA75899	SAMN02793152	The Broad Institute	GRU	SRX613145	150	Illumina HiSeq 2000	PAIRED	cDNA	TRANSCRIPTOMIC	Solexa-216073	41916	7320	3285	41811	SRR1429516	SRS643835	SRP012682	GTEX-117YX-0626-SM-5EGJI	RNA:Total RNA	GTEx	GTEX-117YX-0626-SM-5EGJI	Heart - Atrial Appendage	RNA	phs000424	Heart	SL-HBV	No	1	cDNAShotgunStrandAgnostic	Allele-Specific Expression	PDO-2831	P-RNA-0002	male	51-60	Cross-Sectional	Genotype-Tissue Expression (GTEx)	GTEX-117YX	39960	GRCh37	Homo sapiens	ILLUMINA
RNA-Seq	152	PRJNA75899	SAMN02793306	The Broad Institute	GRU	SRX614424	150	Illumina HiSeq 2000	PAIRED	cDNA	TRANSCRIPTOMIC	Solexa-220435	41916	5928	2779	41811	SRR1432629	SRS643980	SRP012682	GTEX-117YX-0726-SM-5GIET	RNA:Total RNA	GTEx	GTEX-117YX-0726-SM-5GIET	Adipose - Visceral (Omentum)	RNA	phs000424	Adipose Tissue	SL-HDF	No	1	cDNAShotgunStrandAgnostic	RNA Seq (NGS)	PDO-2875	P-RNA-0002	male	51-60	Cross-Sectional	Genotype-Tissue Expression (GTEx)	GTEX-117YX	40013	GRCh37	Homo sapiens	ILLUMINA
RNA-Seq	152	PRJNA75899	SAMN02788654	The Broad Institute	GRU	SRX631248	150	Illumina HiSeq 2000	PAIRED	cDNA	TRANSCRIPTOMIC	Solexa-223589	41916	5771	2733	41817	SRR1472812	SRS648509	SRP012682	GTEX-117YX-1626-SM-5GZZG	RNA:Total RNA	GTEx	GTEX-117YX-1626-SM-5GZZG	Esophagus - Mucosa	RNA	phs000424	Esophagus	SL-HDG	No	2	cDNAShotgunStrandAgnostic	Allele-Specific Expression	PDO-2894	P-RNA-0002	male	51-60	Cross-Sectional	Genotype-Tissue Expression (GTEx)	GTEX-117YX	40023	GRCh37	Homo sapiens	ILLUMINA
WXS	152	PRJNA75899	SAMN03877423	The Broad Institute	GRU	SRX1152750	150	Illumina HiSeq 2000	PAIRED	Hybrid Selection	GENOMIC	Pond-303159	42258	8554	4200	42283	SRR2166305	SRS1036223	SRP012682	GTEX-1192W-0001-SM-58Q7T	DNA:DNA Genomic	GTEx	GTEX-1192W-0001-SM-58Q7T	Whole Blood	Exome	phs000424	Blood	SL-HEJ	No	8	HybridSelection	SNP/CNV Genotypes (NGS)	PDO-2578	P-EX-0006	male	61-70	Cross-Sectional	Genotype-Tissue Expression (GTEx)	GTEX-1192W	39666	GRCh37	Homo sapiens	ILLUMINA
WGS	302	PRJNA75899	SAMN04599070	The Broad Institute	GRU	SRX1744725	394	HiSeq X Ten	PAIRED	RANDOM	GENOMIC	Solexa-282582	42500	133565	37731	42914	SRR3478792	SRS1423807	SRP012682	GTEX-1192W-0001-SM-6WBTI	DNA:DNA Genomic	GTEx	GTEX-1192W-0001-SM-6WBTI	Whole Blood		phs000424	Blood	SL-HXD	No	5	WholeGenomeShotgun	SNP/CNV Genotypes (NGS)			male	61-70	Cross-Sectional	Genotype-Tissue Expression (GTEx)	GTEX-1192W	41415	GRCh37	Homo sapiens	ILLUMINA
RNA-Seq	152	PRJNA75899	SAMN02789708	The Broad Institute	GRU	SRX557977	150	Illumina HiSeq 2000	PAIRED	cDNA	TRANSCRIPTOMIC	Solexa-215846	41915	5181	2514	41790	SRR1309314	SRS623900	SRP012682	GTEX-1192W-0826-SM-5EGHE	RNA:Total RNA	GTEx	GTEX-1192W-0826-SM-5EGHE	Esophagus - Gastroesophageal Junction	RNA	phs000424	Esophagus	SL-HDE	No	1	cDNAShotgunStrandAgnostic	RNA Seq (NGS)	PDO-2830	P-RNA-0002	male	61-70	Cross-Sectional	Genotype-Tissue Expression (GTEx)	GTEX-1192W	39959	GRCh37	Homo sapiens	ILLUMINA
RNA-Seq	152	PRJNA75899	SAMN02789666	The Broad Institute	GRU	SRX558107	150	Illumina HiSeq 2000	PAIRED	cDNA	TRANSCRIPTOMIC	Solexa-215825	41915	5613	2730	41790	SRR1309578	SRS623912	SRP012682	GTEX-1192W-0126-SM-5EGGS	RNA:Total RNA	GTEx	GTEX-1192W-0126-SM-5EGGS	Thyroid	RNA	phs000424	Thyroid	SL-HDD	No	1	cDNAShotgunStrandAgnostic	Allele-Specific Expression	PDO-2830	P-RNA-0002	male	61-70	Cross-Sectional	Genotype-Tissue Expression (GTEx)	GTEX-1192W	39959	GRCh37	Homo sapiens	ILLUMINA
RNA-Seq	152	PRJNA75899	SAMN02790907	The Broad Institute	GRU	SRX558216	150	Illumina HiSeq 2000	PAIRED	cDNA	TRANSCRIPTOMIC	Solexa-215826	41915	5560	2699	41790	SRR1309856	SRS623924	SRP012682	GTEX-1192W-0226-SM-5EGGT	RNA:Total RNA	GTEx	GTEX-1192W-0226-SM-5EGGT	Heart - Atrial Appendage	RNA	phs000424	Heart	SL-HBW	No	2	cDNAShotgunStrandAgnostic	RNA Seq (NGS)	PDO-2830	P-RNA-0002	male	61-70	Cross-Sectional	Genotype-Tissue Expression (GTEx)	GTEX-1192W	39959	GRCh37	Homo sapiens	ILLUMINA
RNA-Seq	152	PRJNA75899	SAMN02793539	The Broad Institute	GRU	SRX579100	150	Illumina HiSeq 2000	PAIRED	cDNA	TRANSCRIPTOMIC	Solexa-223604	41915	5383	2571	41798	SRR1356531	SRS629767	SRP012682	GTEX-1192W-3026-SM-5GZZV	RNA:Total RNA	GTEx	GTEX-1192W-3026-SM-5GZZV	Pituitary	RNA	phs000424	Pituitary	SL-HBV	No	2	cDNAShotgunStrandAgnostic	Allele-Specific Expression	PDO-2894	P-RNA-0002	male	61-70	Cross-Sectional	Genotype-Tissue Expression (GTEx)	GTEX-1192W	40023	GRCh37	Homo sapiens	ILLUMINA
RNA-Seq	152	PRJNA75899	SAMN02793468	The Broad Institute	GRU	SRX583509	150	Illumina HiSeq 2000	PAIRED	cDNA	TRANSCRIPTOMIC	Solexa-231220	41916	7348	3783	41799	SRR1366813	SRS631333	SRP012682	GTEX-1192W-0005-SM-5NQBQ	RNA:Total RNA	GTEx	GTEX-1192W-0005-SM-5NQBQ	Whole Blood	RNA	phs000424	Blood	SL-HDF	No	2	cDNAShotgunStrandAgnostic	Allele-Specific Expression	PDO-3017	P-RNA-0002	male	61-70	Cross-Sectional	Genotype-Tissue Expression (GTEx)	GTEX-1192W	40119	GRCh37	Homo sapiens	ILLUMINA
RNA-Seq	152	PRJNA75899	SAMN02789153	The Broad Institute	GRU	SRX591480	150	Illumina HiSeq 2000	PAIRED	cDNA	TRANSCRIPTOMIC	Solexa-230547	41916	5949	2938	41802	SRR1381613	SRS634865	SRP012682	GTEX-1192W-2326-SM-5N9BS	RNA:Total RNA	GTEx	GTEX-1192W-2326-SM-5N9BS	Testis	RNA	phs000424	Testis	SL-HEH	No	1	cDNAShotgunStrandAgnostic	RNA Seq (NGS)	PDO-3014	P-RNA-0002	male	61-70	Cross-Sectional	Genotype-Tissue Expression (GTEx)	GTEX-1192W	40116	GRCh37	Homo sapiens	ILLUMINA
RNA-Seq	152	PRJNA75899	SAMN02787849	The Broad Institute	GRU	SRX593147	150	Illumina HiSeq 2000	PAIRED	cDNA	TRANSCRIPTOMIC	Solexa-232818	41916	4886	2111	41802	SRR1385542	SRS635427	SRP012682	GTEX-1192W-0008-SM-5QGRE	RNA:Total RNA	GTEx	GTEX-1192W-0008-SM-5QGRE	Cells - Transformed fibroblasts	RNA	phs000424	Skin	SL-HBW	No	2	cDNAShotgunStrandAgnostic	RNA Seq (NGS)	PDO-3079	P-RNA-0002	male	61-70	Cross-Sectional	Genotype-Tissue Expression (GTEx)	GTEX-1192W	40183	GRCh37	Homo sapiens	ILLUMINA
RNA-Seq	152	PRJNA75899	SAMN02788182	The Broad Institute	GRU	SRX601685	150	Illumina HiSeq 2000	PAIRED	cDNA	TRANSCRIPTOMIC	Solexa-232408	41916	5942	2615	41805	SRR1405353	SRS638134	SRP012682	GTEX-1192W-2626-SM-5Q5AF	RNA:Total RNA	GTEx	GTEX-1192W-2626-SM-5Q5AF	Skin - Sun Exposed (Lower leg)	RNA	phs000424	Skin	SL-HDH	No	2	cDNAShotgunStrandAgnostic	RNA Seq (NGS)	PDO-3077	P-RNA-0002	male	61-70	Cross-Sectional	Genotype-Tissue Expression (GTEx)	GTEX-1192W	40181	GRCh37	Homo sapiens	ILLUMINA
WXS	152	PRJNA75899	SAMN03878248	The Broad Institute	GRU	SRX1151842	150	Illumina HiSeq 2000	PAIRED	Hybrid Selection	GENOMIC	Pond-303156	42258	7803	3760	42283	SRR2165103	SRS1035927	SRP012682	GTEX-1192X-0004-SM-58Q7Q	DNA:DNA Genomic	GTEx	GTEX-1192X-0004-SM-58Q7Q	Whole Blood	Exome	phs000424	Blood	SL-HDM	No	4	HybridSelection	Whole Exome (NGS)	PDO-2578	P-EX-0006	male	51-60	Cross-Sectional	Genotype-Tissue Expression (GTEx)	GTEX-1192X	39666	GRCh37	Homo sapiens	ILLUMINA
WGS	302	PRJNA75899	SAMN04597971	The Broad Institute	GRU	SRX1746450	365	HiSeq X Ten	PAIRED	RANDOM	GENOMIC	Solexa-282558	42586	126923	37459	42914	SRR3481644	SRS1425144	SRP012682	GTEX-1192X-0004-SM-6WBTF	DNA:DNA Genomic	GTEx	GTEX-1192X-0004-SM-6WBTF	Whole Blood		phs000424	Blood	SL-HXB	No	5	WholeGenomeShotgun	Whole Genome (NGS)			male	51-60	Cross-Sectional	Genotype-Tissue Expression (GTEx)	GTEX-1192X	41415	GRCh37	Homo sapiens	ILLUMINA
RNA-Seq	152	PRJNA75899	SAMN02787248	The Broad Institute	GRU	SRX557454	150	Illumina HiSeq 2000	PAIRED	cDNA	TRANSCRIPTOMIC	Solexa-206546	41915	6191	3182	41790	SRR1307770	SRS623833	SRP012682	GTEX-1192X-3226-SM-5987D	RNA:Total RNA	GTEx	GTEX-1192X-3226-SM-5987D	Brain - Cerebellum	RNA	phs000424	Brain	SL-HBW	No	1	cDNAShotgunStrandAgnostic	Allele-Specific Expression	PDO-2454	P-RNA-0002	male	51-60	Cross-Sectional	Genotype-Tissue Expression (GTEx)	GTEX-1192X	39172	GRCh37	Homo sapiens	ILLUMINA
RNA-Seq	152	PRJNA75899	SAMN02788735	The Broad Institute	GRU	SRX558621	150	Illumina HiSeq 2000	PAIRED	cDNA	TRANSCRIPTOMIC	Solexa-215827	41915	4930	2379	41791	SRR1310758	SRS623967	SRP012682	GTEX-1192X-1126-SM-5EGGU	RNA:Total RNA	GTEx	GTEX-1192X-1126-SM-5EGGU	Thyroid	RNA	phs000424	Thyroid	SL-HDE	No	2	cDNAShotgunStrandAgnostic	RNA Seq (NGS)	PDO-2830	P-RNA-0002	male	51-60	Cross-Sectional	Genotype-Tissue Expression (GTEx)	GTEX-1192X	39959	GRCh37	Homo sapiens	ILLUMINA
RNA-Seq	152	PRJNA75899	SAMN02792642	The Broad Institute	GRU	SRX558645	150	Illumina HiSeq 2000	PAIRED	cDNA	TRANSCRIPTOMIC	Solexa-230541	41915	6214	3096	41791	SRR1310817	SRS623970	SRP012682	GTEX-1192X-3026-SM-5N9BM	RNA:Total RNA	GTEx	GTEX-1192X-3026-SM-5N9BM	Pituitary	RNA	phs000424	Pituitary	SL-HEH	No	7	cDNAShotgunStrandAgnostic	Allele-Specific Expression	PDO-3014	P-RNA-0002	male	51-60	Cross-Sectional	Genotype-Tissue Expression (GTEx)	GTEX-1192X	40116	GRCh37	Homo sapiens	ILLUMINA
RNA-Seq	152	PRJNA75899	SAMN02789007	The Broad Institute	GRU	SRX565828	150	Illumina HiSeq 2000	PAIRED	cDNA	TRANSCRIPTOMIC	Solexa-206506	41915	6761	3443	41793	SRR1326449	SRS626254	SRP012682	GTEX-1192X-2526-SM-59868	RNA:Total RNA	GTEx	GTEX-1192X-2526-SM-59868	Small Intestine - Terminal Ileum	RNA	phs000424	Small Intestine	SL-HDJ	No	1	cDNAShotgunStrandAgnostic	RNA Seq (NGS)	PDO-2454	P-RNA-0002	male	51-60	Cross-Sectional	Genotype-Tissue Expression (GTEx)	GTEX-1192X	39172	GRCh37	Homo sapiens	ILLUMINA
RNA-Seq	152	PRJNA75899	SAMN02791914	The Broad Institute	GRU	SRX569061	150	Illumina HiSeq 2000	PAIRED	cDNA	TRANSCRIPTOMIC	Solexa-220408	41915	4965	2352	41794	SRR1333038	SRS627174	SRP012682	GTEX-1192X-1826-SM-5GIE2	RNA:Total RNA	GTEx	GTEX-1192X-1826-SM-5GIE2	Esophagus - Gastroesophageal Junction	RNA	phs000424	Esophagus	SL-HDF	No	1	cDNAShotgunStrandAgnostic	Allele-Specific Expression	PDO-2875	P-RNA-0002	male	51-60	Cross-Sectional	Genotype-Tissue Expression (GTEx)	GTEX-1192X	40013	GRCh37	Homo sapiens	ILLUMINA
RNA-Seq	152	PRJNA75899	SAMN02792183	The Broad Institute	GRU	SRX571171	150	Illumina HiSeq 2000	PAIRED	cDNA	TRANSCRIPTOMIC	Solexa-232435	41915	6131	2680	41794	SRR1337728	SRS627730	SRP012682	GTEX-1192X-0008-SM-5Q5B7	RNA:Total RNA	GTEx	GTEX-1192X-0008-SM-5Q5B7	Cells - Transformed fibroblasts	RNA	phs000424	Skin	SL-HDJ	No	2	cDNAShotgunStrandAgnostic	Allele-Specific Expression	PDO-3077	P-RNA-0002	male	51-60	Cross-Sectional	Genotype-Tissue Expression (GTEx)	GTEX-1192X	40181	GRCh37	Homo sapiens	ILLUMINA
RNA-Seq	152	PRJNA75899	SAMN02793188	The Broad Institute	GRU	SRX579541	150	Illumina HiSeq 2000	PAIRED	cDNA	TRANSCRIPTOMIC	Solexa-206560	41915	6749	3455	41798	SRR1357650	SRS629817	SRP012682	GTEX-1192X-0726-SM-5987R	RNA:Total RNA	GTEx	GTEX-1192X-0726-SM-5987R	Heart - Atrial Appendage	RNA	phs000424	Heart	SL-HDB	No	1	cDNAShotgunStrandAgnostic	Allele-Specific Expression	PDO-2454	P-RNA-0002	male	51-60	Cross-Sectional	Genotype-Tissue Expression (GTEx)	GTEX-1192X	39172	GRCh37	Homo sapiens	ILLUMINA
RNA-Seq	152	PRJNA75899	SAMN02787831	The Broad Institute	GRU	SRX579593	150	Illumina HiSeq 2000	PAIRED	cDNA	TRANSCRIPTOMIC	Solexa-231232	41915	8693	4494	41798	SRR1357781	SRS629823	SRP012682	GTEX-1192X-0005-SM-5NQC3	RNA:Total RNA	GTEx	GTEX-1192X-0005-SM-5NQC3	Whole Blood	RNA	phs000424	Blood	SL-HDD	No	1	cDNAShotgunStrandAgnostic	Allele-Specific Expression	PDO-3017	P-RNA-0002	male	51-60	Cross-Sectional	Genotype-Tissue Expression (GTEx)	GTEX-1192X	40119	GRCh37	Homo sapiens	ILLUMINA
RNA-Seq	152	PRJNA75899	SAMN02792600	The Broad Institute	GRU	SRX580180	150	Illumina HiSeq 2000	PAIRED	cDNA	TRANSCRIPTOMIC	Solexa-230553	41915	5612	2772	41799	SRR1359630	SRS629912	SRP012682	GTEX-1192X-3126-SM-5N9BY	RNA:Total RNA	GTEx	GTEX-1192X-3126-SM-5N9BY	Brain - Cortex	RNA	phs000424	Brain	SL-HEH	No	4	cDNAShotgunStrandAgnostic	Allele-Specific Expression	PDO-3014	P-RNA-0002	male	51-60	Cross-Sectional	Genotype-Tissue Expression (GTEx)	GTEX-1192X	40116	GRCh37	Homo sapiens	ILLUMINA
RNA-Seq	152	PRJNA75899	SAMN02792497	The Broad Institute	GRU	SRX581284	150	Illumina HiSeq 2000	PAIRED	cDNA	TRANSCRIPTOMIC	Solexa-223638	41916	5852	2760	41799	SRR1362621	SRS630091	SRP012682	GTEX-1192X-0326-SM-5H11U	RNA:Total RNA	GTEx	GTEX-1192X-0326-SM-5H11U	Nerve - Tibial	RNA	phs000424	Nerve	SL-HDG	No	1	cDNAShotgunStrandAgnostic	RNA Seq (NGS)	PDO-2894	P-RNA-0002	male	51-60	Cross-Sectional	Genotype-Tissue Expression (GTEx)	GTEX-1192X	40023	GRCh37	Homo sapiens	ILLUMINA
RNA-Seq	152	PRJNA75899	SAMN02793749	The Broad Institute	GRU	SRX592987	150	Illumina HiSeq 2000	PAIRED	cDNA	TRANSCRIPTOMIC	Solexa-230612	41916	5997	2975	41802	SRR1385171	SRS635397	SRP012682	GTEX-1192X-2726-SM-5N9DN	RNA:Total RNA	GTEx	GTEX-1192X-2726-SM-5N9DN	Skin - Not Sun Exposed (Suprapubic)	RNA	phs000424	Skin	SL-HEH	No	2	cDNAShotgunStrandAgnostic	RNA Seq (NGS)	PDO-3014	P-RNA-0002	male	51-60	Cross-Sectional	Genotype-Tissue Expression (GTEx)	GTEX-1192X	40116	GRCh37	Homo sapiens	ILLUMINA
RNA-Seq	152	PRJNA75899	SAMN02787729	The Broad Institute	GRU	SRX606799	150	Illumina HiSeq 2000	PAIRED	cDNA	TRANSCRIPTOMIC	Solexa-230529	41916	6148	3039	41807	SRR1418473	SRS639428	SRP012682	GTEX-1192X-2926-SM-5N9BA	RNA:Total RNA	GTEx	GTEX-1192X-2926-SM-5N9BA	Minor Salivary Gland	RNA	phs000424	Salivary Gland	SL-HEH	No	3	cDNAShotgunStrandAgnostic	RNA Seq (NGS)	PDO-3014	P-RNA-0002	male	51-60	Cross-Sectional	Genotype-Tissue Expression (GTEx)	GTEX-1192X	40116	GRCh37	Homo sapiens	ILLUMINA
RNA-Seq	152	PRJNA75899	SAMN02789649	The Broad Institute	GRU	SRX612996	150	Illumina HiSeq 2000	PAIRED	cDNA	TRANSCRIPTOMIC	Solexa-206566	41916	7319	3738	41811	SRR1429181	SRS643819	SRP012682	GTEX-1192X-2326-SM-5987X	RNA:Total RNA	GTEx	GTEX-1192X-2326-SM-5987X	Breast - Mammary Tissue	RNA	phs000424	Breast	SL-HBW	No	1	cDNAShotgunStrandAgnostic	Allele-Specific Expression	PDO-2454	P-RNA-0002	male	51-60	Cross-Sectional	Genotype-Tissue Expression (GTEx)	GTEX-1192X	39172	GRCh37	Homo sapiens	ILLUMINA
RNA-Seq	152	PRJNA75899	SAMN02789505	The Broad Institute	GRU	SRX622737	150	Illumina HiSeq 2000	PAIRED	cDNA	TRANSCRIPTOMIC	Solexa-220420	41916	5222	2441	41814	SRR1453911	SRS645788	SRP012682	GTEX-1192X-0426-SM-5GIEE	RNA:Total RNA	GTEx	GTEX-1192X-0426-SM-5GIEE	Muscle - Skeletal	RNA	phs000424	Muscle	SL-HDC	No	2	cDNAShotgunStrandAgnostic	Allele-Specific Expression	PDO-2875	P-RNA-0002	male	51-60	Cross-Sectional	Genotype-Tissue Expression (GTEx)	GTEX-1192X	40013	GRCh37	Homo sapiens	ILLUMINA
RNA-Seq	152	PRJNA75899	SAMN02790845	The Broad Institute	GRU	SRX623374	150	Illumina HiSeq 2000	PAIRED	cDNA	TRANSCRIPTOMIC	Solexa-223656	41916	6457	3069	41814	SRR1455460	SRS645860	SRP012682	GTEX-1192X-0226-SM-5H12D	RNA:Total RNA	GTEx	GTEX-1192X-0226-SM-5H12D	Skin - Sun Exposed (Lower leg)	RNA	phs000424	Skin	SL-HDD	No	2	cDNAShotgunStrandAgnostic	RNA Seq (NGS)	PDO-2894	P-RNA-0002	male	51-60	Cross-Sectional	Genotype-Tissue Expression (GTEx)	GTEX-1192X	40023	GRCh37	Homo sapiens	ILLUMINA
RNA-Seq	152	PRJNA75899	SAMN02788953	The Broad Institute	GRU	SRX632801	150	Illumina HiSeq 2000	PAIRED	cDNA	TRANSCRIPTOMIC	Solexa-223668	41916	5510	2608	41817	SRR1476485	SRS648694	SRP012682	GTEX-1192X-1026-SM-5H12P	RNA:Total RNA	GTEx	GTEX-1192X-1026-SM-5H12P	Liver	RNA	phs000424	Liver	SL-HDE	No	1	cDNAShotgunStrandAgnostic	RNA Seq (NGS)	PDO-2894	P-RNA-0002	male	51-60	Cross-Sectional	Genotype-Tissue Expression (GTEx)	GTEX-1192X	40023	GRCh37	Homo sapiens	ILLUMINA
RNA-Seq	152	PRJNA75899	SAMN02791790	The Broad Institute	GRU	SRX637781	150	Illumina HiSeq 2000	PAIRED	cDNA	TRANSCRIPTOMIC	Solexa-223626	41916	5861	2777	41818	SRR1489648	SRS649726	SRP012682	GTEX-1192X-1526-SM-5H11I	RNA:Total RNA	GTEx	GTEX-1192X-1526-SM-5H11I	Adipose - Visceral (Omentum)	RNA	phs000424	Adipose Tissue	SL-HDG	No	2	cDNAShotgunStrandAgnostic	RNA Seq (NGS)	PDO-2894	P-RNA-0002	male	51-60	Cross-Sectional	Genotype-Tissue Expression (GTEx)	GTEX-1192X	40023	GRCh37	Homo sapiens	ILLUMINA
WXS	152	PRJNA75899	SAMN03877768	The Broad Institute	GRU	SRX1152481	150	Illumina HiSeq 2000	PAIRED	Hybrid Selection	GENOMIC	Pond-303158	42258	5762	2850	42283	SRR2165880	SRS1036141	SRP012682	GTEX-11DXW-0003-SM-58Q7S	DNA:DNA Genomic	GTEx	GTEX-11DXW-0003-SM-58Q7S	Whole Blood	Exome	phs000424	Blood	SL-HDM	No	4	HybridSelection	Whole Exome (NGS)	PDO-2578	P-EX-0006	male	41-50	Cross-Sectional	Genotype-Tissue Expression (GTEx)	GTEX-11DXW	39666	GRCh37	Homo sapiens	ILLUMINA
RNA-Seq	152	PRJNA75899	SAMN02789924	The Broad Institute	GRU	SRX557921	150	Illumina HiSeq 2000	PAIRED	cDNA	TRANSCRIPTOMIC	Solexa-223681	41915	6504	3069	41790	SRR1309119	SRS623893	SRP012682	GTEX-11DXW-1226-SM-5H133	RNA:Total RNA	GTEx	GTEX-11DXW-1226-SM-5H133	Pituitary	RNA	phs000424	Pituitary	SL-HDD	No	1	cDNAShotgunStrandAgnostic	Allele-Specific Expression	PDO-2894	P-RNA-0002	male	41-50	Cross-Sectional	Genotype-Tissue Expression (GTEx)	GTEX-11DXW	40023	GRCh37	Homo sapiens	ILLUMINA
RNA-Seq	152	PRJNA75899	SAMN02789231	The Broad Institute	GRU	SRX558729	150	Illumina HiSeq 2000	PAIRED	cDNA	TRANSCRIPTOMIC	Solexa-223640	41915	5504	2609	41791	SRR1311018	SRS623980	SRP012682	GTEX-11DXW-0326-SM-5H11W	RNA:Total RNA	GTEx	GTEX-11DXW-0326-SM-5H11W	Adipose - Subcutaneous	RNA	phs000424	Adipose Tissue	SL-HDE	No	1	cDNAShotgunStrandAgnostic	Allele-Specific Expression	PDO-2894	P-RNA-0002	male	41-50	Cross-Sectional	Genotype-Tissue Expression (GTEx)	GTEX-11DXW	40023	GRCh37	Homo sapiens	ILLUMINA
RNA-Seq	152	PRJNA75899	SAMN02791764	The Broad Institute	GRU	SRX559266	150	Illumina HiSeq 2000	PAIRED	cDNA	TRANSCRIPTOMIC	Solexa-231049	41915	5897	2755	41792	SRR1312187	SRS624043	SRP012682	GTEX-11DXW-0006-SM-5NQ7Y	RNA:Total RNA	GTEx	GTEX-11DXW-0006-SM-5NQ7Y	Whole Blood	RNA	phs000424	Blood	SL-HDC	No	2	cDNAShotgunStrandAgnostic	RNA Seq (NGS)	PDO-3016	P-RNA-0002	male	41-50	Cross-Sectional	Genotype-Tissue Expression (GTEx)	GTEX-11DXW	40118	GRCh37	Homo sapiens	ILLUMINA
RNA-Seq	152	PRJNA75899	SAMN02787565	The Broad Institute	GRU	SRX560098	150	Illumina HiSeq 2000	PAIRED	cDNA	TRANSCRIPTOMIC	Solexa-232389	41915	6447	2902	41792	SRR1313711	SRS624504	SRP012682	GTEX-11DXW-0008-SM-5Q59V	RNA:Total RNA	GTEx	GTEX-11DXW-0008-SM-5Q59V	Cells - Transformed fibroblasts	RNA	phs000424	Skin	SL-HDJ	No	1	cDNAShotgunStrandAgnostic	RNA Seq (NGS)	PDO-3077	P-RNA-0002	male	41-50	Cross-Sectional	Genotype-Tissue Expression (GTEx)	GTEX-11DXW	40181	GRCh37	Homo sapiens	ILLUMINA
RNA-Seq	152	PRJNA75899	SAMN02792495	The Broad Institute	GRU	SRX573657	150	Illumina HiSeq 2000	PAIRED	cDNA	TRANSCRIPTOMIC	Solexa-223650	41915	6228	2918	41795	SRR1343347	SRS628383	SRP012682	GTEX-11DXW-0526-SM-5H127	RNA:Total RNA	GTEx	GTEX-11DXW-0526-SM-5H127	Artery - Tibial	RNA	phs000424	Blood Vessel	SL-HBV	No	1	cDNAShotgunStrandAgnostic	RNA Seq (NGS)	PDO-2894	P-RNA-0002	male	41-50	Cross-Sectional	Genotype-Tissue Expression (GTEx)	GTEX-11DXW	40023	GRCh37	Homo sapiens	ILLUMINA
RNA-Seq	152	PRJNA75899	SAMN02787979	The Broad Institute	GRU	SRX581255	150	Illumina HiSeq 2000	PAIRED	cDNA	TRANSCRIPTOMIC	Solexa-223669	41916	7783	3679	41799	SRR1362532	SRS630086	SRP012682	GTEX-11DXW-1126-SM-5H12Q	RNA:Total RNA	GTEx	GTEX-11DXW-1126-SM-5H12Q	Brain - Cortex	RNA	phs000424	Brain	SL-HDE	No	1	cDNAShotgunStrandAgnostic	Allele-Specific Expression	PDO-2894	P-RNA-0002	male	41-50	Cross-Sectional	Genotype-Tissue Expression (GTEx)	GTEX-11DXW	40023	GRCh37	Homo sapiens	ILLUMINA
RNA-Seq	152	PRJNA75899	SAMN02792516	The Broad Institute	GRU	SRX592199	150	Illumina HiSeq 2000	PAIRED	cDNA	TRANSCRIPTOMIC	Solexa-223616	41916	6549	3108	41802	SRR1383103	SRS635184	SRP012682	GTEX-11DXW-0826-SM-5H118	RNA:Total RNA	GTEx	GTEX-11DXW-0826-SM-5H118	Skin - Not Sun Exposed (Suprapubic)	RNA	phs000424	Skin	SL-HDD	No	2	cDNAShotgunStrandAgnostic	Allele-Specific Expression	PDO-2894	P-RNA-0002	male	41-50	Cross-Sectional	Genotype-Tissue Expression (GTEx)	GTEX-11DXW	40023	GRCh37	Homo sapiens	ILLUMINA
RNA-Seq	152	PRJNA75899	SAMN02793082	The Broad Institute	GRU	SRX598170	150	Illumina HiSeq 2000	PAIRED	cDNA	TRANSCRIPTOMIC	Solexa-223662	41916	7050	3307	41804	SRR1395742	SRS637613	SRP012682	GTEX-11DXW-0726-SM-5H12J	RNA:Total RNA	GTEx	GTEX-11DXW-0726-SM-5H12J	Muscle - Skeletal	RNA	phs000424	Muscle	SL-HBV	No	2	cDNAShotgunStrandAgnostic	RNA Seq (NGS)	PDO-2894	P-RNA-0002	male	41-50	Cross-Sectional	Genotype-Tissue Expression (GTEx)	GTEX-11DXW	40023	GRCh37	Homo sapiens	ILLUMINA
RNA-Seq	152	PRJNA75899	SAMN02792922	The Broad Institute	GRU	SRX622446	150	Illumina HiSeq 2000	PAIRED	cDNA	TRANSCRIPTOMIC	Solexa-223657	41916	5916	2813	41814	SRR1453192	SRS645755	SRP012682	GTEX-11DXW-0426-SM-5H12E	RNA:Total RNA	GTEx	GTEX-11DXW-0426-SM-5H12E	Nerve - Tibial	RNA	phs000424	Nerve	SL-HDG	No	1	cDNAShotgunStrandAgnostic	Allele-Specific Expression	PDO-2894	P-RNA-0002	male	41-50	Cross-Sectional	Genotype-Tissue Expression (GTEx)	GTEX-11DXW	40023	GRCh37	Homo sapiens	ILLUMINA
RNA-Seq	152	PRJNA75899	SAMN02791769	The Broad Institute	GRU	SRX624828	150	Illumina HiSeq 2000	PAIRED	cDNA	TRANSCRIPTOMIC	Solexa-223628	41916	5621	2682	41814	SRR1459033	SRS646025	SRP012682	GTEX-11DXW-1026-SM-5H11K	RNA:Total RNA	GTEx	GTEX-11DXW-1026-SM-5H11K	Brain - Cerebellum	RNA	phs000424	Brain	SL-HBW	No	1	cDNAShotgunStrandAgnostic	RNA Seq (NGS)	PDO-2894	P-RNA-0002	male	41-50	Cross-Sectional	Genotype-Tissue Expression (GTEx)	GTEX-11DXW	40023	GRCh37	Homo sapiens	ILLUMINA
RNA-Seq	152	PRJNA75899	SAMN02790299	The Broad Institute	GRU	SRX633135	150	Illumina HiSeq 2000	PAIRED	cDNA	TRANSCRIPTOMIC	Solexa-223645	41916	5683	2686	41817	SRR1477316	SRS648733	SRP012682	GTEX-11DXW-0226-SM-5H122	RNA:Total RNA	GTEx	GTEX-11DXW-0226-SM-5H122	Skin - Sun Exposed (Lower leg)	RNA	phs000424	Skin	SL-HDD	No	2	cDNAShotgunStrandAgnostic	Allele-Specific Expression	PDO-2894	P-RNA-0002	male	41-50	Cross-Sectional	Genotype-Tissue Expression (GTEx)	GTEX-11DXW	40023	GRCh37	Homo sapiens	ILLUMINA
RNA-Seq	152	PRJNA75899	SAMN02791461	The Broad Institute	GRU	SRX637763	150	Illumina HiSeq 2000	PAIRED	cDNA	TRANSCRIPTOMIC	Solexa-230651	41916	6956	3455	41818	SRR1489589	SRS649723	SRP012682	GTEX-11DXW-0626-SM-5N9ER	RNA:Total RNA	GTEx	GTEX-11DXW-0626-SM-5N9ER	Breast - Mammary Tissue	RNA	phs000424	Breast	SL-HEJ	No	1	cDNAShotgunStrandAgnostic	RNA Seq (NGS)	PDO-3015	P-RNA-0002	male	41-50	Cross-Sectional	Genotype-Tissue Expression (GTEx)	GTEX-11DXW	40117	GRCh37	Homo sapiens	ILLUMINA
WXS	152	PRJNA75899	SAMN03877741	The Broad Institute	GRU	SRX1152679	150	Illumina HiSeq 2000	PAIRED	Hybrid Selection	GENOMIC	Pond-303148	42258	8847	4405	42283	SRR2166173	SRS1036200	SRP012682	GTEX-11DXX-0004-SM-58Q7I	DNA:DNA Genomic	GTEx	GTEX-11DXX-0004-SM-58Q7I	Whole Blood	Exome	phs000424	Blood	SL-HEJ	No	3	HybridSelection	Whole Exome (NGS)	PDO-2578	P-EX-0006	female	61-70	Cross-Sectional	Genotype-Tissue Expression (GTEx)	GTEX-11DXX	39666	GRCh37	Homo sapiens	ILLUMINA
WGS	302	PRJNA75899	SAMN04596046	The Broad Institute	GRU	SRX1746513	351	HiSeq X Ten	PAIRED	RANDOM	GENOMIC	Solexa-282605	42498	128295	38590	42914	SRR3481812	SRS1425188	SRP012682	GTEX-11DXX-0004-SM-6WBT9	DNA:DNA Genomic	GTEx	GTEX-11DXX-0004-SM-6WBT9	Whole Blood		phs000424	Blood	SL-HXG	No	4	WholeGenomeShotgun	Whole Genome (NGS)			female	61-70	Cross-Sectional	Genotype-Tissue Expression (GTEx)	GTEX-11DXX	41415	GRCh37	Homo sapiens	ILLUMINA
RNA-Seq	152	PRJNA75899	SAMN02788728	The Broad Institute	GRU	SRX557537	150	Illumina HiSeq 2000	PAIRED	cDNA	TRANSCRIPTOMIC	Solexa-215839	41915	4955	2383	41790	SRR1308035	SRS623846	SRP012682	GTEX-11DXX-0126-SM-5EGH7	RNA:Total RNA	GTEx	GTEX-11DXX-0126-SM-5EGH7	Adrenal Gland	RNA	phs000424	Adrenal Gland	SL-HDH	No	2	cDNAShotgunStrandAgnostic	Allele-Specific Expression	PDO-2830	P-RNA-0002	female	61-70	Cross-Sectional	Genotype-Tissue Expression (GTEx)	GTEX-11DXX	39959	GRCh37	Homo sapiens	ILLUMINA
RNA-Seq	152	PRJNA75899	SAMN02790045	The Broad Institute	GRU	SRX557691	150	Illumina HiSeq 2000	PAIRED	cDNA	TRANSCRIPTOMIC	Solexa-223622	41915	7012	3298	41790	SRR1308590	SRS623869	SRP012682	GTEX-11DXX-1026-SM-5H11E	RNA:Total RNA	GTEx	GTEX-11DXX-1026-SM-5H11E	Esophagus - Muscularis	RNA	phs000424	Esophagus	SL-HDD	No	1	cDNAShotgunStrandAgnostic	Allele-Specific Expression	PDO-2894	P-RNA-0002	female	61-70	Cross-Sectional	Genotype-Tissue Expression (GTEx)	GTEX-11DXX	40023	GRCh37	Homo sapiens	ILLUMINA
RNA-Seq	152	PRJNA75899	SAMN02791603	The Broad Institute	GRU	SRX557700	150	Illumina HiSeq 2000	PAIRED	cDNA	TRANSCRIPTOMIC	Solexa-223605	41915	7658	3619	41790	SRR1308612	SRS623870	SRP012682	GTEX-11DXX-2426-SM-5GZZW	RNA:Total RNA	GTEx	GTEX-11DXX-2426-SM-5GZZW	Skin - Sun Exposed (Lower leg)	RNA	phs000424	Skin	SL-HDG	No	2	cDNAShotgunStrandAgnostic	RNA Seq (NGS)	PDO-2894	P-RNA-0002	female	61-70	Cross-Sectional	Genotype-Tissue Expression (GTEx)	GTEX-11DXX	40023	GRCh37	Homo sapiens	ILLUMINA
RNA-Seq	152	PRJNA75899	SAMN02791957	The Broad Institute	GRU	SRX557710	150	Illumina HiSeq 2000	PAIRED	cDNA	TRANSCRIPTOMIC	Solexa-216076	41915	5745	2573	41790	SRR1308650	SRS623872	SRP012682	GTEX-11DXX-2026-SM-5EGJL	RNA:Total RNA	GTEx	GTEX-11DXX-2026-SM-5EGJL	Adipose - Visceral (Omentum)	RNA	phs000424	Adipose Tissue	SL-HDF	No	1	cDNAShotgunStrandAgnostic	Allele-Specific Expression	PDO-2831	P-RNA-0002	female	61-70	Cross-Sectional	Genotype-Tissue Expression (GTEx)	GTEX-11DXX	39960	GRCh37	Homo sapiens	ILLUMINA
RNA-Seq	152	PRJNA75899	SAMN02791459	The Broad Institute	GRU	SRX558022	150	Illumina HiSeq 2000	PAIRED	cDNA	TRANSCRIPTOMIC	Solexa-216202	41915	5057	2340	41790	SRR1309382	SRS623903	SRP012682	GTEX-11DXX-0426-SM-5EQ5F	RNA:Total RNA	GTEx	GTEX-11DXX-0426-SM-5EQ5F	Artery - Aorta	RNA	phs000424	Blood Vessel	SL-HBV	No	1	cDNAShotgunStrandAgnostic	Allele-Specific Expression	PDO-2832	P-RNA-0002	female	61-70	Cross-Sectional	Genotype-Tissue Expression (GTEx)	GTEX-11DXX	39961	GRCh37	Homo sapiens	ILLUMINA
RNA-Seq	152	PRJNA75899	SAMN02792289	The Broad Institute	GRU	SRX558117	150	Illumina HiSeq 2000	PAIRED	cDNA	TRANSCRIPTOMIC	Solexa-223676	41915	5414	2576	41790	SRR1309597	SRS623913	SRP012682	GTEX-11DXX-0726-SM-5H12X	RNA:Total RNA	GTEx	GTEX-11DXX-0726-SM-5H12X	Spleen	RNA	phs000424	Spleen	SL-HBW	No	1	cDNAShotgunStrandAgnostic	RNA Seq (NGS)	PDO-2894	P-RNA-0002	female	61-70	Cross-Sectional	Genotype-Tissue Expression (GTEx)	GTEX-11DXX	40023	GRCh37	Homo sapiens	ILLUMINA
RNA-Seq	152	PRJNA75899	SAMN02788725	The Broad Institute	GRU	SRX558168	150	Illumina HiSeq 2000	PAIRED	cDNA	TRANSCRIPTOMIC	Solexa-232239	41915	7762	3861	41790	SRR1309702	SRS623918	SRP012682	GTEX-11DXX-2726-SM-5PNXO	RNA:Total RNA	GTEx	GTEX-11DXX-2726-SM-5PNXO	Muscle - Skeletal	RNA	phs000424	Muscle	SL-HED	No	5	cDNAShotgunStrandAgnostic	RNA Seq (NGS)	PDO-3026	P-RNA-0002	female	61-70	Cross-Sectional	Genotype-Tissue Expression (GTEx)	GTEX-11DXX	40129	GRCh37	Homo sapiens	ILLUMINA
RNA-Seq	152	PRJNA75899	SAMN02791114	The Broad Institute	GRU	SRX558388	150	Illumina HiSeq 2000	PAIRED	cDNA	TRANSCRIPTOMIC	Solexa-232436	41915	5972	2613	41790	SRR1310210	SRS623941	SRP012682	GTEX-11DXX-0008-SM-5Q5B8	RNA:Total RNA	GTEx	GTEX-11DXX-0008-SM-5Q5B8	Cells - Transformed fibroblasts	RNA	phs000424	Skin	SL-HDG	No	2	cDNAShotgunStrandAgnostic	RNA Seq (NGS)	PDO-3077	P-RNA-0002	female	61-70	Cross-Sectional	Genotype-Tissue Expression (GTEx)	GTEX-11DXX	40181	GRCh37	Homo sapiens	ILLUMINA
RNA-Seq	152	PRJNA75899	SAMN02793407	The Broad Institute	GRU	SRX558521	150	Illumina HiSeq 2000	PAIRED	cDNA	TRANSCRIPTOMIC	Solexa-232395	41915	6568	2888	41791	SRR1310542	SRS623957	SRP012682	GTEX-11DXX-2326-SM-5Q5A2	RNA:Total RNA	GTEx	GTEX-11DXX-2326-SM-5Q5A2	Adipose - Subcutaneous	RNA	phs000424	Adipose Tissue	SL-HDJ	No	2	cDNAShotgunStrandAgnostic	Allele-Specific Expression	PDO-3077	P-RNA-0002	female	61-70	Cross-Sectional	Genotype-Tissue Expression (GTEx)	GTEX-11DXX	40181	GRCh37	Homo sapiens	ILLUMINA
RNA-Seq	152	PRJNA75899	SAMN02790432	The Broad Institute	GRU	SRX558719	150	Illumina HiSeq 2000	PAIRED	cDNA	TRANSCRIPTOMIC	Solexa-220349	41915	6793	3183	41791	SRR1310997	SRS623979	SRP012682	GTEX-11DXX-1226-SM-5GICD	RNA:Total RNA	GTEx	GTEX-11DXX-1226-SM-5GICD	Esophagus - Gastroesophageal Junction	RNA	phs000424	Esophagus	SL-HDH	No	1	cDNAShotgunStrandAgnostic	RNA Seq (NGS)	PDO-2875	P-RNA-0002	female	61-70	Cross-Sectional	Genotype-Tissue Expression (GTEx)	GTEX-11DXX	40013	GRCh37	Homo sapiens	ILLUMINA
RNA-Seq	152	PRJNA75899	SAMN02787923	The Broad Institute	GRU	SRX558800	150	Illumina HiSeq 2000	PAIRED	cDNA	TRANSCRIPTOMIC	Solexa-232277	41915	7213	3603	41791	SRR1311153	SRS623986	SRP012682	GTEX-11DXX-2126-SM-5PNYR	RNA:Total RNA	GTEx	GTEX-11DXX-2126-SM-5PNYR	Skin - Not Sun Exposed (Suprapubic)	RNA	phs000424	Skin	SL-HDH	No	2	cDNAShotgunStrandAgnostic	RNA Seq (NGS)	PDO-3026	P-RNA-0002	female	61-70	Cross-Sectional	Genotype-Tissue Expression (GTEx)	GTEX-11DXX	40129	GRCh37	Homo sapiens	ILLUMINA
RNA-Seq	152	PRJNA75899	SAMN02788476	The Broad Institute	GRU	SRX558905	150	Illumina HiSeq 2000	PAIRED	cDNA	TRANSCRIPTOMIC	Solexa-231061	41915	5858	2719	41791	SRR1311419	SRS624003	SRP012682	GTEX-11DXX-0005-SM-5NQ8B	RNA:Total RNA	GTEx	GTEX-11DXX-0005-SM-5NQ8B	Whole Blood	RNA	phs000424	Blood	SL-HDE	No	1	cDNAShotgunStrandAgnostic	RNA Seq (NGS)	PDO-3016	P-RNA-0002	female	61-70	Cross-Sectional	Genotype-Tissue Expression (GTEx)	GTEX-11DXX	40118	GRCh37	Homo sapiens	ILLUMINA
RNA-Seq	152	PRJNA75899	SAMN02793660	The Broad Institute	GRU	SRX563886	150	Illumina HiSeq 2000	PAIRED	cDNA	TRANSCRIPTOMIC	Solexa-223617	41915	6314	2975	41793	SRR1322227	SRS625626	SRP012682	GTEX-11DXX-2526-SM-5H119	RNA:Total RNA	GTEx	GTEX-11DXX-2526-SM-5H119	Nerve - Tibial	RNA	phs000424	Nerve	SL-HBV	No	1	cDNAShotgunStrandAgnostic	Allele-Specific Expression	PDO-2894	P-RNA-0002	female	61-70	Cross-Sectional	Genotype-Tissue Expression (GTEx)	GTEX-11DXX	40023	GRCh37	Homo sapiens	ILLUMINA
RNA-Seq	152	PRJNA75899	SAMN02790117	The Broad Institute	GRU	SRX568083	150	Illumina HiSeq 2000	PAIRED	cDNA	TRANSCRIPTOMIC	Solexa-231933	41915	8767	4428	41794	SRR1330792	SRS627069	SRP012682	GTEX-11DXX-0226-SM-5P9HL	RNA:Total RNA	GTEx	GTEX-11DXX-0226-SM-5P9HL	Thyroid	RNA	phs000424	Thyroid	SL-HEJ	No	2	cDNAShotgunStrandAgnostic	RNA Seq (NGS)	PDO-3024	P-RNA-0002	female	61-70	Cross-Sectional	Genotype-Tissue Expression (GTEx)	GTEX-11DXX	40127	GRCh37	Homo sapiens	ILLUMINA
RNA-Seq	152	PRJNA75899	SAMN02793661	The Broad Institute	GRU	SRX568260	150	Illumina HiSeq 2000	PAIRED	cDNA	TRANSCRIPTOMIC	Solexa-232396	41915	6021	2634	41794	SRR1331153	SRS627086	SRP012682	GTEX-11DXX-2626-SM-5Q5A3	RNA:Total RNA	GTEx	GTEX-11DXX-2626-SM-5Q5A3	Artery - Tibial	RNA	phs000424	Blood Vessel	SL-HDH	No	1	cDNAShotgunStrandAgnostic	RNA Seq (NGS)	PDO-3077	P-RNA-0002	female	61-70	Cross-Sectional	Genotype-Tissue Expression (GTEx)	GTEX-11DXX	40181	GRCh37	Homo sapiens	ILLUMINA
RNA-Seq	152	PRJNA75899	SAMN02787628	The Broad Institute	GRU	SRX570546	150	Illumina HiSeq 2000	PAIRED	cDNA	TRANSCRIPTOMIC	Solexa-223649	41915	6278	2988	41794	SRR1336205	SRS627532	SRP012682	GTEX-11DXX-1826-SM-5H126	RNA:Total RNA	GTEx	GTEX-11DXX-1826-SM-5H126	Colon - Transverse	RNA	phs000424	Colon	SL-HDD	No	1	cDNAShotgunStrandAgnostic	RNA Seq (NGS)	PDO-2894	P-RNA-0002	female	61-70	Cross-Sectional	Genotype-Tissue Expression (GTEx)	GTEX-11DXX	40023	GRCh37	Homo sapiens	ILLUMINA
RNA-Seq	152	PRJNA75899	SAMN02787645	The Broad Institute	GRU	SRX585355	150	Illumina HiSeq 2000	PAIRED	cDNA	TRANSCRIPTOMIC	Solexa-223637	41916	5752	2720	41800	SRR1370597	SRS631777	SRP012682	GTEX-11DXX-1726-SM-5H11T	RNA:Total RNA	GTEx	GTEX-11DXX-1726-SM-5H11T	Vagina	RNA	phs000424	Vagina	SL-HBW	No	2	cDNAShotgunStrandAgnostic	Allele-Specific Expression	PDO-2894	P-RNA-0002	female	61-70	Cross-Sectional	Genotype-Tissue Expression (GTEx)	GTEX-11DXX	40023	GRCh37	Homo sapiens	ILLUMINA
RNA-Seq	152	PRJNA75899	SAMN02791763	The Broad Institute	GRU	SRX594233	150	Illumina HiSeq 2000	PAIRED	cDNA	TRANSCRIPTOMIC	Solexa-232172	41916	5814	2666	41802	SRR1387091	SRS636070	SRP012682	GTEX-11DXX-0526-SM-5PNVR	RNA:Total RNA	GTEx	GTEX-11DXX-0526-SM-5PNVR	Heart - Atrial Appendage	RNA	phs000424	Heart	SL-HDG	No	1	cDNAShotgunStrandAgnostic	RNA Seq (NGS)	PDO-3025	P-RNA-0002	female	61-70	Cross-Sectional	Genotype-Tissue Expression (GTEx)	GTEX-11DXX	40128	GRCh37	Homo sapiens	ILLUMINA
RNA-Seq	152	PRJNA75899	SAMN02789744	The Broad Institute	GRU	SRX596457	150	Illumina HiSeq 2000	PAIRED	cDNA	TRANSCRIPTOMIC	Solexa-220406	41916	4979	2383	41803	SRR1392615	SRS636691	SRP012682	GTEX-11DXX-1326-SM-5GIDZ	RNA:Total RNA	GTEx	GTEX-11DXX-1326-SM-5GIDZ	Stomach	RNA	phs000424	Stomach	SL-HDH	No	1	cDNAShotgunStrandAgnostic	RNA Seq (NGS)	PDO-2875	P-RNA-0002	female	61-70	Cross-Sectional	Genotype-Tissue Expression (GTEx)	GTEX-11DXX	40013	GRCh37	Homo sapiens	ILLUMINA
RNA-Seq	152	PRJNA75899	SAMN02790170	The Broad Institute	GRU	SRX597351	150	Illumina HiSeq 2000	PAIRED	cDNA	TRANSCRIPTOMIC	Solexa-223598	41916	6471	3059	41803	SRR1394125	SRS637267	SRP012682	GTEX-11DXX-0826-SM-5GZZP	RNA:Total RNA	GTEx	GTEX-11DXX-0826-SM-5GZZP	Artery - Coronary	RNA	phs000424	Blood Vessel	SL-HDD	No	1	cDNAShotgunStrandAgnostic	Allele-Specific Expression	PDO-2894	P-RNA-0002	female	61-70	Cross-Sectional	Genotype-Tissue Expression (GTEx)	GTEX-11DXX	40023	GRCh37	Homo sapiens	ILLUMINA
RNA-Seq	152	PRJNA75899	SAMN02791407	The Broad Institute	GRU	SRX605795	150	Illumina HiSeq 2000	PAIRED	cDNA	TRANSCRIPTOMIC	Solexa-223610	41916	7196	3538	41807	SRR1416074	SRS639303	SRP012682	GTEX-11DXX-0926-SM-5H112	RNA:Total RNA	GTEx	GTEX-11DXX-0926-SM-5H112	Pancreas	RNA	phs000424	Pancreas	SL-HBV	No	2	cDNAShotgunStrandAgnostic	Allele-Specific Expression	PDO-2894	P-RNA-0002	female	61-70	Cross-Sectional	Genotype-Tissue Expression (GTEx)	GTEX-11DXX	40023	GRCh37	Homo sapiens	ILLUMINA
RNA-Seq	152	PRJNA75899	SAMN02788716	The Broad Institute	GRU	SRX606001	150	Illumina HiSeq 2000	PAIRED	cDNA	TRANSCRIPTOMIC	Solexa-223625	41916	7997	3802	41807	SRR1416538	SRS639328	SRP012682	GTEX-11DXX-1626-SM-5H11H	RNA:Total RNA	GTEx	GTEX-11DXX-1626-SM-5H11H	Small Intestine - Terminal Ileum	RNA	phs000424	Small Intestine	SL-HDE	No	1	cDNAShotgunStrandAgnostic	Allele-Specific Expression	PDO-2894	P-RNA-0002	female	61-70	Cross-Sectional	Genotype-Tissue Expression (GTEx)	GTEX-11DXX	40023	GRCh37	Homo sapiens	ILLUMINA
RNA-Seq	152	PRJNA75899	SAMN02787892	The Broad Institute	GRU	SRX624558	150	Illumina HiSeq 2000	PAIRED	cDNA	TRANSCRIPTOMIC	Solexa-232192	41916	6407	2946	41814	SRR1458358	SRS645993	SRP012682	GTEX-11DXX-0326-SM-5PNWC	RNA:Total RNA	GTEx	GTEX-11DXX-0326-SM-5PNWC	Heart - Left Ventricle	RNA	phs000424	Heart	SL-HBV	No	1	cDNAShotgunStrandAgnostic	Allele-Specific Expression	PDO-3025	P-RNA-0002	female	61-70	Cross-Sectional	Genotype-Tissue Expression (GTEx)	GTEX-11DXX	40128	GRCh37	Homo sapiens	ILLUMINA
RNA-Seq	152	PRJNA75899	SAMN02793106	The Broad Institute	GRU	SRX628945	150	Illumina HiSeq 2000	PAIRED	cDNA	TRANSCRIPTOMIC	Solexa-232409	41916	5291	2336	41817	SRR1467479	SRS648261	SRP012682	GTEX-11DXX-0626-SM-5Q5AG	RNA:Total RNA	GTEx	GTEX-11DXX-0626-SM-5Q5AG	Lung	RNA	phs000424	Lung	SL-HDG	No	1	cDNAShotgunStrandAgnostic	RNA Seq (NGS)	PDO-3077	P-RNA-0002	female	61-70	Cross-Sectional	Genotype-Tissue Expression (GTEx)	GTEX-11DXX	40181	GRCh37	Homo sapiens	ILLUMINA
RNA-Seq	152	PRJNA75899	SAMN02787532	The Broad Institute	GRU	SRX632734	150	Illumina HiSeq 2000	PAIRED	cDNA	TRANSCRIPTOMIC	Solexa-216075	41916	6371	2846	41817	SRR1476324	SRS648686	SRP012682	GTEX-11DXX-1926-SM-5EGJK	RNA:Total RNA	GTEx	GTEX-11DXX-1926-SM-5EGJK	Colon - Sigmoid	RNA	phs000424	Colon	SL-HDJ	No	1	cDNAShotgunStrandAgnostic	RNA Seq (NGS)	PDO-2831	P-RNA-0002	female	61-70	Cross-Sectional	Genotype-Tissue Expression (GTEx)	GTEX-11DXX	39960	GRCh37	Homo sapiens	ILLUMINA
RNA-Seq	152	PRJNA75899	SAMN02788812	The Broad Institute	GRU	SRX634616	150	Illumina HiSeq 2000	PAIRED	cDNA	TRANSCRIPTOMIC	Solexa-220401	41916	5724	2697	41817	SRR1480896	SRS648901	SRP012682	GTEX-11DXX-1426-SM-5GIDU	RNA:Total RNA	GTEx	GTEX-11DXX-1426-SM-5GIDU	Ovary	RNA	phs000424	Ovary	SL-HDF	No	1	cDNAShotgunStrandAgnostic	Allele-Specific Expression	PDO-2875	P-RNA-0002	female	61-70	Cross-Sectional	Genotype-Tissue Expression (GTEx)	GTEX-11DXX	40013	GRCh37	Homo sapiens	ILLUMINA
RNA-Seq	152	PRJNA75899	SAMN02791741	The Broad Institute	GRU	SRX636289	150	Illumina HiSeq 2000	PAIRED	cDNA	TRANSCRIPTOMIC	Solexa-223613	41916	7845	3712	41818	SRR1485848	SRS649548	SRP012682	GTEX-11DXX-1526-SM-5H115	RNA:Total RNA	GTEx	GTEX-11DXX-1526-SM-5H115	Uterus	RNA	phs000424	Uterus	SL-HBW	No	1	cDNAShotgunStrandAgnostic	RNA Seq (NGS)	PDO-2894	P-RNA-0002	female	61-70	Cross-Sectional	Genotype-Tissue Expression (GTEx)	GTEX-11DXX	40023	GRCh37	Homo sapiens	ILLUMINA
RNA-Seq	152	PRJNA75899	SAMN02790084	The Broad Institute	GRU	SRX638086	150	Illumina HiSeq 2000	PAIRED	cDNA	TRANSCRIPTOMIC	Solexa-223593	41916	7633	3606	41818	SRR1490360	SRS649759	SRP012682	GTEX-11DXX-1126-SM-5GZZK	RNA:Total RNA	GTEx	GTEX-11DXX-1126-SM-5GZZK	Esophagus - Mucosa	RNA	phs000424	Esophagus	SL-HBV	No	2	cDNAShotgunStrandAgnostic	RNA Seq (NGS)	PDO-2894	P-RNA-0002	female	61-70	Cross-Sectional	Genotype-Tissue Expression (GTEx)	GTEX-11DXX	40023	GRCh37	Homo sapiens	ILLUMINA
WXS	152	PRJNA75899	SAMN03877855	The Broad Institute	GRU	SRX1153858	150	Illumina HiSeq 2000	PAIRED	Hybrid Selection	GENOMIC	Pond-303165	42258	7409	3597	42283	SRR2167953	SRS1036675	SRP012682	GTEX-11DXY-0004-SM-58Q7Z	DNA:DNA Genomic	GTEx	GTEX-11DXY-0004-SM-58Q7Z	Whole Blood	Exome	phs000424	Blood	SL-HEJ	No	8	HybridSelection	SNP/CNV Genotypes (NGS)	PDO-2578	P-EX-0006	male	61-70	Cross-Sectional	Genotype-Tissue Expression (GTEx)	GTEX-11DXY	39666	GRCh37	Homo sapiens	ILLUMINA
WGS	302	PRJNA75899	SAMN04595475	The Broad Institute	GRU	SRX1745992	393	HiSeq X Ten	PAIRED	RANDOM	GENOMIC	Solexa-282535	42500	168144	46149	42914	SRR3480644	SRS1424838	SRP012682	GTEX-11DXY-0004-SM-6WBTO	DNA:DNA Genomic	GTEx	GTEX-11DXY-0004-SM-6WBTO	Whole Blood		phs000424	Blood	SL-HXA	No	5	WholeGenomeShotgun	Whole Genome (NGS)			male	61-70	Cross-Sectional	Genotype-Tissue Expression (GTEx)	GTEX-11DXY	41415	GRCh37	Homo sapiens	ILLUMINA
RNA-Seq	152	PRJNA75899	SAMN02790682	The Broad Institute	GRU	SRX557634	150	Illumina HiSeq 2000	PAIRED	cDNA	TRANSCRIPTOMIC	Solexa-206568	41915	5743	2923	41790	SRR1308357	SRS623860	SRP012682	GTEX-11DXY-1326-SM-5987Z	RNA:Total RNA	GTEx	GTEX-11DXY-1326-SM-5987Z	Esophagus - Gastroesophageal Junction	RNA	phs000424	Esophagus	SL-HDB	No	1	cDNAShotgunStrandAgnostic	RNA Seq (NGS)	PDO-2454	P-RNA-0002	male	61-70	Cross-Sectional	Genotype-Tissue Expression (GTEx)	GTEX-11DXY	39172	GRCh37	Homo sapiens	ILLUMINA
RNA-Seq	152	PRJNA75899	SAMN02789681	The Broad Institute	GRU	SRX557734	150	Illumina HiSeq 2000	PAIRED	cDNA	TRANSCRIPTOMIC	Solexa-215824	41915	6478	3166	41790	SRR1308696	SRS623874	SRP012682	GTEX-11DXY-0826-SM-5EGGR	RNA:Total RNA	GTEx	GTEX-11DXY-0826-SM-5EGGR	Heart - Left Ventricle	RNA	phs000424	Heart	SL-HDD	No	2	cDNAShotgunStrandAgnostic	Allele-Specific Expression	PDO-2830	P-RNA-0002	male	61-70	Cross-Sectional	Genotype-Tissue Expression (GTEx)	GTEX-11DXY	39959	GRCh37	Homo sapiens	ILLUMINA
RNA-Seq	152	PRJNA75899	SAMN02791745	The Broad Institute	GRU	SRX558035	150	Illumina HiSeq 2000	PAIRED	cDNA	TRANSCRIPTOMIC	Solexa-223646	41915	5746	2749	41790	SRR1309425	SRS623905	SRP012682	GTEX-11DXY-0226-SM-5H123	RNA:Total RNA	GTEx	GTEX-11DXY-0226-SM-5H123	Testis	RNA	phs000424	Testis	SL-HBV	No	2	cDNAShotgunStrandAgnostic	Allele-Specific Expression	PDO-2894	P-RNA-0002	male	61-70	Cross-Sectional	Genotype-Tissue Expression (GTEx)	GTEX-11DXY	40023	GRCh37	Homo sapiens	ILLUMINA
RNA-Seq	152	PRJNA75899	SAMN02787615	The Broad Institute	GRU	SRX558252	150	Illumina HiSeq 2000	PAIRED	cDNA	TRANSCRIPTOMIC	Solexa-223634	41915	6821	3222	41790	SRR1309920	SRS623927	SRP012682	GTEX-11DXY-0126-SM-5H11Q	RNA:Total RNA	GTEx	GTEX-11DXY-0126-SM-5H11Q	Skin - Not Sun Exposed (Suprapubic)	RNA	phs000424	Skin	SL-HBW	No	2	cDNAShotgunStrandAgnostic	RNA Seq (NGS)	PDO-2894	P-RNA-0002	male	61-70	Cross-Sectional	Genotype-Tissue Expression (GTEx)	GTEX-11DXY	40023	GRCh37	Homo sapiens	ILLUMINA
RNA-Seq	152	PRJNA75899	SAMN02792900	The Broad Institute	GRU	SRX564251	150	Illumina HiSeq 2000	PAIRED	cDNA	TRANSCRIPTOMIC	Solexa-230589	41915	6578	3254	41793	SRR1323215	SRS625688	SRP012682	GTEX-11DXY-2026-SM-5N9CZ	RNA:Total RNA	GTEx	GTEX-11DXY-2026-SM-5N9CZ	Colon - Sigmoid	RNA	phs000424	Colon	SL-HDD	No	2	cDNAShotgunStrandAgnostic	RNA Seq (NGS)	PDO-3014	P-RNA-0002	male	61-70	Cross-Sectional	Genotype-Tissue Expression (GTEx)	GTEX-11DXY	40116	GRCh37	Homo sapiens	ILLUMINA
RNA-Seq	152	PRJNA75899	SAMN02793213	The Broad Institute	GRU	SRX567647	150	Illumina HiSeq 2000	PAIRED	cDNA	TRANSCRIPTOMIC	Solexa-223664	41915	5592	2651	41793	SRR1329811	SRS626959	SRP012682	GTEX-11DXY-1626-SM-5H12L	RNA:Total RNA	GTEx	GTEX-11DXY-1626-SM-5H12L	Adrenal Gland	RNA	phs000424	Adrenal Gland	SL-HBV	No	1	cDNAShotgunStrandAgnostic	RNA Seq (NGS)	PDO-2894	P-RNA-0002	male	61-70	Cross-Sectional	Genotype-Tissue Expression (GTEx)	GTEX-11DXY	40023	GRCh37	Homo sapiens	ILLUMINA
RNA-Seq	152	PRJNA75899	SAMN02789133	The Broad Institute	GRU	SRX578169	150	Illumina HiSeq 2000	PAIRED	cDNA	TRANSCRIPTOMIC	Solexa-223670	41915	6226	2967	41798	SRR1354225	SRS629611	SRP012682	GTEX-11DXY-0426-SM-5H12R	RNA:Total RNA	GTEx	GTEX-11DXY-0426-SM-5H12R	Thyroid	RNA	phs000424	Thyroid	SL-HDD	No	1	cDNAShotgunStrandAgnostic	Allele-Specific Expression	PDO-2894	P-RNA-0002	male	61-70	Cross-Sectional	Genotype-Tissue Expression (GTEx)	GTEX-11DXY	40023	GRCh37	Homo sapiens	ILLUMINA
RNA-Seq	152	PRJNA75899	SAMN02790588	The Broad Institute	GRU	SRX583617	150	Illumina HiSeq 2000	PAIRED	cDNA	TRANSCRIPTOMIC	Solexa-230577	41916	5375	2680	41799	SRR1367069	SRS631345	SRP012682	GTEX-11DXY-1426-SM-5N9CN	RNA:Total RNA	GTEx	GTEX-11DXY-1426-SM-5N9CN	Esophagus - Mucosa	RNA	phs000424	Esophagus	SL-HEH	No	2	cDNAShotgunStrandAgnostic	Allele-Specific Expression	PDO-3014	P-RNA-0002	male	61-70	Cross-Sectional	Genotype-Tissue Expression (GTEx)	GTEX-11DXY	40116	GRCh37	Homo sapiens	ILLUMINA
RNA-Seq	152	PRJNA75899	SAMN02788694	The Broad Institute	GRU	SRX588011	150	Illumina HiSeq 2000	PAIRED	cDNA	TRANSCRIPTOMIC	Solexa-220385	41916	5521	2598	41800	SRR1373858	SRS633708	SRP012682	GTEX-11DXY-3226-SM-5GIDE	RNA:Total RNA	GTEx	GTEX-11DXY-3226-SM-5GIDE	Brain - Cortex	RNA	phs000424	Brain	SL-HDC	No	1	cDNAShotgunStrandAgnostic	Allele-Specific Expression	PDO-2875	P-RNA-0002	male	61-70	Cross-Sectional	Genotype-Tissue Expression (GTEx)	GTEX-11DXY	40013	GRCh37	Homo sapiens	ILLUMINA
RNA-Seq	152	PRJNA75899	SAMN02792856	The Broad Institute	GRU	SRX591044	150	Illumina HiSeq 2000	PAIRED	cDNA	TRANSCRIPTOMIC	Solexa-206564	41916	5852	2987	41801	SRR1380501	SRS634785	SRP012682	GTEX-11DXY-1026-SM-5987V	RNA:Total RNA	GTEx	GTEX-11DXY-1026-SM-5987V	Heart - Atrial Appendage	RNA	phs000424	Heart	SL-HBV	No	1	cDNAShotgunStrandAgnostic	Allele-Specific Expression	PDO-2454	P-RNA-0002	male	61-70	Cross-Sectional	Genotype-Tissue Expression (GTEx)	GTEX-11DXY	39172	GRCh37	Homo sapiens	ILLUMINA
RNA-Seq	152	PRJNA75899	SAMN02791677	The Broad Institute	GRU	SRX593062	150	Illumina HiSeq 2000	PAIRED	cDNA	TRANSCRIPTOMIC	Solexa-223658	41916	5962	2834	41802	SRR1385389	SRS635407	SRP012682	GTEX-11DXY-0326-SM-5H12F	RNA:Total RNA	GTEx	GTEX-11DXY-0326-SM-5H12F	Adipose - Visceral (Omentum)	RNA	phs000424	Adipose Tissue	SL-HDD	No	2	cDNAShotgunStrandAgnostic	Allele-Specific Expression	PDO-2894	P-RNA-0002	male	61-70	Cross-Sectional	Genotype-Tissue Expression (GTEx)	GTEX-11DXY	40023	GRCh37	Homo sapiens	ILLUMINA
RNA-Seq	152	PRJNA75899	SAMN02792470	The Broad Institute	GRU	SRX602641	150	Illumina HiSeq 2000	PAIRED	cDNA	TRANSCRIPTOMIC	Solexa-220373	41916	4733	2237	41806	SRR1408161	SRS638295	SRP012682	GTEX-11DXY-2726-SM-5GID2	RNA:Total RNA	GTEx	GTEX-11DXY-2726-SM-5GID2	Muscle - Skeletal	RNA	phs000424	Muscle	SL-HBW	No	2	cDNAShotgunStrandAgnostic	Allele-Specific Expression	PDO-2875	P-RNA-0002	male	61-70	Cross-Sectional	Genotype-Tissue Expression (GTEx)	GTEX-11DXY	40013	GRCh37	Homo sapiens	ILLUMINA
RNA-Seq	152	PRJNA75899	SAMN02790122	The Broad Institute	GRU	SRX605461	150	Illumina HiSeq 2000	PAIRED	cDNA	TRANSCRIPTOMIC	Solexa-230548	41916	6897	3423	41807	SRR1415215	SRS639262	SRP012682	GTEX-11DXY-3126-SM-5N9BT	RNA:Total RNA	GTEx	GTEX-11DXY-3126-SM-5N9BT	Brain - Cerebellum	RNA	phs000424	Brain	SL-HEH	No	6	cDNAShotgunStrandAgnostic	RNA Seq (NGS)	PDO-3014	P-RNA-0002	male	61-70	Cross-Sectional	Genotype-Tissue Expression (GTEx)	GTEX-11DXY	40116	GRCh37	Homo sapiens	ILLUMINA
RNA-Seq	152	PRJNA75899	SAMN02790658	The Broad Institute	GRU	SRX607478	150	Illumina HiSeq 2000	PAIRED	cDNA	TRANSCRIPTOMIC	Solexa-206565	41916	6890	3491	41807	SRR1420169	SRS639506	SRP012682	GTEX-11DXY-1126-SM-5987W	RNA:Total RNA	GTEx	GTEX-11DXY-1126-SM-5987W	Artery - Coronary	RNA	phs000424	Blood Vessel	SL-HDB	No	1	cDNAShotgunStrandAgnostic	Allele-Specific Expression	PDO-2454	P-RNA-0002	male	61-70	Cross-Sectional	Genotype-Tissue Expression (GTEx)	GTEX-11DXY	39172	GRCh37	Homo sapiens	ILLUMINA
RNA-Seq	152	PRJNA75899	SAMN02788949	The Broad Institute	GRU	SRX616064	150	Illumina HiSeq 2000	PAIRED	cDNA	TRANSCRIPTOMIC	Solexa-223652	41916	5293	2509	41811	SRR1436882	SRS644186	SRP012682	GTEX-11DXY-1526-SM-5H129	RNA:Total RNA	GTEx	GTEX-11DXY-1526-SM-5H129	Esophagus - Muscularis	RNA	phs000424	Esophagus	SL-HDD	No	2	cDNAShotgunStrandAgnostic	Allele-Specific Expression	PDO-2894	P-RNA-0002	male	61-70	Cross-Sectional	Genotype-Tissue Expression (GTEx)	GTEX-11DXY	40023	GRCh37	Homo sapiens	ILLUMINA
RNA-Seq	152	PRJNA75899	SAMN02789707	The Broad Institute	GRU	SRX618626	150	Illumina HiSeq 2000	PAIRED	cDNA	TRANSCRIPTOMIC	Solexa-231073	41916	5945	2819	41813	SRR1444348	SRS644596	SRP012682	GTEX-11DXY-0006-SM-5NQ8N	RNA:Total RNA	GTEx	GTEX-11DXY-0006-SM-5NQ8N	Whole Blood	RNA	phs000424	Blood	SL-HDB	No	2	cDNAShotgunStrandAgnostic	RNA Seq (NGS)	PDO-3016	P-RNA-0002	male	61-70	Cross-Sectional	Genotype-Tissue Expression (GTEx)	GTEX-11DXY	40118	GRCh37	Homo sapiens	ILLUMINA
RNA-Seq	152	PRJNA75899	SAMN02792759	The Broad Institute	GRU	SRX619436	150	Illumina HiSeq 2000	PAIRED	cDNA	TRANSCRIPTOMIC	Solexa-220368	41916	5900	2779	41813	SRR1446354	SRS644691	SRP012682	GTEX-11DXY-2326-SM-5GICW	RNA:Total RNA	GTEx	GTEX-11DXY-2326-SM-5GICW	Breast - Mammary Tissue	RNA	phs000424	Breast	SL-HDH	No	2	cDNAShotgunStrandAgnostic	Allele-Specific Expression	PDO-2875	P-RNA-0002	male	61-70	Cross-Sectional	Genotype-Tissue Expression (GTEx)	GTEX-11DXY	40013	GRCh37	Homo sapiens	ILLUMINA
RNA-Seq	152	PRJNA75899	SAMN02787505	The Broad Institute	GRU	SRX619717	150	Illumina HiSeq 2000	PAIRED	cDNA	TRANSCRIPTOMIC	Solexa-220413	41916	5973	2834	41813	SRR1447082	SRS644725	SRP012682	GTEX-11DXY-2626-SM-5GIE7	RNA:Total RNA	GTEx	GTEX-11DXY-2626-SM-5GIE7	Skin - Sun Exposed (Lower leg)	RNA	phs000424	Skin	SL-HDF	No	2	cDNAShotgunStrandAgnostic	Allele-Specific Expression	PDO-2875	P-RNA-0002	male	61-70	Cross-Sectional	Genotype-Tissue Expression (GTEx)	GTEX-11DXY	40013	GRCh37	Homo sapiens	ILLUMINA
RNA-Seq	152	PRJNA75899	SAMN02791947	The Broad Institute	GRU	SRX623489	150	Illumina HiSeq 2000	PAIRED	cDNA	TRANSCRIPTOMIC	Solexa-230565	41916	8045	4000	41814	SRR1455722	SRS645872	SRP012682	GTEX-11DXY-3026-SM-5N9CB	RNA:Total RNA	GTEx	GTEX-11DXY-3026-SM-5N9CB	Pituitary	RNA	phs000424	Pituitary	SL-HEH	No	2	cDNAShotgunStrandAgnostic	RNA Seq (NGS)	PDO-3014	P-RNA-0002	male	61-70	Cross-Sectional	Genotype-Tissue Expression (GTEx)	GTEX-11DXY	40116	GRCh37	Homo sapiens	ILLUMINA
RNA-Seq	152	PRJNA75899	SAMN02789648	The Broad Institute	GRU	SRX630520	150	Illumina HiSeq 2000	PAIRED	cDNA	TRANSCRIPTOMIC	Solexa-232808	41916	6914	2967	41817	SRR1471157	SRS648433	SRP012682	GTEX-11DXY-0008-SM-5QGR4	RNA:Total RNA	GTEx	GTEX-11DXY-0008-SM-5QGR4	Cells - Transformed fibroblasts	RNA	phs000424	Skin	SL-HCC	No	1	cDNAShotgunStrandAgnostic	Allele-Specific Expression	PDO-3079	P-RNA-0002	male	61-70	Cross-Sectional	Genotype-Tissue Expression (GTEx)	GTEX-11DXY	40183	GRCh37	Homo sapiens	ILLUMINA
RNA-Seq	152	PRJNA75899	SAMN02791909	The Broad Institute	GRU	SRX637094	150	Illumina HiSeq 2000	PAIRED	cDNA	TRANSCRIPTOMIC	Solexa-215823	41916	6281	2933	41818	SRR1487890	SRS649644	SRP012682	GTEX-11DXY-0526-SM-5EGGQ	RNA:Total RNA	GTEx	GTEX-11DXY-0526-SM-5EGGQ	Liver	RNA	phs000424	Liver	SL-HDD	No	2	cDNAShotgunStrandAgnostic	Allele-Specific Expression	PDO-2830	P-RNA-0002	male	61-70	Cross-Sectional	Genotype-Tissue Expression (GTEx)	GTEX-11DXY	39959	GRCh37	Homo sapiens	ILLUMINA
WXS	152	PRJNA75899	SAMN03877522	The Broad Institute	GRU	SRX1152475	150	Illumina HiSeq 2000	PAIRED	Hybrid Selection	GENOMIC	Pond-303163	42259	8805	4335	42283	SRR2165954	SRS1036138	SRP012682	GTEX-11DXZ-0003-SM-58Q7X	DNA:DNA Genomic	GTEx	GTEX-11DXZ-0003-SM-58Q7X	Whole Blood	Exome	phs000424	Blood	SL-HEJ	No	8	HybridSelection	SNP/CNV Genotypes (NGS)	PDO-2578	P-EX-0006	male	51-60	Cross-Sectional	Genotype-Tissue Expression (GTEx)	GTEX-11DXZ	39666	GRCh37	Homo sapiens	ILLUMINA
WGS	302	PRJNA75899	SAMN04597414	The Broad Institute	GRU	SRX1746588	336	HiSeq X Ten	PAIRED	RANDOM	GENOMIC	Solexa-282614	42500	145200	44864	42914	SRR3482142	SRS1425208	SRP012682	GTEX-11DXZ-0003-SM-6WBTM	DNA:DNA Genomic	GTEx	GTEX-11DXZ-0003-SM-6WBTM	Whole Blood		phs000424	Blood	SL-HXB	No	1	WholeGenomeShotgun	Whole Genome (NGS)			male	51-60	Cross-Sectional	Genotype-Tissue Expression (GTEx)	GTEX-11DXZ	41415	GRCh37	Homo sapiens	ILLUMINA
RNA-Seq	152	PRJNA75899	SAMN02787476	The Broad Institute	GRU	SRX557622	150	Illumina HiSeq 2000	PAIRED	cDNA	TRANSCRIPTOMIC	Solexa-206569	41915	7781	3988	41790	SRR1308288	SRS623858	SRP012682	GTEX-11DXZ-2126-SM-59881	RNA:Total RNA	GTEx	GTEX-11DXZ-2126-SM-59881	Testis	RNA	phs000424	Testis	SL-HDB	No	1	cDNAShotgunStrandAgnostic	Allele-Specific Expression	PDO-2454	P-RNA-0002	male	51-60	Cross-Sectional	Genotype-Tissue Expression (GTEx)	GTEX-11DXZ	39172	GRCh37	Homo sapiens	ILLUMINA
RNA-Seq	152	PRJNA75899	SAMN02789205	The Broad Institute	GRU	SRX557836	150	Illumina HiSeq 2000	PAIRED	cDNA	TRANSCRIPTOMIC	Solexa-215828	41915	5945	2885	41790	SRR1308920	SRS623885	SRP012682	GTEX-11DXZ-2326-SM-5EGGV	RNA:Total RNA	GTEx	GTEX-11DXZ-2326-SM-5EGGV	Skin - Sun Exposed (Lower leg)	RNA	phs000424	Skin	SL-HBV	No	2	cDNAShotgunStrandAgnostic	RNA Seq (NGS)	PDO-2830	P-RNA-0002	male	51-60	Cross-Sectional	Genotype-Tissue Expression (GTEx)	GTEX-11DXZ	39959	GRCh37	Homo sapiens	ILLUMINA
RNA-Seq	152	PRJNA75899	SAMN02791894	The Broad Institute	GRU	SRX557931	150	Illumina HiSeq 2000	PAIRED	cDNA	TRANSCRIPTOMIC	Solexa-215832	41915	5698	2774	41790	SRR1309141	SRS623894	SRP012682	GTEX-11DXZ-0226-SM-5EGGZ	RNA:Total RNA	GTEx	GTEX-11DXZ-0226-SM-5EGGZ	Adrenal Gland	RNA	phs000424	Adrenal Gland	SL-HDD	No	2	cDNAShotgunStrandAgnostic	RNA Seq (NGS)	PDO-2830	P-RNA-0002	male	51-60	Cross-Sectional	Genotype-Tissue Expression (GTEx)	GTEX-11DXZ	39959	GRCh37	Homo sapiens	ILLUMINA
RNA-Seq	152	PRJNA75899	SAMN02787786	The Broad Institute	GRU	SRX558462	150	Illumina HiSeq 2000	PAIRED	cDNA	TRANSCRIPTOMIC	Solexa-230303	41915	6316	3029	41791	SRR1310412	SRS623951	SRP012682	GTEX-11DXZ-0006-SM-5LZZH	RNA:Total RNA	GTEx	GTEX-11DXZ-0006-SM-5LZZH	Whole Blood	RNA	phs000424	Blood	SL-HAR	No	7	cDNAShotgunStrandAgnostic	Allele-Specific Expression	PDO-3011	P-RNA-0002	male	51-60	Cross-Sectional	Genotype-Tissue Expression (GTEx)	GTEX-11DXZ	40113	GRCh37	Homo sapiens	ILLUMINA
RNA-Seq	152	PRJNA75899	SAMN02788270	The Broad Institute	GRU	SRX559956	150	Illumina HiSeq 2000	PAIRED	cDNA	TRANSCRIPTOMIC	Solexa-223629	41915	6744	3197	41792	SRR1313384	SRS624489	SRP012682	GTEX-11DXZ-1226-SM-5H11L	RNA:Total RNA	GTEx	GTEX-11DXZ-1226-SM-5H11L	Esophagus - Mucosa	RNA	phs000424	Esophagus	SL-HBV	No	1	cDNAShotgunStrandAgnostic	RNA Seq (NGS)	PDO-2894	P-RNA-0002	male	51-60	Cross-Sectional	Genotype-Tissue Expression (GTEx)	GTEX-11DXZ	40023	GRCh37	Homo sapiens	ILLUMINA
RNA-Seq	152	PRJNA75899	SAMN02790484	The Broad Institute	GRU	SRX561502	150	Illumina HiSeq 2000	PAIRED	cDNA	TRANSCRIPTOMIC	Solexa-230594	41915	5898	2904	41792	SRR1316277	SRS625227	SRP012682	GTEX-11DXZ-1026-SM-5N9D5	RNA:Total RNA	GTEx	GTEX-11DXZ-1026-SM-5N9D5	Esophagus - Gastroesophageal Junction	RNA	phs000424	Esophagus	SL-HEH	No	6	cDNAShotgunStrandAgnostic	RNA Seq (NGS)	PDO-3014	P-RNA-0002	male	51-60	Cross-Sectional	Genotype-Tissue Expression (GTEx)	GTEX-11DXZ	40116	GRCh37	Homo sapiens	ILLUMINA
RNA-Seq	152	PRJNA75899	SAMN02790159	The Broad Institute	GRU	SRX564671	150	Illumina HiSeq 2000	PAIRED	cDNA	TRANSCRIPTOMIC	Solexa-230558	41915	5699	2817	41793	SRR1324250	SRS625741	SRP012682	GTEX-11DXZ-0726-SM-5N9C4	RNA:Total RNA	GTEx	GTEX-11DXZ-0726-SM-5N9C4	Lung	RNA	phs000424	Lung	SL-HEH	No	8	cDNAShotgunStrandAgnostic	Allele-Specific Expression	PDO-3014	P-RNA-0002	male	51-60	Cross-Sectional	Genotype-Tissue Expression (GTEx)	GTEX-11DXZ	40116	GRCh37	Homo sapiens	ILLUMINA
RNA-Seq	152	PRJNA75899	SAMN02793034	The Broad Institute	GRU	SRX564720	150	Illumina HiSeq 2000	PAIRED	cDNA	TRANSCRIPTOMIC	Solexa-215831	41915	5124	2471	41793	SRR1324412	SRS625748	SRP012682	GTEX-11DXZ-0126-SM-5EGGY	RNA:Total RNA	GTEx	GTEX-11DXZ-0126-SM-5EGGY	Liver	RNA	phs000424	Liver	SL-HDH	No	1	cDNAShotgunStrandAgnostic	Allele-Specific Expression	PDO-2830	P-RNA-0002	male	51-60	Cross-Sectional	Genotype-Tissue Expression (GTEx)	GTEX-11DXZ	39959	GRCh37	Homo sapiens	ILLUMINA
RNA-Seq	152	PRJNA75899	SAMN02789793	The Broad Institute	GRU	SRX565518	150	Illumina HiSeq 2000	PAIRED	cDNA	TRANSCRIPTOMIC	Solexa-223665	41915	6865	3283	41793	SRR1325620	SRS626196	SRP012682	GTEX-11DXZ-1726-SM-5H12M	RNA:Total RNA	GTEx	GTEX-11DXZ-1726-SM-5H12M	Colon - Transverse	RNA	phs000424	Colon	SL-HBW	No	2	cDNAShotgunStrandAgnostic	RNA Seq (NGS)	PDO-2894	P-RNA-0002	male	51-60	Cross-Sectional	Genotype-Tissue Expression (GTEx)	GTEX-11DXZ	40023	GRCh37	Homo sapiens	ILLUMINA
RNA-Seq	152	PRJNA75899	SAMN02787998	The Broad Institute	GRU	SRX569620	150	Illumina HiSeq 2000	PAIRED	cDNA	TRANSCRIPTOMIC	Solexa-206570	41915	6324	3203	41794	SRR1334265	SRS627311	SRP012682	GTEX-11DXZ-2626-SM-59882	RNA:Total RNA	GTEx	GTEX-11DXZ-2626-SM-59882	Artery - Tibial	RNA	phs000424	Blood Vessel	SL-HDB	No	1	cDNAShotgunStrandAgnostic	RNA Seq (NGS)	PDO-2454	P-RNA-0002	male	51-60	Cross-Sectional	Genotype-Tissue Expression (GTEx)	GTEX-11DXZ	39172	GRCh37	Homo sapiens	ILLUMINA
RNA-Seq	152	PRJNA75899	SAMN02790689	The Broad Institute	GRU	SRX574578	150	Illumina HiSeq 2000	PAIRED	cDNA	TRANSCRIPTOMIC	Solexa-206567	41915	6980	3568	41796	SRR1345390	SRS628789	SRP012682	GTEX-11DXZ-0426-SM-5987Y	RNA:Total RNA	GTEx	GTEX-11DXZ-0426-SM-5987Y	Artery - Aorta	RNA	phs000424	Blood Vessel	SL-HDH	No	1	cDNAShotgunStrandAgnostic	Allele-Specific Expression	PDO-2454	P-RNA-0002	male	51-60	Cross-Sectional	Genotype-Tissue Expression (GTEx)	GTEX-11DXZ	39172	GRCh37	Homo sapiens	ILLUMINA
RNA-Seq	152	PRJNA75899	SAMN02788821	The Broad Institute	GRU	SRX576313	150	Illumina HiSeq 2000	PAIRED	cDNA	TRANSCRIPTOMIC	Solexa-230618	41915	5817	2865	41798	SRR1349231	SRS629376	SRP012682	GTEX-11DXZ-2426-SM-5N9DT	RNA:Total RNA	GTEx	GTEX-11DXZ-2426-SM-5N9DT	Muscle - Skeletal	RNA	phs000424	Muscle	SL-HEH	No	7	cDNAShotgunStrandAgnostic	Allele-Specific Expression	PDO-3014	P-RNA-0002	male	51-60	Cross-Sectional	Genotype-Tissue Expression (GTEx)	GTEX-11DXZ	40116	GRCh37	Homo sapiens	ILLUMINA
RNA-Seq	152	PRJNA75899	SAMN02790347	The Broad Institute	GRU	SRX598670	150	Illumina HiSeq 2000	PAIRED	cDNA	TRANSCRIPTOMIC	Solexa-215833	41916	4462	2168	41804	SRR1397180	SRS637682	SRP012682	GTEX-11DXZ-0326-SM-5EGH1	RNA:Total RNA	GTEx	GTEX-11DXZ-0326-SM-5EGH1	Heart - Atrial Appendage	RNA	phs000424	Heart	SL-HDJ	No	2	cDNAShotgunStrandAgnostic	Allele-Specific Expression	PDO-2830	P-RNA-0002	male	51-60	Cross-Sectional	Genotype-Tissue Expression (GTEx)	GTEX-11DXZ	39959	GRCh37	Homo sapiens	ILLUMINA
RNA-Seq	152	PRJNA75899	SAMN02789743	The Broad Institute	GRU	SRX599351	150	Illumina HiSeq 2000	PAIRED	cDNA	TRANSCRIPTOMIC	Solexa-223677	41916	6058	2867	41804	SRR1399113	SRS637811	SRP012682	GTEX-11DXZ-1826-SM-5H12Y	RNA:Total RNA	GTEx	GTEX-11DXZ-1826-SM-5H12Y	Prostate	RNA	phs000424	Prostate	SL-HBW	No	2	cDNAShotgunStrandAgnostic	Allele-Specific Expression	PDO-2894	P-RNA-0002	male	51-60	Cross-Sectional	Genotype-Tissue Expression (GTEx)	GTEX-11DXZ	40023	GRCh37	Homo sapiens	ILLUMINA
RNA-Seq	152	PRJNA75899	SAMN02793307	The Broad Institute	GRU	SRX602081	150	Illumina HiSeq 2000	PAIRED	cDNA	TRANSCRIPTOMIC	Solexa-230570	41916	4714	2329	41805	SRR1406502	SRS638199	SRP012682	GTEX-11DXZ-0926-SM-5N9CG	RNA:Total RNA	GTEx	GTEX-11DXZ-0926-SM-5N9CG	Thyroid	RNA	phs000424	Thyroid	SL-HEH	No	1	cDNAShotgunStrandAgnostic	Allele-Specific Expression	PDO-3014	P-RNA-0002	male	51-60	Cross-Sectional	Genotype-Tissue Expression (GTEx)	GTEX-11DXZ	40116	GRCh37	Homo sapiens	ILLUMINA
RNA-Seq	152	PRJNA75899	SAMN02791057	The Broad Institute	GRU	SRX614654	150	Illumina HiSeq 2000	PAIRED	cDNA	TRANSCRIPTOMIC	Solexa-223653	41916	6958	3326	41811	SRR1433193	SRS644006	SRP012682	GTEX-11DXZ-1426-SM-5H12A	RNA:Total RNA	GTEx	GTEX-11DXZ-1426-SM-5H12A	Adipose - Visceral (Omentum)	RNA	phs000424	Adipose Tissue	SL-HDG	No	1	cDNAShotgunStrandAgnostic	Allele-Specific Expression	PDO-2894	P-RNA-0002	male	51-60	Cross-Sectional	Genotype-Tissue Expression (GTEx)	GTEX-11DXZ	40023	GRCh37	Homo sapiens	ILLUMINA
RNA-Seq	152	PRJNA75899	SAMN02788771	The Broad Institute	GRU	SRX623342	150	Illumina HiSeq 2000	PAIRED	cDNA	TRANSCRIPTOMIC	Solexa-223594	41916	7139	3379	41814	SRR1455391	SRS645857	SRP012682	GTEX-11DXZ-1926-SM-5GZZL	RNA:Total RNA	GTEx	GTEX-11DXZ-1926-SM-5GZZL	Breast - Mammary Tissue	RNA	phs000424	Breast	SL-HBV	No	1	cDNAShotgunStrandAgnostic	RNA Seq (NGS)	PDO-2894	P-RNA-0002	male	51-60	Cross-Sectional	Genotype-Tissue Expression (GTEx)	GTEX-11DXZ	40023	GRCh37	Homo sapiens	ILLUMINA
RNA-Seq	152	PRJNA75899	SAMN02792710	The Broad Institute	GRU	SRX628277	150	Illumina HiSeq 2000	PAIRED	cDNA	TRANSCRIPTOMIC	Solexa-223641	41916	6028	2879	41817	SRR1465782	SRS648182	SRP012682	GTEX-11DXZ-1326-SM-5H11X	RNA:Total RNA	GTEx	GTEX-11DXZ-1326-SM-5H11X	Small Intestine - Terminal Ileum	RNA	phs000424	Small Intestine	SL-HDE	No	2	cDNAShotgunStrandAgnostic	RNA Seq (NGS)	PDO-2894	P-RNA-0002	male	51-60	Cross-Sectional	Genotype-Tissue Expression (GTEx)	GTEX-11DXZ	40023	GRCh37	Homo sapiens	ILLUMINA
RNA-Seq	152	PRJNA75899	SAMN02791651	The Broad Institute	GRU	SRX630896	150	Illumina HiSeq 2000	PAIRED	cDNA	TRANSCRIPTOMIC	Solexa-221302	41916	5177	2178	41817	SRR1472057	SRS648475	SRP012682	GTEX-11DXZ-0526-SM-5GU7J	RNA:Total RNA	GTEx	GTEX-11DXZ-0526-SM-5GU7J	Artery - Coronary	RNA	phs000424	Blood Vessel	SL-HDD	No	1	cDNAShotgunStrandAgnostic	Allele-Specific Expression	PDO-2892	P-RNA-0002	male	51-60	Cross-Sectional	Genotype-Tissue Expression (GTEx)	GTEX-11DXZ	40021	GRCh37	Homo sapiens	ILLUMINA
RNA-Seq	152	PRJNA75899	SAMN02792640	The Broad Institute	GRU	SRX631607	150	Illumina HiSeq 2000	PAIRED	cDNA	TRANSCRIPTOMIC	Solexa-215834	41916	5116	2484	41817	SRR1473714	SRS648554	SRP012682	GTEX-11DXZ-2226-SM-5EGH2	RNA:Total RNA	GTEx	GTEX-11DXZ-2226-SM-5EGH2	Adipose - Subcutaneous	RNA	phs000424	Adipose Tissue	SL-HBV	No	2	cDNAShotgunStrandAgnostic	RNA Seq (NGS)	PDO-2830	P-RNA-0002	male	51-60	Cross-Sectional	Genotype-Tissue Expression (GTEx)	GTEX-11DXZ	39959	GRCh37	Homo sapiens	ILLUMINA
RNA-Seq	152	PRJNA75899	SAMN02789844	The Broad Institute	GRU	SRX631711	150	Illumina HiSeq 2000	PAIRED	cDNA	TRANSCRIPTOMIC	Solexa-220389	41916	7595	3576	41817	SRR1473915	SRS648563	SRP012682	GTEX-11DXZ-1626-SM-5GIDI	RNA:Total RNA	GTEx	GTEX-11DXZ-1626-SM-5GIDI	Colon - Sigmoid	RNA	phs000424	Colon	SL-HDH	No	1	cDNAShotgunStrandAgnostic	Allele-Specific Expression	PDO-2875	P-RNA-0002	male	51-60	Cross-Sectional	Genotype-Tissue Expression (GTEx)	GTEX-11DXZ	40013	GRCh37	Homo sapiens	ILLUMINA
RNA-Seq	152	PRJNA75899	SAMN02792166	The Broad Institute	GRU	SRX632591	150	Illumina HiSeq 2000	PAIRED	cDNA	TRANSCRIPTOMIC	Solexa-206561	41916	5804	2970	41817	SRR1476034	SRS648672	SRP012682	GTEX-11DXZ-2026-SM-5987S	RNA:Total RNA	GTEx	GTEX-11DXZ-2026-SM-5987S	Skin - Not Sun Exposed (Suprapubic)	RNA	phs000424	Skin	SL-HDH	No	2	cDNAShotgunStrandAgnostic	Allele-Specific Expression	PDO-2454	P-RNA-0002	male	51-60	Cross-Sectional	Genotype-Tissue Expression (GTEx)	GTEX-11DXZ	39172	GRCh37	Homo sapiens	ILLUMINA
RNA-Seq	152	PRJNA75899	SAMN02790909	The Broad Institute	GRU	SRX633259	150	Illumina HiSeq 2000	PAIRED	cDNA	TRANSCRIPTOMIC	Solexa-221290	41916	5107	2183	41817	SRR1477569	SRS648744	SRP012682	GTEX-11DXZ-0626-SM-5GU77	RNA:Total RNA	GTEx	GTEX-11DXZ-0626-SM-5GU77	Heart - Left Ventricle	RNA	phs000424	Heart	SL-HDE	No	1	cDNAShotgunStrandAgnostic	Allele-Specific Expression	PDO-2892	P-RNA-0002	male	51-60	Cross-Sectional	Genotype-Tissue Expression (GTEx)	GTEX-11DXZ	40021	GRCh37	Homo sapiens	ILLUMINA
RNA-Seq	152	PRJNA75899	SAMN02790393	The Broad Institute	GRU	SRX634156	150	Illumina HiSeq 2000	PAIRED	cDNA	TRANSCRIPTOMIC	Solexa-230535	41916	6111	3002	41817	SRR1479740	SRS648848	SRP012682	GTEX-11DXZ-2526-SM-5N9BG	RNA:Total RNA	GTEx	GTEX-11DXZ-2526-SM-5N9BG	Nerve - Tibial	RNA	phs000424	Nerve	SL-HEH	No	5	cDNAShotgunStrandAgnostic	RNA Seq (NGS)	PDO-3014	P-RNA-0002	male	51-60	Cross-Sectional	Genotype-Tissue Expression (GTEx)	GTEX-11DXZ	40116	GRCh37	Homo sapiens	ILLUMINA
WXS	152	PRJNA75899	SAMN03878019	The Broad Institute	GRU	SRX1152561	150	Illumina HiSeq 2000	PAIRED	Hybrid Selection	GENOMIC	Pond-303150	42259	10033	4985	42283	SRR2165987	SRS1036171	SRP012682	GTEX-11DYG-0004-SM-58Q7K	DNA:DNA Genomic	GTEx	GTEX-11DYG-0004-SM-58Q7K	Whole Blood	Exome	phs000424	Blood	SL-HEJ	No	4	HybridSelection	SNP/CNV Genotypes (NGS)	PDO-2578	P-EX-0006	male	61-70	Cross-Sectional	Genotype-Tissue Expression (GTEx)	GTEX-11DYG	39666	GRCh37	Homo sapiens	ILLUMINA
WGS	302	PRJNA75899	SAMN04597030	The Broad Institute	GRU	SRX1746832	366	HiSeq X Ten	PAIRED	RANDOM	GENOMIC	Solexa-282621	42500	150699	45242	42914	SRR3483259	SRS1425278	SRP012682	GTEX-11DYG-0004-SM-6WBTB	DNA:DNA Genomic	GTEx	GTEX-11DYG-0004-SM-6WBTB	Whole Blood		phs000424	Blood	SL-HXM	No	5	WholeGenomeShotgun	Whole Genome (NGS)			male	61-70	Cross-Sectional	Genotype-Tissue Expression (GTEx)	GTEX-11DYG	41415	GRCh37	Homo sapiens	ILLUMINA
RNA-Seq	152	PRJNA75899	SAMN02789349	The Broad Institute	GRU	SRX557556	150	Illumina HiSeq 2000	PAIRED	cDNA	TRANSCRIPTOMIC	Solexa-215829	41915	5284	2550	41790	SRR1308086	SRS623849	SRP012682	GTEX-11DYG-0926-SM-5EGGW	RNA:Total RNA	GTEx	GTEX-11DYG-0926-SM-5EGGW	Artery - Coronary	RNA	phs000424	Blood Vessel	SL-HBW	No	2	cDNAShotgunStrandAgnostic	RNA Seq (NGS)	PDO-2830	P-RNA-0002	male	61-70	Cross-Sectional	Genotype-Tissue Expression (GTEx)	GTEX-11DYG	39959	GRCh37	Homo sapiens	ILLUMINA
RNA-Seq	152	PRJNA75899	SAMN02788257	The Broad Institute	GRU	SRX557576	150	Illumina HiSeq 2000	PAIRED	cDNA	TRANSCRIPTOMIC	Solexa-212815	41915	7164	3348	41790	SRR1308200	SRS623854	SRP012682	GTEX-11DYG-1026-SM-5A5JQ	RNA:Total RNA	GTEx	GTEX-11DYG-1026-SM-5A5JQ	Heart - Atrial Appendage	RNA	phs000424	Heart	SL-HCC	No	1	cDNAShotgunStrandAgnostic	Allele-Specific Expression	PDO-2463	P-RNA-0002	male	61-70	Cross-Sectional	Genotype-Tissue Expression (GTEx)	GTEX-11DYG	39180	GRCh37	Homo sapiens	ILLUMINA
RNA-Seq	152	PRJNA75899	SAMN02793754	The Broad Institute	GRU	SRX557800	150	Illumina HiSeq 2000	PAIRED	cDNA	TRANSCRIPTOMIC	Solexa-206571	41915	6538	3336	41790	SRR1308822	SRS623880	SRP012682	GTEX-11DYG-0126-SM-59883	RNA:Total RNA	GTEx	GTEX-11DYG-0126-SM-59883	Skin - Sun Exposed (Lower leg)	RNA	phs000424	Skin	SL-HDH	No	2	cDNAShotgunStrandAgnostic	Allele-Specific Expression	PDO-2454	P-RNA-0002	male	61-70	Cross-Sectional	Genotype-Tissue Expression (GTEx)	GTEX-11DYG	39172	GRCh37	Homo sapiens	ILLUMINA
RNA-Seq	152	PRJNA75899	SAMN02792422	The Broad Institute	GRU	SRX562383	150	Illumina HiSeq 2000	PAIRED	cDNA	TRANSCRIPTOMIC	Solexa-230601	41915	5891	2899	41793	SRR1318541	SRS625436	SRP012682	GTEX-11DYG-1226-SM-5N9DC	RNA:Total RNA	GTEx	GTEX-11DYG-1226-SM-5N9DC	Artery - Aorta	RNA	phs000424	Blood Vessel	SL-HEH	No	4	cDNAShotgunStrandAgnostic	Allele-Specific Expression	PDO-3014	P-RNA-0002	male	61-70	Cross-Sectional	Genotype-Tissue Expression (GTEx)	GTEX-11DYG	40116	GRCh37	Homo sapiens	ILLUMINA
RNA-Seq	152	PRJNA75899	SAMN02788762	The Broad Institute	GRU	SRX565450	150	Illumina HiSeq 2000	PAIRED	cDNA	TRANSCRIPTOMIC	Solexa-212816	41915	5934	2755	41793	SRR1325423	SRS626187	SRP012682	GTEX-11DYG-1426-SM-5A5JR	RNA:Total RNA	GTEx	GTEX-11DYG-1426-SM-5A5JR	Esophagus - Muscularis	RNA	phs000424	Esophagus	SL-HDE	No	2	cDNAShotgunStrandAgnostic	Allele-Specific Expression	PDO-2463	P-RNA-0002	male	61-70	Cross-Sectional	Genotype-Tissue Expression (GTEx)	GTEX-11DYG	39180	GRCh37	Homo sapiens	ILLUMINA
RNA-Seq	152	PRJNA75899	SAMN02791707	The Broad Institute	GRU	SRX568718	150	Illumina HiSeq 2000	PAIRED	cDNA	TRANSCRIPTOMIC	Solexa-232809	41915	6346	2757	41794	SRR1332232	SRS627135	SRP012682	GTEX-11DYG-0008-SM-5QGR5	RNA:Total RNA	GTEx	GTEX-11DYG-0008-SM-5QGR5	Cells - Transformed fibroblasts	RNA	phs000424	Skin	SL-HDF	No	1	cDNAShotgunStrandAgnostic	RNA Seq (NGS)	PDO-3079	P-RNA-0002	male	61-70	Cross-Sectional	Genotype-Tissue Expression (GTEx)	GTEX-11DYG	40183	GRCh37	Homo sapiens	ILLUMINA
RNA-Seq	152	PRJNA75899	SAMN02790486	The Broad Institute	GRU	SRX572640	150	Illumina HiSeq 2000	PAIRED	cDNA	TRANSCRIPTOMIC	Solexa-230711	41915	7635	3771	41795	SRR1341256	SRS627910	SRP012682	GTEX-11DYG-0826-SM-5N9GH	RNA:Total RNA	GTEx	GTEX-11DYG-0826-SM-5N9GH	Thyroid	RNA	phs000424	Thyroid	SL-HEA	No	8	cDNAShotgunStrandAgnostic	RNA Seq (NGS)	PDO-3015	P-RNA-0002	male	61-70	Cross-Sectional	Genotype-Tissue Expression (GTEx)	GTEX-11DYG	40117	GRCh37	Homo sapiens	ILLUMINA
RNA-Seq	152	PRJNA75899	SAMN02791021	The Broad Institute	GRU	SRX577897	150	Illumina HiSeq 2000	PAIRED	cDNA	TRANSCRIPTOMIC	Solexa-230530	41915	6823	3386	41798	SRR1353418	SRS629571	SRP012682	GTEX-11DYG-2526-SM-5N9BB	RNA:Total RNA	GTEx	GTEX-11DYG-2526-SM-5N9BB	Prostate	RNA	phs000424	Prostate	SL-HEH	No	2	cDNAShotgunStrandAgnostic	Allele-Specific Expression	PDO-3014	P-RNA-0002	male	61-70	Cross-Sectional	Genotype-Tissue Expression (GTEx)	GTEX-11DYG	40116	GRCh37	Homo sapiens	ILLUMINA
RNA-Seq	152	PRJNA75899	SAMN02788120	The Broad Institute	GRU	SRX580236	150	Illumina HiSeq 2000	PAIRED	cDNA	TRANSCRIPTOMIC	Solexa-223661	41915	6557	3100	41799	SRR1359738	SRS629917	SRP012682	GTEX-11DYG-1926-SM-5H12I	RNA:Total RNA	GTEx	GTEX-11DYG-1926-SM-5H12I	Esophagus - Gastroesophageal Junction	RNA	phs000424	Esophagus	SL-HDE	No	2	cDNAShotgunStrandAgnostic	RNA Seq (NGS)	PDO-2894	P-RNA-0002	male	61-70	Cross-Sectional	Genotype-Tissue Expression (GTEx)	GTEX-11DYG	40023	GRCh37	Homo sapiens	ILLUMINA
RNA-Seq	152	PRJNA75899	SAMN02793589	The Broad Institute	GRU	SRX581170	150	Illumina HiSeq 2000	PAIRED	cDNA	TRANSCRIPTOMIC	Solexa-212865	41916	4941	2312	41799	SRR1362287	SRS630059	SRP012682	GTEX-11DYG-3126-SM-5A5L6	RNA:Total RNA	GTEx	GTEX-11DYG-3126-SM-5A5L6	Pituitary	RNA	phs000424	Pituitary	SL-HDJ	No	1	cDNAShotgunStrandAgnostic	RNA Seq (NGS)	PDO-2463	P-RNA-0002	male	61-70	Cross-Sectional	Genotype-Tissue Expression (GTEx)	GTEX-11DYG	39180	GRCh37	Homo sapiens	ILLUMINA
RNA-Seq	152	PRJNA75899	SAMN02792247	The Broad Institute	GRU	SRX584382	150	Illumina HiSeq 2000	PAIRED	cDNA	TRANSCRIPTOMIC	Solexa-215830	41916	5999	2910	41800	SRR1369129	SRS631482	SRP012682	GTEX-11DYG-2026-SM-5EGGX	RNA:Total RNA	GTEx	GTEX-11DYG-2026-SM-5EGGX	Adipose - Visceral (Omentum)	RNA	phs000424	Adipose Tissue	SL-HDD	No	2	cDNAShotgunStrandAgnostic	Allele-Specific Expression	PDO-2830	P-RNA-0002	male	61-70	Cross-Sectional	Genotype-Tissue Expression (GTEx)	GTEX-11DYG	39959	GRCh37	Homo sapiens	ILLUMINA
RNA-Seq	152	PRJNA75899	SAMN02793187	The Broad Institute	GRU	SRX593095	150	Illumina HiSeq 2000	PAIRED	cDNA	TRANSCRIPTOMIC	Solexa-230613	41916	5905	2919	41802	SRR1385434	SRS635421	SRP012682	GTEX-11DYG-1326-SM-5N9DO	RNA:Total RNA	GTEx	GTEX-11DYG-1326-SM-5N9DO	Esophagus - Mucosa	RNA	phs000424	Esophagus	SL-HEH	No	5	cDNAShotgunStrandAgnostic	RNA Seq (NGS)	PDO-3014	P-RNA-0002	male	61-70	Cross-Sectional	Genotype-Tissue Expression (GTEx)	GTEX-11DYG	40116	GRCh37	Homo sapiens	ILLUMINA
RNA-Seq	152	PRJNA75899	SAMN02790681	The Broad Institute	GRU	SRX599326	150	Illumina HiSeq 2000	PAIRED	cDNA	TRANSCRIPTOMIC	Solexa-212817	41916	5889	2753	41804	SRR1399069	SRS637809	SRP012682	GTEX-11DYG-1526-SM-5A5JS	RNA:Total RNA	GTEx	GTEX-11DYG-1526-SM-5A5JS	Skin - Not Sun Exposed (Suprapubic)	RNA	phs000424	Skin	SL-HDE	No	2	cDNAShotgunStrandAgnostic	Allele-Specific Expression	PDO-2463	P-RNA-0002	male	61-70	Cross-Sectional	Genotype-Tissue Expression (GTEx)	GTEX-11DYG	39180	GRCh37	Homo sapiens	ILLUMINA
RNA-Seq	152	PRJNA75899	SAMN02788080	The Broad Institute	GRU	SRX606136	150	Illumina HiSeq 2000	PAIRED	cDNA	TRANSCRIPTOMIC	Solexa-206552	41916	4912	2524	41807	SRR1416911	SRS639346	SRP012682	GTEX-11DYG-0426-SM-5987J	RNA:Total RNA	GTEx	GTEX-11DYG-0426-SM-5987J	Nerve - Tibial	RNA	phs000424	Nerve	SL-HBW	No	1	cDNAShotgunStrandAgnostic	RNA Seq (NGS)	PDO-2454	P-RNA-0002	male	61-70	Cross-Sectional	Genotype-Tissue Expression (GTEx)	GTEX-11DYG	39172	GRCh37	Homo sapiens	ILLUMINA
RNA-Seq	152	PRJNA75899	SAMN02789769	The Broad Institute	GRU	SRX628872	150	Illumina HiSeq 2000	PAIRED	cDNA	TRANSCRIPTOMIC	Solexa-223680	41916	6681	3182	41817	SRR1467255	SRS648251	SRP012682	GTEX-11DYG-2926-SM-5H132	RNA:Total RNA	GTEx	GTEX-11DYG-2926-SM-5H132	Brain - Cerebellum	RNA	phs000424	Brain	SL-HDG	No	2	cDNAShotgunStrandAgnostic	RNA Seq (NGS)	PDO-2894	P-RNA-0002	male	61-70	Cross-Sectional	Genotype-Tissue Expression (GTEx)	GTEX-11DYG	40023	GRCh37	Homo sapiens	ILLUMINA
RNA-Seq	152	PRJNA75899	SAMN02793506	The Broad Institute	GRU	SRX640812	150	Illumina HiSeq 2000	PAIRED	cDNA	TRANSCRIPTOMIC	Solexa-231196	41916	7302	3774	41820	SRR1500170	SRS650155	SRP012682	GTEX-11DYG-0006-SM-5NQB2	RNA:Total RNA	GTEx	GTEX-11DYG-0006-SM-5NQB2	Whole Blood	RNA	phs000424	Blood	SL-HBW	No	2	cDNAShotgunStrandAgnostic	RNA Seq (NGS)	PDO-3017	P-RNA-0002	male	61-70	Cross-Sectional	Genotype-Tissue Expression (GTEx)	GTEX-11DYG	40119	GRCh37	Homo sapiens	ILLUMINA
WXS	152	PRJNA75899	SAMN03878228	The Broad Institute	GRU	SRX1152916	150	Illumina HiSeq 2000	PAIRED	Hybrid Selection	GENOMIC	Pond-303157	42258	8084	3862	42283	SRR2166564	SRS1036247	SRP012682	GTEX-11DZ1-0002-SM-58Q7R	DNA:DNA Genomic	GTEx	GTEX-11DZ1-0002-SM-58Q7R	Whole Blood	Exome	phs000424	Blood	SL-HDM	No	4	HybridSelection	Whole Exome (NGS)	PDO-2578	P-EX-0006	male	51-60	Cross-Sectional	Genotype-Tissue Expression (GTEx)	GTEX-11DZ1	39666	GRCh37	Homo sapiens	ILLUMINA
WGS	302	PRJNA75899	SAMN04597603	The Broad Institute	GRU	SRX1746554	368	HiSeq X Ten	PAIRED	RANDOM	GENOMIC	Solexa-282566	42500	153752	43373	42914	SRR3481957	SRS1425199	SRP012682	GTEX-11DZ1-0002-SM-6WBTG	DNA:DNA Genomic	GTEx	GTEX-11DZ1-0002-SM-6WBTG	Whole Blood		phs000424	Blood	SL-HXD	No	5	WholeGenomeShotgun	Whole Genome (NGS)			male	51-60	Cross-Sectional	Genotype-Tissue Expression (GTEx)	GTEX-11DZ1	41415	GRCh37	Homo sapiens	ILLUMINA
RNA-Seq	152	PRJNA75899	SAMN02793415	The Broad Institute	GRU	SRX559082	150	Illumina HiSeq 2000	PAIRED	cDNA	TRANSCRIPTOMIC	Solexa-212842	41915	5872	2754	41791	SRR1311771	SRS624019	SRP012682	GTEX-11DZ1-2926-SM-5A5KI	RNA:Total RNA	GTEx	GTEX-11DZ1-2926-SM-5A5KI	Brain - Cerebellum	RNA	phs000424	Brain	SL-HCC	No	1	cDNAShotgunStrandAgnostic	Allele-Specific Expression	PDO-2463	P-RNA-0002	male	51-60	Cross-Sectional	Genotype-Tissue Expression (GTEx)	GTEX-11DZ1	39180	GRCh37	Homo sapiens	ILLUMINA
RNA-Seq	152	PRJNA75899	SAMN02788705	The Broad Institute	GRU	SRX563254	150	Illumina HiSeq 2000	PAIRED	cDNA	TRANSCRIPTOMIC	Solexa-232807	41915	4282	1851	41793	SRR1320691	SRS625545	SRP012682	GTEX-11DZ1-0008-SM-5QGR3	RNA:Total RNA	GTEx	GTEX-11DZ1-0008-SM-5QGR3	Cells - Transformed fibroblasts	RNA	phs000424	Skin	SL-HDB	No	2	cDNAShotgunStrandAgnostic	RNA Seq (NGS)	PDO-3079	P-RNA-0002	male	51-60	Cross-Sectional	Genotype-Tissue Expression (GTEx)	GTEX-11DZ1	40183	GRCh37	Homo sapiens	ILLUMINA
RNA-Seq	152	PRJNA75899	SAMN02792515	The Broad Institute	GRU	SRX573472	150	Illumina HiSeq 2000	PAIRED	cDNA	TRANSCRIPTOMIC	Solexa-230542	41915	6585	3245	41795	SRR1342873	SRS628346	SRP012682	GTEX-11DZ1-0326-SM-5N9BN	RNA:Total RNA	GTEx	GTEX-11DZ1-0326-SM-5N9BN	Breast - Mammary Tissue	RNA	phs000424	Breast	SL-HDG	No	2	cDNAShotgunStrandAgnostic	RNA Seq (NGS)	PDO-3014	P-RNA-0002	male	51-60	Cross-Sectional	Genotype-Tissue Expression (GTEx)	GTEX-11DZ1	40116	GRCh37	Homo sapiens	ILLUMINA
RNA-Seq	152	PRJNA75899	SAMN02789359	The Broad Institute	GRU	SRX575461	150	Illumina HiSeq 2000	PAIRED	cDNA	TRANSCRIPTOMIC	Solexa-223618	41915	5606	2680	41797	SRR1347020	SRS629234	SRP012682	GTEX-11DZ1-0426-SM-5H11A	RNA:Total RNA	GTEx	GTEX-11DZ1-0426-SM-5H11A	Lung	RNA	phs000424	Lung	SL-HDD	No	1	cDNAShotgunStrandAgnostic	Allele-Specific Expression	PDO-2894	P-RNA-0002	male	51-60	Cross-Sectional	Genotype-Tissue Expression (GTEx)	GTEX-11DZ1	40023	GRCh37	Homo sapiens	ILLUMINA
RNA-Seq	152	PRJNA75899	SAMN02791666	The Broad Institute	GRU	SRX579805	150	Illumina HiSeq 2000	PAIRED	cDNA	TRANSCRIPTOMIC	Solexa-212841	41915	5021	2339	41798	SRR1358459	SRS629854	SRP012682	GTEX-11DZ1-2726-SM-5A5KH	RNA:Total RNA	GTEx	GTEX-11DZ1-2726-SM-5A5KH	Thyroid	RNA	phs000424	Thyroid	SL-HDE	No	2	cDNAShotgunStrandAgnostic	Allele-Specific Expression	PDO-2463	P-RNA-0002	male	51-60	Cross-Sectional	Genotype-Tissue Expression (GTEx)	GTEX-11DZ1	39180	GRCh37	Homo sapiens	ILLUMINA
RNA-Seq	152	PRJNA75899	SAMN02788423	The Broad Institute	GRU	SRX584120	150	Illumina HiSeq 2000	PAIRED	cDNA	TRANSCRIPTOMIC	Solexa-223606	41916	6590	3123	41800	SRR1368463	SRS631450	SRP012682	GTEX-11DZ1-2426-SM-5GZZX	RNA:Total RNA	GTEx	GTEX-11DZ1-2426-SM-5GZZX	Skin - Not Sun Exposed (Suprapubic)	RNA	phs000424	Skin	SL-HDG	No	2	cDNAShotgunStrandAgnostic	RNA Seq (NGS)	PDO-2894	P-RNA-0002	male	51-60	Cross-Sectional	Genotype-Tissue Expression (GTEx)	GTEX-11DZ1	40023	GRCh37	Homo sapiens	ILLUMINA
RNA-Seq	152	PRJNA75899	SAMN02788181	The Broad Institute	GRU	SRX596594	150	Illumina HiSeq 2000	PAIRED	cDNA	TRANSCRIPTOMIC	Solexa-216214	41916	5546	2553	41803	SRR1392901	SRS636711	SRP012682	GTEX-11DZ1-0926-SM-5EQ5R	RNA:Total RNA	GTEx	GTEX-11DZ1-0926-SM-5EQ5R	Muscle - Skeletal	RNA	phs000424	Muscle	SL-HBV	No	2	cDNAShotgunStrandAgnostic	Allele-Specific Expression	PDO-2832	P-RNA-0002	male	51-60	Cross-Sectional	Genotype-Tissue Expression (GTEx)	GTEX-11DZ1	39961	GRCh37	Homo sapiens	ILLUMINA
RNA-Seq	152	PRJNA75899	SAMN02787326	The Broad Institute	GRU	SRX601143	150	Illumina HiSeq 2000	PAIRED	cDNA	TRANSCRIPTOMIC	Solexa-206489	41916	6695	3417	41805	SRR1403893	SRS638065	SRP012682	GTEX-11DZ1-0126-SM-5985Q	RNA:Total RNA	GTEx	GTEX-11DZ1-0126-SM-5985Q	Skin - Sun Exposed (Lower leg)	RNA	phs000424	Skin	SL-HBV	No	2	cDNAShotgunStrandAgnostic	Allele-Specific Expression	PDO-2454	P-RNA-0002	male	51-60	Cross-Sectional	Genotype-Tissue Expression (GTEx)	GTEX-11DZ1	39172	GRCh37	Homo sapiens	ILLUMINA
RNA-Seq	152	PRJNA75899	SAMN02791446	The Broad Institute	GRU	SRX604650	150	Illumina HiSeq 2000	PAIRED	cDNA	TRANSCRIPTOMIC	Solexa-212840	41916	7017	3291	41806	SRR1413182	SRS639155	SRP012682	GTEX-11DZ1-2026-SM-5A5KG	RNA:Total RNA	GTEx	GTEX-11DZ1-2026-SM-5A5KG	Esophagus - Mucosa	RNA	phs000424	Esophagus	SL-HBW	No	2	cDNAShotgunStrandAgnostic	Allele-Specific Expression	PDO-2463	P-RNA-0002	male	51-60	Cross-Sectional	Genotype-Tissue Expression (GTEx)	GTEX-11DZ1	39180	GRCh37	Homo sapiens	ILLUMINA
RNA-Seq	152	PRJNA75899	SAMN02790759	The Broad Institute	GRU	SRX622126	150	Illumina HiSeq 2000	PAIRED	cDNA	TRANSCRIPTOMIC	Solexa-212839	41916	6467	2986	41814	SRR1452468	SRS645722	SRP012682	GTEX-11DZ1-0226-SM-5A5KF	RNA:Total RNA	GTEx	GTEX-11DZ1-0226-SM-5A5KF	Adipose - Subcutaneous	RNA	phs000424	Adipose Tissue	SL-HBV	No	1	cDNAShotgunStrandAgnostic	Allele-Specific Expression	PDO-2463	P-RNA-0002	male	51-60	Cross-Sectional	Genotype-Tissue Expression (GTEx)	GTEX-11DZ1	39180	GRCh37	Homo sapiens	ILLUMINA
WXS	152	PRJNA75899	SAMN03878114	The Broad Institute	GRU	SRX1144023	150	Illumina HiSeq 2000	PAIRED	Hybrid Selection	GENOMIC	Pond-303151	42259	10405	5150	42283	SRR2157308	SRS1030117	SRP012682	GTEX-11EI6-0004-SM-58Q7L	DNA:DNA Genomic	GTEx	GTEX-11EI6-0004-SM-58Q7L	Whole Blood	Exome	phs000424	Blood	SL-HEJ	No	4	HybridSelection	SNP/CNV Genotypes (NGS)	PDO-2578	P-EX-0006	male	61-70	Cross-Sectional	Genotype-Tissue Expression (GTEx)	GTEX-11EI6	39666	GRCh37	Homo sapiens	ILLUMINA
WGS	302	PRJNA75899	SAMN04596648	The Broad Institute	GRU	SRX1745005	369	HiSeq X Ten	PAIRED	RANDOM	GENOMIC	Solexa-282534	42500	126770	35090	42914	SRR3479275	SRS1424049	SRP012682	GTEX-11EI6-0004-SM-6WBTC	DNA:DNA Genomic	GTEx	GTEX-11EI6-0004-SM-6WBTC	Whole Blood		phs000424	Blood	SL-HXA	No	5	WholeGenomeShotgun	Whole Genome (NGS)			male	61-70	Cross-Sectional	Genotype-Tissue Expression (GTEx)	GTEX-11EI6	41415	GRCh37	Homo sapiens	ILLUMINA
RNA-Seq	152	PRJNA75899	SAMN02788105	The Broad Institute	GRU	SRX558055	150	Illumina HiSeq 2000	PAIRED	cDNA	TRANSCRIPTOMIC	Solexa-206494	41915	5568	2891	41790	SRR1309468	SRS623907	SRP012682	GTEX-11EI6-0826-SM-5985V	RNA:Total RNA	GTEx	GTEX-11EI6-0826-SM-5985V	Lung	RNA	phs000424	Lung	SL-HBW	No	1	cDNAShotgunStrandAgnostic	RNA Seq (NGS)	PDO-2454	P-RNA-0002	male	61-70	Cross-Sectional	Genotype-Tissue Expression (GTEx)	GTEX-11EI6	39172	GRCh37	Homo sapiens	ILLUMINA
RNA-Seq	152	PRJNA75899	SAMN02793433	The Broad Institute	GRU	SRX561412	150	Illumina HiSeq 2000	PAIRED	cDNA	TRANSCRIPTOMIC	Solexa-231895	41915	7533	3822	41792	SRR1316055	SRS625205	SRP012682	GTEX-11EI6-1526-SM-5P9GL	RNA:Total RNA	GTEx	GTEX-11EI6-1526-SM-5P9GL	Esophagus - Mucosa	RNA	phs000424	Esophagus	SL-HDG	No	1	cDNAShotgunStrandAgnostic	RNA Seq (NGS)	PDO-3023	P-RNA-0002	male	61-70	Cross-Sectional	Genotype-Tissue Expression (GTEx)	GTEX-11EI6	40125	GRCh37	Homo sapiens	ILLUMINA
RNA-Seq	152	PRJNA75899	SAMN02788390	The Broad Institute	GRU	SRX561692	150	Illumina HiSeq 2000	PAIRED	cDNA	TRANSCRIPTOMIC	Solexa-223621	41915	6704	3156	41792	SRR1316747	SRS625311	SRP012682	GTEX-11EI6-2826-SM-5H11D	RNA:Total RNA	GTEx	GTEX-11EI6-2826-SM-5H11D	Skin - Not Sun Exposed (Suprapubic)	RNA	phs000424	Skin	SL-HBV	No	2	cDNAShotgunStrandAgnostic	RNA Seq (NGS)	PDO-2894	P-RNA-0002	male	61-70	Cross-Sectional	Genotype-Tissue Expression (GTEx)	GTEX-11EI6	40023	GRCh37	Homo sapiens	ILLUMINA
RNA-Seq	152	PRJNA75899	SAMN02791834	The Broad Institute	GRU	SRX588817	150	Illumina HiSeq 2000	PAIRED	cDNA	TRANSCRIPTOMIC	Solexa-232811	41915	4356	1876	41800	SRR1375418	SRS634083	SRP012682	GTEX-11EI6-0008-SM-5QGR7	RNA:Total RNA	GTEx	GTEX-11EI6-0008-SM-5QGR7	Cells - Transformed fibroblasts	RNA	phs000424	Skin	SL-HBW	No	2	cDNAShotgunStrandAgnostic	Allele-Specific Expression	PDO-3079	P-RNA-0002	male	61-70	Cross-Sectional	Genotype-Tissue Expression (GTEx)	GTEX-11EI6	40183	GRCh37	Homo sapiens	ILLUMINA
RNA-Seq	152	PRJNA75899	SAMN02793250	The Broad Institute	GRU	SRX589266	150	Illumina HiSeq 2000	PAIRED	cDNA	TRANSCRIPTOMIC	Solexa-223609	41916	7496	3565	41801	SRR1376557	SRS634139	SRP012682	GTEX-11EI6-3126-SM-5H111	RNA:Total RNA	GTEx	GTEX-11EI6-3126-SM-5H111	Pituitary	RNA	phs000424	Pituitary	SL-HDG	No	1	cDNAShotgunStrandAgnostic	RNA Seq (NGS)	PDO-2894	P-RNA-0002	male	61-70	Cross-Sectional	Genotype-Tissue Expression (GTEx)	GTEX-11EI6	40023	GRCh37	Homo sapiens	ILLUMINA
RNA-Seq	152	PRJNA75899	SAMN02791095	The Broad Institute	GRU	SRX590529	150	Illumina HiSeq 2000	PAIRED	cDNA	TRANSCRIPTOMIC	Solexa-223597	41916	7922	3766	41801	SRR1379238	SRS634559	SRP012682	GTEX-11EI6-3026-SM-5GZZO	RNA:Total RNA	GTEx	GTEX-11EI6-3026-SM-5GZZO	Brain - Cortex	RNA	phs000424	Brain	SL-HDD	No	1	cDNAShotgunStrandAgnostic	Allele-Specific Expression	PDO-2894	P-RNA-0002	male	61-70	Cross-Sectional	Genotype-Tissue Expression (GTEx)	GTEX-11EI6	40023	GRCh37	Homo sapiens	ILLUMINA
RNA-Seq	152	PRJNA75899	SAMN02787876	The Broad Institute	GRU	SRX599530	150	Illumina HiSeq 2000	PAIRED	cDNA	TRANSCRIPTOMIC	Solexa-216077	41916	7273	3306	41804	SRR1399501	SRS637829	SRP012682	GTEX-11EI6-2226-SM-5EGJM	RNA:Total RNA	GTEx	GTEX-11EI6-2226-SM-5EGJM	Testis	RNA	phs000424	Testis	SL-HBW	No	1	cDNAShotgunStrandAgnostic	Allele-Specific Expression	PDO-2831	P-RNA-0002	male	61-70	Cross-Sectional	Genotype-Tissue Expression (GTEx)	GTEX-11EI6	39960	GRCh37	Homo sapiens	ILLUMINA
RNA-Seq	152	PRJNA75899	SAMN02788959	The Broad Institute	GRU	SRX599653	150	Illumina HiSeq 2000	PAIRED	cDNA	TRANSCRIPTOMIC	Solexa-216155	41916	6360	2936	41804	SRR1399950	SRS637852	SRP012682	GTEX-11EI6-0426-SM-5EQ43	RNA:Total RNA	GTEx	GTEX-11EI6-0426-SM-5EQ43	Nerve - Tibial	RNA	phs000424	Nerve	SL-HDG	No	1	cDNAShotgunStrandAgnostic	RNA Seq (NGS)	PDO-2832	P-RNA-0002	male	61-70	Cross-Sectional	Genotype-Tissue Expression (GTEx)	GTEX-11EI6	39961	GRCh37	Homo sapiens	ILLUMINA
RNA-Seq	152	PRJNA75899	SAMN02793286	The Broad Institute	GRU	SRX603250	150	Illumina HiSeq 2000	PAIRED	cDNA	TRANSCRIPTOMIC	Solexa-206504	41916	6192	3166	41806	SRR1409721	SRS638392	SRP012682	GTEX-11EI6-0726-SM-59866	RNA:Total RNA	GTEx	GTEX-11EI6-0726-SM-59866	Thyroid	RNA	phs000424	Thyroid	SL-HDJ	No	2	cDNAShotgunStrandAgnostic	Allele-Specific Expression	PDO-2454	P-RNA-0002	male	61-70	Cross-Sectional	Genotype-Tissue Expression (GTEx)	GTEX-11EI6	39172	GRCh37	Homo sapiens	ILLUMINA
RNA-Seq	152	PRJNA75899	SAMN02791950	The Broad Institute	GRU	SRX603678	150	Illumina HiSeq 2000	PAIRED	cDNA	TRANSCRIPTOMIC	Solexa-216226	41916	5804	2687	41806	SRR1410678	SRS638553	SRP012682	GTEX-11EI6-0226-SM-5EQ64	RNA:Total RNA	GTEx	GTEX-11EI6-0226-SM-5EQ64	Adipose - Subcutaneous	RNA	phs000424	Adipose Tissue	SL-HDG	No	1	cDNAShotgunStrandAgnostic	RNA Seq (NGS)	PDO-2832	P-RNA-0002	male	61-70	Cross-Sectional	Genotype-Tissue Expression (GTEx)	GTEX-11EI6	39961	GRCh37	Homo sapiens	ILLUMINA
RNA-Seq	152	PRJNA75899	SAMN02791634	The Broad Institute	GRU	SRX616901	150	Illumina HiSeq 2000	PAIRED	cDNA	TRANSCRIPTOMIC	Solexa-206492	41916	6283	3201	41813	SRR1439915	SRS644388	SRP012682	GTEX-11EI6-0626-SM-5985T	RNA:Total RNA	GTEx	GTEX-11EI6-0626-SM-5985T	Breast - Mammary Tissue	RNA	phs000424	Breast	SL-HDH	No	1	cDNAShotgunStrandAgnostic	Allele-Specific Expression	PDO-2454	P-RNA-0002	male	61-70	Cross-Sectional	Genotype-Tissue Expression (GTEx)	GTEX-11EI6	39172	GRCh37	Homo sapiens	ILLUMINA
RNA-Seq	152	PRJNA75899	SAMN02787474	The Broad Institute	GRU	SRX619725	150	Illumina HiSeq 2000	PAIRED	cDNA	TRANSCRIPTOMIC	Solexa-216238	41916	5519	2537	41813	SRR1447103	SRS644726	SRP012682	GTEX-11EI6-0326-SM-5EQ6G	RNA:Total RNA	GTEx	GTEX-11EI6-0326-SM-5EQ6G	Muscle - Skeletal	RNA	phs000424	Muscle	SL-HDH	No	1	cDNAShotgunStrandAgnostic	RNA Seq (NGS)	PDO-2832	P-RNA-0002	male	61-70	Cross-Sectional	Genotype-Tissue Expression (GTEx)	GTEX-11EI6	39961	GRCh37	Homo sapiens	ILLUMINA
RNA-Seq	152	PRJNA75899	SAMN02791641	The Broad Institute	GRU	SRX620051	150	Illumina HiSeq 2000	PAIRED	cDNA	TRANSCRIPTOMIC	Solexa-206491	41916	6326	3209	41813	SRR1447871	SRS644761	SRP012682	GTEX-11EI6-0526-SM-5985S	RNA:Total RNA	GTEx	GTEX-11EI6-0526-SM-5985S	Artery - Tibial	RNA	phs000424	Blood Vessel	SL-HDH	No	1	cDNAShotgunStrandAgnostic	Allele-Specific Expression	PDO-2454	P-RNA-0002	male	61-70	Cross-Sectional	Genotype-Tissue Expression (GTEx)	GTEX-11EI6	39172	GRCh37	Homo sapiens	ILLUMINA
RNA-Seq	152	PRJNA75899	SAMN02788546	The Broad Institute	GRU	SRX627898	150	Illumina HiSeq 2000	PAIRED	cDNA	TRANSCRIPTOMIC	Solexa-230717	41916	9143	4611	41817	SRR1464835	SRS648137	SRP012682	GTEX-11EI6-0005-SM-5N9GN	RNA:Total RNA	GTEx	GTEX-11EI6-0005-SM-5N9GN	Whole Blood	RNA	phs000424	Blood	SL-HEJ	No	5	cDNAShotgunStrandAgnostic	RNA Seq (NGS)	PDO-3015	P-RNA-0002	male	61-70	Cross-Sectional	Genotype-Tissue Expression (GTEx)	GTEX-11EI6	40117	GRCh37	Homo sapiens	ILLUMINA
RNA-Seq	152	PRJNA75899	SAMN02793693	The Broad Institute	GRU	SRX628680	150	Illumina HiSeq 2000	PAIRED	cDNA	TRANSCRIPTOMIC	Solexa-232174	41916	6443	2942	41817	SRR1466770	SRS648228	SRP012682	GTEX-11EI6-2626-SM-5PNVT	RNA:Total RNA	GTEx	GTEX-11EI6-2626-SM-5PNVT	Colon - Sigmoid	RNA	phs000424	Colon	SL-HDE	No	2	cDNAShotgunStrandAgnostic	RNA Seq (NGS)	PDO-3025	P-RNA-0002	male	61-70	Cross-Sectional	Genotype-Tissue Expression (GTEx)	GTEX-11EI6	40128	GRCh37	Homo sapiens	ILLUMINA
RNA-Seq	152	PRJNA75899	SAMN02788220	The Broad Institute	GRU	SRX631905	150	Illumina HiSeq 2000	PAIRED	cDNA	TRANSCRIPTOMIC	Solexa-232173	41916	5325	2460	41817	SRR1474396	SRS648595	SRP012682	GTEX-11EI6-2426-SM-5PNVS	RNA:Total RNA	GTEx	GTEX-11EI6-2426-SM-5PNVS	Stomach	RNA	phs000424	Stomach	SL-HDG	No	2	cDNAShotgunStrandAgnostic	RNA Seq (NGS)	PDO-3025	P-RNA-0002	male	61-70	Cross-Sectional	Genotype-Tissue Expression (GTEx)	GTEX-11EI6	40128	GRCh37	Homo sapiens	ILLUMINA
RNA-Seq	152	PRJNA75899	SAMN02790532	The Broad Institute	GRU	SRX633607	150	Illumina HiSeq 2000	PAIRED	cDNA	TRANSCRIPTOMIC	Solexa-206490	41916	5385	2755	41817	SRR1478479	SRS648788	SRP012682	GTEX-11EI6-0126-SM-5985R	RNA:Total RNA	GTEx	GTEX-11EI6-0126-SM-5985R	Skin - Sun Exposed (Lower leg)	RNA	phs000424	Skin	SL-HDB	No	2	cDNAShotgunStrandAgnostic	Allele-Specific Expression	PDO-2454	P-RNA-0002	male	61-70	Cross-Sectional	Genotype-Tissue Expression (GTEx)	GTEX-11EI6	39172	GRCh37	Homo sapiens	ILLUMINA
RNA-Seq	152	PRJNA75899	SAMN02791035	The Broad Institute	GRU	SRX634857	150	Illumina HiSeq 2000	PAIRED	cDNA	TRANSCRIPTOMIC	Solexa-206493	41916	7001	3614	41817	SRR1481462	SRS648928	SRP012682	GTEX-11EI6-2926-SM-5985U	RNA:Total RNA	GTEx	GTEX-11EI6-2926-SM-5985U	Brain - Cerebellum	RNA	phs000424	Brain	SL-HDB	No	1	cDNAShotgunStrandAgnostic	RNA Seq (NGS)	PDO-2454	P-RNA-0002	male	61-70	Cross-Sectional	Genotype-Tissue Expression (GTEx)	GTEX-11EI6	39172	GRCh37	Homo sapiens	ILLUMINA
WXS	152	PRJNA75899	SAMN03877505	The Broad Institute	GRU	SRX1153862	150	Illumina HiSeq 2000	PAIRED	Hybrid Selection	GENOMIC	Pond-303212	42258	10778	5535	42283	SRR2167960	SRS1036672	SRP012682	GTEX-11EM3-0004-SM-58Q9C	DNA:DNA Genomic	GTEx	GTEX-11EM3-0004-SM-58Q9C	Whole Blood	Exome	phs000424	Blood	SL-HDM	No	8	HybridSelection	SNP/CNV Genotypes (NGS)	PDO-2578	P-EX-0006	female	21-40	Cross-Sectional	Genotype-Tissue Expression (GTEx)	GTEX-11EM3	39666	GRCh37	Homo sapiens	ILLUMINA
WGS	302	PRJNA75899	SAMN04596626	The Broad Institute	GRU	SRX1745017	388	HiSeq X Ten	PAIRED	RANDOM	GENOMIC	Solexa-282593	42500	121321	37653	42914	SRR3479283	SRS1424059	SRP012682	GTEX-11EM3-0004-SM-6WBUK	DNA:DNA Genomic	GTEx	GTEX-11EM3-0004-SM-6WBUK	Whole Blood		phs000424	Blood	SL-HXJ	No	8	WholeGenomeShotgun	SNP/CNV Genotypes (NGS)			female	21-40	Cross-Sectional	Genotype-Tissue Expression (GTEx)	GTEX-11EM3	41415	GRCh37	Homo sapiens	ILLUMINA
RNA-Seq	152	PRJNA75899	SAMN02789048	The Broad Institute	GRU	SRX558176	150	Illumina HiSeq 2000	PAIRED	cDNA	TRANSCRIPTOMIC	Solexa-206563	41915	5940	3029	41790	SRR1309745	SRS623919	SRP012682	GTEX-11EM3-1926-SM-5987U	RNA:Total RNA	GTEx	GTEX-11EM3-1926-SM-5987U	Uterus	RNA	phs000424	Uterus	SL-HBV	No	2	cDNAShotgunStrandAgnostic	RNA Seq (NGS)	PDO-2454	P-RNA-0002	female	21-40	Cross-Sectional	Genotype-Tissue Expression (GTEx)	GTEX-11EM3	39172	GRCh37	Homo sapiens	ILLUMINA
RNA-Seq	152	PRJNA75899	SAMN02791664	The Broad Institute	GRU	SRX558870	150	Illumina HiSeq 2000	PAIRED	cDNA	TRANSCRIPTOMIC	Solexa-223642	41915	5905	2763	41791	SRR1311348	SRS624000	SRP012682	GTEX-11EM3-2226-SM-5H11Y	RNA:Total RNA	GTEx	GTEX-11EM3-2226-SM-5H11Y	Artery - Tibial	RNA	phs000424	Blood Vessel	SL-HBW	No	2	cDNAShotgunStrandAgnostic	Allele-Specific Expression	PDO-2894	P-RNA-0002	female	21-40	Cross-Sectional	Genotype-Tissue Expression (GTEx)	GTEX-11EM3	40023	GRCh37	Homo sapiens	ILLUMINA
RNA-Seq	152	PRJNA75899	SAMN02787766	The Broad Institute	GRU	SRX558951	150	Illumina HiSeq 2000	PAIRED	cDNA	TRANSCRIPTOMIC	Solexa-223678	41915	6840	3214	41791	SRR1311509	SRS624007	SRP012682	GTEX-11EM3-0626-SM-5H12Z	RNA:Total RNA	GTEx	GTEX-11EM3-0626-SM-5H12Z	Heart - Left Ventricle	RNA	phs000424	Heart	SL-HBW	No	1	cDNAShotgunStrandAgnostic	Allele-Specific Expression	PDO-2894	P-RNA-0002	female	21-40	Cross-Sectional	Genotype-Tissue Expression (GTEx)	GTEX-11EM3	40023	GRCh37	Homo sapiens	ILLUMINA
RNA-Seq	152	PRJNA75899	SAMN02792353	The Broad Institute	GRU	SRX559144	150	Illumina HiSeq 2000	PAIRED	cDNA	TRANSCRIPTOMIC	Solexa-230602	41915	5821	2881	41791	SRR1311916	SRS624026	SRP012682	GTEX-11EM3-1226-SM-5N9DD	RNA:Total RNA	GTEx	GTEX-11EM3-1226-SM-5N9DD	Skin - Not Sun Exposed (Suprapubic)	RNA	phs000424	Skin	SL-HEH	No	8	cDNAShotgunStrandAgnostic	RNA Seq (NGS)	PDO-3014	P-RNA-0002	female	21-40	Cross-Sectional	Genotype-Tissue Expression (GTEx)	GTEX-11EM3	40116	GRCh37	Homo sapiens	ILLUMINA
RNA-Seq	152	PRJNA75899	SAMN02791237	The Broad Institute	GRU	SRX560943	150	Illumina HiSeq 2000	PAIRED	cDNA	TRANSCRIPTOMIC	Solexa-223654	41915	6007	2845	41792	SRR1315081	SRS624994	SRP012682	GTEX-11EM3-2326-SM-5H12B	RNA:Total RNA	GTEx	GTEX-11EM3-2326-SM-5H12B	Adipose - Subcutaneous	RNA	phs000424	Adipose Tissue	SL-HBV	No	2	cDNAShotgunStrandAgnostic	RNA Seq (NGS)	PDO-2894	P-RNA-0002	female	21-40	Cross-Sectional	Genotype-Tissue Expression (GTEx)	GTEX-11EM3	40023	GRCh37	Homo sapiens	ILLUMINA
RNA-Seq	152	PRJNA75899	SAMN02792627	The Broad Institute	GRU	SRX562525	150	Illumina HiSeq 2000	PAIRED	cDNA	TRANSCRIPTOMIC	Solexa-206483	41915	7914	4028	41793	SRR1318898	SRS625453	SRP012682	GTEX-11EM3-0126-SM-5985K	RNA:Total RNA	GTEx	GTEX-11EM3-0126-SM-5985K	Thyroid	RNA	phs000424	Thyroid	SL-HBV	No	1	cDNAShotgunStrandAgnostic	RNA Seq (NGS)	PDO-2454	P-RNA-0002	female	21-40	Cross-Sectional	Genotype-Tissue Expression (GTEx)	GTEX-11EM3	39172	GRCh37	Homo sapiens	ILLUMINA
RNA-Seq	152	PRJNA75899	SAMN02789247	The Broad Institute	GRU	SRX569746	150	Illumina HiSeq 2000	PAIRED	cDNA	TRANSCRIPTOMIC	Solexa-223630	41915	7066	3323	41794	SRR1334512	SRS627346	SRP012682	GTEX-11EM3-2126-SM-5H11M	RNA:Total RNA	GTEx	GTEX-11EM3-2126-SM-5H11M	Muscle - Skeletal	RNA	phs000424	Muscle	SL-HBW	No	1	cDNAShotgunStrandAgnostic	Allele-Specific Expression	PDO-2894	P-RNA-0002	female	21-40	Cross-Sectional	Genotype-Tissue Expression (GTEx)	GTEX-11EM3	40023	GRCh37	Homo sapiens	ILLUMINA
RNA-Seq	152	PRJNA75899	SAMN02793336	The Broad Institute	GRU	SRX572364	150	Illumina HiSeq 2000	PAIRED	cDNA	TRANSCRIPTOMIC	Solexa-230590	41915	5532	2722	41795	SRR1340598	SRS627872	SRP012682	GTEX-11EM3-1726-SM-5N9D1	RNA:Total RNA	GTEx	GTEX-11EM3-1726-SM-5N9D1	Ovary	RNA	phs000424	Ovary	SL-HEH	No	2	cDNAShotgunStrandAgnostic	RNA Seq (NGS)	PDO-3014	P-RNA-0002	female	21-40	Cross-Sectional	Genotype-Tissue Expression (GTEx)	GTEX-11EM3	40116	GRCh37	Homo sapiens	ILLUMINA
RNA-Seq	152	PRJNA75899	SAMN02788646	The Broad Institute	GRU	SRX572862	150	Illumina HiSeq 2000	PAIRED	cDNA	TRANSCRIPTOMIC	Solexa-212843	41915	7129	3325	41795	SRR1341854	SRS627942	SRP012682	GTEX-11EM3-0326-SM-5A5KJ	RNA:Total RNA	GTEx	GTEX-11EM3-0326-SM-5A5KJ	Adrenal Gland	RNA	phs000424	Adrenal Gland	SL-HBV	No	1	cDNAShotgunStrandAgnostic	RNA Seq (NGS)	PDO-2463	P-RNA-0002	female	21-40	Cross-Sectional	Genotype-Tissue Expression (GTEx)	GTEX-11EM3	39180	GRCh37	Homo sapiens	ILLUMINA
RNA-Seq	152	PRJNA75899	SAMN02789519	The Broad Institute	GRU	SRX573450	150	Illumina HiSeq 2000	PAIRED	cDNA	TRANSCRIPTOMIC	Solexa-212847	41915	6119	2851	41795	SRR1342806	SRS628343	SRP012682	GTEX-11EM3-1526-SM-5A5KN	RNA:Total RNA	GTEx	GTEX-11EM3-1526-SM-5A5KN	Colon - Transverse	RNA	phs000424	Colon	SL-HDD	No	2	cDNAShotgunStrandAgnostic	RNA Seq (NGS)	PDO-2463	P-RNA-0002	female	21-40	Cross-Sectional	Genotype-Tissue Expression (GTEx)	GTEX-11EM3	39180	GRCh37	Homo sapiens	ILLUMINA
RNA-Seq	152	PRJNA75899	SAMN02790883	The Broad Institute	GRU	SRX573688	150	Illumina HiSeq 2000	PAIRED	cDNA	TRANSCRIPTOMIC	Solexa-230578	41915	6254	3071	41795	SRR1343414	SRS628386	SRP012682	GTEX-11EM3-1626-SM-5N9CO	RNA:Total RNA	GTEx	GTEX-11EM3-1626-SM-5N9CO	Colon - Sigmoid	RNA	phs000424	Colon	SL-HEH	No	3	cDNAShotgunStrandAgnostic	RNA Seq (NGS)	PDO-3014	P-RNA-0002	female	21-40	Cross-Sectional	Genotype-Tissue Expression (GTEx)	GTEX-11EM3	40116	GRCh37	Homo sapiens	ILLUMINA
RNA-Seq	152	PRJNA75899	SAMN02793541	The Broad Institute	GRU	SRX578089	150	Illumina HiSeq 2000	PAIRED	cDNA	TRANSCRIPTOMIC	Solexa-230560	41915	6058	2975	41798	SRR1353994	SRS629600	SRP012682	GTEX-11EM3-1326-SM-5N9C6	RNA:Total RNA	GTEx	GTEX-11EM3-1326-SM-5N9C6	Breast - Mammary Tissue	RNA	phs000424	Breast	SL-HEH	No	1	cDNAShotgunStrandAgnostic	RNA Seq (NGS)	PDO-3014	P-RNA-0002	female	21-40	Cross-Sectional	Genotype-Tissue Expression (GTEx)	GTEX-11EM3	40116	GRCh37	Homo sapiens	ILLUMINA
RNA-Seq	152	PRJNA75899	SAMN02787724	The Broad Institute	GRU	SRX579826	150	Illumina HiSeq 2000	PAIRED	cDNA	TRANSCRIPTOMIC	Solexa-206497	41915	6070	3111	41798	SRR1358539	SRS629858	SRP012682	GTEX-11EM3-0226-SM-5985Y	RNA:Total RNA	GTEx	GTEX-11EM3-0226-SM-5985Y	Artery - Aorta	RNA	phs000424	Blood Vessel	SL-HDB	No	1	cDNAShotgunStrandAgnostic	Allele-Specific Expression	PDO-2454	P-RNA-0002	female	21-40	Cross-Sectional	Genotype-Tissue Expression (GTEx)	GTEX-11EM3	39172	GRCh37	Homo sapiens	ILLUMINA
RNA-Seq	152	PRJNA75899	SAMN02791627	The Broad Institute	GRU	SRX582738	150	Illumina HiSeq 2000	PAIRED	cDNA	TRANSCRIPTOMIC	Solexa-206499	41916	5765	2952	41799	SRR1364848	SRS631165	SRP012682	GTEX-11EM3-2426-SM-59861	RNA:Total RNA	GTEx	GTEX-11EM3-2426-SM-59861	Skin - Sun Exposed (Lower leg)	RNA	phs000424	Skin	SL-HBV	No	1	cDNAShotgunStrandAgnostic	Allele-Specific Expression	PDO-2454	P-RNA-0002	female	21-40	Cross-Sectional	Genotype-Tissue Expression (GTEx)	GTEX-11EM3	39172	GRCh37	Homo sapiens	ILLUMINA
RNA-Seq	152	PRJNA75899	SAMN02788517	The Broad Institute	GRU	SRX588894	150	Illumina HiSeq 2000	PAIRED	cDNA	TRANSCRIPTOMIC	Solexa-212844	41916	6326	2938	41800	SRR1375593	SRS634092	SRP012682	GTEX-11EM3-0926-SM-5A5KK	RNA:Total RNA	GTEx	GTEX-11EM3-0926-SM-5A5KK	Esophagus - Gastroesophageal Junction	RNA	phs000424	Esophagus	SL-HDE	No	1	cDNAShotgunStrandAgnostic	RNA Seq (NGS)	PDO-2463	P-RNA-0002	female	21-40	Cross-Sectional	Genotype-Tissue Expression (GTEx)	GTEX-11EM3	39180	GRCh37	Homo sapiens	ILLUMINA
RNA-Seq	152	PRJNA75899	SAMN02788866	The Broad Institute	GRU	SRX589772	150	Illumina HiSeq 2000	PAIRED	cDNA	TRANSCRIPTOMIC	Solexa-212846	41916	6636	3083	41801	SRR1377777	SRS634342	SRP012682	GTEX-11EM3-1126-SM-5A5KM	RNA:Total RNA	GTEx	GTEX-11EM3-1126-SM-5A5KM	Adipose - Visceral (Omentum)	RNA	phs000424	Adipose Tissue	SL-HDJ	No	1	cDNAShotgunStrandAgnostic	RNA Seq (NGS)	PDO-2463	P-RNA-0002	female	21-40	Cross-Sectional	Genotype-Tissue Expression (GTEx)	GTEX-11EM3	39180	GRCh37	Homo sapiens	ILLUMINA
RNA-Seq	152	PRJNA75899	SAMN02788631	The Broad Institute	GRU	SRX597368	150	Illumina HiSeq 2000	PAIRED	cDNA	TRANSCRIPTOMIC	Solexa-232441	41916	4889	2160	41803	SRR1394169	SRS637269	SRP012682	GTEX-11EM3-0001-SM-5Q5BD	RNA:Total RNA	GTEx	GTEX-11EM3-0001-SM-5Q5BD	Cells - EBV-transformed lymphocytes	RNA	phs000424	Blood	SL-HDF	No	1	cDNAShotgunStrandAgnostic	Allele-Specific Expression	PDO-3077	P-RNA-0002	female	21-40	Cross-Sectional	Genotype-Tissue Expression (GTEx)	GTEX-11EM3	40181	GRCh37	Homo sapiens	ILLUMINA
RNA-Seq	152	PRJNA75899	SAMN02792163	The Broad Institute	GRU	SRX598698	150	Illumina HiSeq 2000	PAIRED	cDNA	TRANSCRIPTOMIC	Solexa-212848	41916	6153	2843	41804	SRR1397242	SRS637684	SRP012682	GTEX-11EM3-1826-SM-5A5KO	RNA:Total RNA	GTEx	GTEX-11EM3-1826-SM-5A5KO	Vagina	RNA	phs000424	Vagina	SL-HDE	No	1	cDNAShotgunStrandAgnostic	Allele-Specific Expression	PDO-2463	P-RNA-0002	female	21-40	Cross-Sectional	Genotype-Tissue Expression (GTEx)	GTEX-11EM3	39180	GRCh37	Homo sapiens	ILLUMINA
RNA-Seq	152	PRJNA75899	SAMN02788382	The Broad Institute	GRU	SRX614530	150	Illumina HiSeq 2000	PAIRED	cDNA	TRANSCRIPTOMIC	Solexa-212845	41916	5400	2662	41811	SRR1432890	SRS643992	SRP012682	GTEX-11EM3-1026-SM-5A5KL	RNA:Total RNA	GTEx	GTEX-11EM3-1026-SM-5A5KL	Stomach	RNA	phs000424	Stomach	SL-HDD	No	2	cDNAShotgunStrandAgnostic	Allele-Specific Expression	PDO-2463	P-RNA-0002	female	21-40	Cross-Sectional	Genotype-Tissue Expression (GTEx)	GTEX-11EM3	39180	GRCh37	Homo sapiens	ILLUMINA
RNA-Seq	152	PRJNA75899	SAMN02792359	The Broad Institute	GRU	SRX615699	150	Illumina HiSeq 2000	PAIRED	cDNA	TRANSCRIPTOMIC	Solexa-223666	41916	5557	2621	41811	SRR1435982	SRS644141	SRP012682	GTEX-11EM3-0526-SM-5H12N	RNA:Total RNA	GTEx	GTEX-11EM3-0526-SM-5H12N	Artery - Coronary	RNA	phs000424	Blood Vessel	SL-HBW	No	1	cDNAShotgunStrandAgnostic	RNA Seq (NGS)	PDO-2894	P-RNA-0002	female	21-40	Cross-Sectional	Genotype-Tissue Expression (GTEx)	GTEX-11EM3	40023	GRCh37	Homo sapiens	ILLUMINA
RNA-Seq	152	PRJNA75899	SAMN02793128	The Broad Institute	GRU	SRX623526	150	Illumina HiSeq 2000	PAIRED	cDNA	TRANSCRIPTOMIC	Solexa-230554	41916	5582	2761	41814	SRR1455842	SRS645878	SRP012682	GTEX-11EM3-0426-SM-5N9BZ	RNA:Total RNA	GTEx	GTEX-11EM3-0426-SM-5N9BZ	Heart - Atrial Appendage	RNA	phs000424	Heart	SL-HEH	No	6	cDNAShotgunStrandAgnostic	Allele-Specific Expression	PDO-3014	P-RNA-0002	female	21-40	Cross-Sectional	Genotype-Tissue Expression (GTEx)	GTEX-11EM3	40116	GRCh37	Homo sapiens	ILLUMINA
RNA-Seq	152	PRJNA75899	SAMN02791701	The Broad Institute	GRU	SRX624784	150	Illumina HiSeq 2000	PAIRED	cDNA	TRANSCRIPTOMIC	Solexa-230566	41916	6006	2968	41814	SRR1458912	SRS646019	SRP012682	GTEX-11EM3-0826-SM-5N9CC	RNA:Total RNA	GTEx	GTEX-11EM3-0826-SM-5N9CC	Esophagus - Mucosa	RNA	phs000424	Esophagus	SL-HEH	No	2	cDNAShotgunStrandAgnostic	RNA Seq (NGS)	PDO-3014	P-RNA-0002	female	21-40	Cross-Sectional	Genotype-Tissue Expression (GTEx)	GTEX-11EM3	40116	GRCh37	Homo sapiens	ILLUMINA
RNA-Seq	152	PRJNA75899	SAMN02793777	The Broad Institute	GRU	SRX629680	150	Illumina HiSeq 2000	PAIRED	cDNA	TRANSCRIPTOMIC	Solexa-223595	41916	6799	3210	41817	SRR1469080	SRS648335	SRP012682	GTEX-11EM3-0726-SM-5GZZM	RNA:Total RNA	GTEx	GTEX-11EM3-0726-SM-5GZZM	Esophagus - Muscularis	RNA	phs000424	Esophagus	SL-HBW	No	2	cDNAShotgunStrandAgnostic	Allele-Specific Expression	PDO-2894	P-RNA-0002	female	21-40	Cross-Sectional	Genotype-Tissue Expression (GTEx)	GTEX-11EM3	40023	GRCh37	Homo sapiens	ILLUMINA
RNA-Seq	152	PRJNA75899	SAMN02788139	The Broad Institute	GRU	SRX630597	150	Illumina HiSeq 2000	PAIRED	cDNA	TRANSCRIPTOMIC	Solexa-230609	41916	6585	3314	41817	SRR1471331	SRS648441	SRP012682	GTEX-11EM3-0005-SM-5N9DK	RNA:Total RNA	GTEx	GTEX-11EM3-0005-SM-5N9DK	Whole Blood	RNA	phs000424	Blood	SL-HDG	No	1	cDNAShotgunStrandAgnostic	Allele-Specific Expression	PDO-3014	P-RNA-0002	female	21-40	Cross-Sectional	Genotype-Tissue Expression (GTEx)	GTEX-11EM3	40116	GRCh37	Homo sapiens	ILLUMINA
WXS	152	PRJNA75899	SAMN03877487	The Broad Institute	GRU	SRX1152028	150	Illumina HiSeq 2000	PAIRED	Hybrid Selection	GENOMIC	Pond-303194	42259	10463	5172	42283	SRR2165320	SRS1035975	SRP012682	GTEX-11EMC-0004-SM-58Q8T	DNA:DNA Genomic	GTEx	GTEX-11EMC-0004-SM-58Q8T	Whole Blood	Exome	phs000424	Blood	SL-HAR	No	1	HybridSelection	SNP/CNV Genotypes (NGS)	PDO-2578	P-EX-0006	female	61-70	Cross-Sectional	Genotype-Tissue Expression (GTEx)	GTEX-11EMC	39666	GRCh37	Homo sapiens	ILLUMINA
WGS	302	PRJNA75899	SAMN04596920	The Broad Institute	GRU	SRX1744766	396	HiSeq X Ten	PAIRED	RANDOM	GENOMIC	Solexa-282608	42500	131516	39716	42914	SRR3478914	SRS1423840	SRP012682	GTEX-11EMC-0004-SM-6WBUA	DNA:DNA Genomic	GTEx	GTEX-11EMC-0004-SM-6WBUA	Whole Blood		phs000424	Blood	SL-HXG	No	7	WholeGenomeShotgun	Whole Genome (NGS)			female	61-70	Cross-Sectional	Genotype-Tissue Expression (GTEx)	GTEX-11EMC	41415	GRCh37	Homo sapiens	ILLUMINA
RNA-Seq	152	PRJNA75899	SAMN02793361	The Broad Institute	GRU	SRX558091	150	Illumina HiSeq 2000	PAIRED	cDNA	TRANSCRIPTOMIC	Solexa-206502	41915	6459	3284	41790	SRR1309556	SRS623911	SRP012682	GTEX-11EMC-2626-SM-59864	RNA:Total RNA	GTEx	GTEX-11EMC-2626-SM-59864	Muscle - Skeletal	RNA	phs000424	Muscle	SL-HBW	No	1	cDNAShotgunStrandAgnostic	RNA Seq (NGS)	PDO-2454	P-RNA-0002	female	61-70	Cross-Sectional	Genotype-Tissue Expression (GTEx)	GTEX-11EMC	39172	GRCh37	Homo sapiens	ILLUMINA
RNA-Seq	152	PRJNA75899	SAMN02793532	The Broad Institute	GRU	SRX558659	150	Illumina HiSeq 2000	PAIRED	cDNA	TRANSCRIPTOMIC	Solexa-216167	41915	5269	2448	41791	SRR1310855	SRS623972	SRP012682	GTEX-11EMC-2926-SM-5EQ4F	RNA:Total RNA	GTEx	GTEX-11EMC-2926-SM-5EQ4F	Skin - Sun Exposed (Lower leg)	RNA	phs000424	Skin	SL-HDE	No	2	cDNAShotgunStrandAgnostic	Allele-Specific Expression	PDO-2832	P-RNA-0002	female	61-70	Cross-Sectional	Genotype-Tissue Expression (GTEx)	GTEX-11EMC	39961	GRCh37	Homo sapiens	ILLUMINA
RNA-Seq	152	PRJNA75899	SAMN02793392	The Broad Institute	GRU	SRX558978	150	Illumina HiSeq 2000	PAIRED	cDNA	TRANSCRIPTOMIC	Solexa-216122	41915	6152	2806	41791	SRR1311575	SRS624010	SRP012682	GTEX-11EMC-3226-SM-5EGKW	RNA:Total RNA	GTEx	GTEX-11EMC-3226-SM-5EGKW	Brain - Cortex	RNA	phs000424	Brain	SL-HDF	No	1	cDNAShotgunStrandAgnostic	Allele-Specific Expression	PDO-2831	P-RNA-0002	female	61-70	Cross-Sectional	Genotype-Tissue Expression (GTEx)	GTEX-11EMC	39960	GRCh37	Homo sapiens	ILLUMINA
RNA-Seq	152	PRJNA75899	SAMN02788935	The Broad Institute	GRU	SRX560209	150	Illumina HiSeq 2000	PAIRED	cDNA	TRANSCRIPTOMIC	Solexa-212818	41915	6342	2936	41792	SRR1313991	SRS624524	SRP012682	GTEX-11EMC-1826-SM-5A5JT	RNA:Total RNA	GTEx	GTEX-11EMC-1826-SM-5A5JT	Uterus	RNA	phs000424	Uterus	SL-HDD	No	1	cDNAShotgunStrandAgnostic	RNA Seq (NGS)	PDO-2463	P-RNA-0002	female	61-70	Cross-Sectional	Genotype-Tissue Expression (GTEx)	GTEX-11EMC	39180	GRCh37	Homo sapiens	ILLUMINA
RNA-Seq	152	PRJNA75899	SAMN02793613	The Broad Institute	GRU	SRX561082	150	Illumina HiSeq 2000	PAIRED	cDNA	TRANSCRIPTOMIC	Solexa-232175	41915	5654	2596	41792	SRR1315412	SRS625010	SRP012682	GTEX-11EMC-2526-SM-5PNVU	RNA:Total RNA	GTEx	GTEX-11EMC-2526-SM-5PNVU	Minor Salivary Gland	RNA	phs000424	Salivary Gland	SL-HBW	No	2	cDNAShotgunStrandAgnostic	RNA Seq (NGS)	PDO-3025	P-RNA-0002	female	61-70	Cross-Sectional	Genotype-Tissue Expression (GTEx)	GTEX-11EMC	40128	GRCh37	Homo sapiens	ILLUMINA
RNA-Seq	152	PRJNA75899	SAMN02789352	The Broad Institute	GRU	SRX564614	150	Illumina HiSeq 2000	PAIRED	cDNA	TRANSCRIPTOMIC	Solexa-216080	41915	5995	2690	41793	SRR1324141	SRS625735	SRP012682	GTEX-11EMC-3126-SM-5EGJP	RNA:Total RNA	GTEx	GTEX-11EMC-3126-SM-5EGJP	Pituitary	RNA	phs000424	Pituitary	SL-HDH	No	1	cDNAShotgunStrandAgnostic	RNA Seq (NGS)	PDO-2831	P-RNA-0002	female	61-70	Cross-Sectional	Genotype-Tissue Expression (GTEx)	GTEX-11EMC	39960	GRCh37	Homo sapiens	ILLUMINA
RNA-Seq	152	PRJNA75899	SAMN02788429	The Broad Institute	GRU	SRX577124	150	Illumina HiSeq 2000	PAIRED	cDNA	TRANSCRIPTOMIC	Solexa-232256	41915	7763	3869	41798	SRR1351347	SRS629475	SRP012682	GTEX-11EMC-2826-SM-5PNY6	RNA:Total RNA	GTEx	GTEX-11EMC-2826-SM-5PNY6	Adipose - Subcutaneous	RNA	phs000424	Adipose Tissue	SL-HDH	No	1	cDNAShotgunStrandAgnostic	Allele-Specific Expression	PDO-3026	P-RNA-0002	female	61-70	Cross-Sectional	Genotype-Tissue Expression (GTEx)	GTEX-11EMC	40129	GRCh37	Homo sapiens	ILLUMINA
RNA-Seq	152	PRJNA75899	SAMN02790793	The Broad Institute	GRU	SRX582061	150	Illumina HiSeq 2000	PAIRED	cDNA	TRANSCRIPTOMIC	Solexa-216179	41916	5518	2553	41799	SRR1364013	SRS630584	SRP012682	GTEX-11EMC-3026-SM-5EQ4R	RNA:Total RNA	GTEx	GTEX-11EMC-3026-SM-5EQ4R	Artery - Tibial	RNA	phs000424	Blood Vessel	SL-HDF	No	2	cDNAShotgunStrandAgnostic	Allele-Specific Expression	PDO-2832	P-RNA-0002	female	61-70	Cross-Sectional	Genotype-Tissue Expression (GTEx)	GTEX-11EMC	39961	GRCh37	Homo sapiens	ILLUMINA
RNA-Seq	152	PRJNA75899	SAMN02791259	The Broad Institute	GRU	SRX583183	150	Illumina HiSeq 2000	PAIRED	cDNA	TRANSCRIPTOMIC	Solexa-216121	41916	6230	2827	41799	SRR1365938	SRS631287	SRP012682	GTEX-11EMC-0126-SM-5EGKV	RNA:Total RNA	GTEx	GTEX-11EMC-0126-SM-5EGKV	Lung	RNA	phs000424	Lung	SL-HBV	No	2	cDNAShotgunStrandAgnostic	Allele-Specific Expression	PDO-2831	P-RNA-0002	female	61-70	Cross-Sectional	Genotype-Tissue Expression (GTEx)	GTEX-11EMC	39960	GRCh37	Homo sapiens	ILLUMINA
RNA-Seq	152	PRJNA75899	SAMN02792743	The Broad Institute	GRU	SRX585181	150	Illumina HiSeq 2000	PAIRED	cDNA	TRANSCRIPTOMIC	Solexa-232526	41916	6765	3222	41800	SRR1370192	SRS631759	SRP012682	GTEX-11EMC-0008-SM-5Q5DR	RNA:Total RNA	GTEx	GTEX-11EMC-0008-SM-5Q5DR	Cells - Transformed fibroblasts	RNA	phs000424	Skin	SL-HDF	No	1	cDNAShotgunStrandAgnostic	RNA Seq (NGS)	PDO-3078	P-RNA-0002	female	61-70	Cross-Sectional	Genotype-Tissue Expression (GTEx)	GTEX-11EMC	40182	GRCh37	Homo sapiens	ILLUMINA
RNA-Seq	152	PRJNA75899	SAMN02787224	The Broad Institute	GRU	SRX591966	150	Illumina HiSeq 2000	PAIRED	cDNA	TRANSCRIPTOMIC	Solexa-216079	41916	6841	3108	41802	SRR1382508	SRS635147	SRP012682	GTEX-11EMC-0726-SM-5EGJO	RNA:Total RNA	GTEx	GTEX-11EMC-0726-SM-5EGJO	Heart - Left Ventricle	RNA	phs000424	Heart	SL-HDH	No	2	cDNAShotgunStrandAgnostic	RNA Seq (NGS)	PDO-2831	P-RNA-0002	female	61-70	Cross-Sectional	Genotype-Tissue Expression (GTEx)	GTEX-11EMC	39960	GRCh37	Homo sapiens	ILLUMINA
RNA-Seq	152	PRJNA75899	SAMN02788520	The Broad Institute	GRU	SRX600406	150	Illumina HiSeq 2000	PAIRED	cDNA	TRANSCRIPTOMIC	Solexa-232523	41916	8297	4010	41804	SRR1401885	SRS637957	SRP012682	GTEX-11EMC-0002-SM-5Q5DO	RNA:Total RNA	GTEx	GTEX-11EMC-0002-SM-5Q5DO	Cells - EBV-transformed lymphocytes	RNA	phs000424	Blood	SL-HDB	No	1	cDNAShotgunStrandAgnostic	RNA Seq (NGS)	PDO-3078	P-RNA-0002	female	61-70	Cross-Sectional	Genotype-Tissue Expression (GTEx)	GTEX-11EMC	40182	GRCh37	Homo sapiens	ILLUMINA
RNA-Seq	152	PRJNA75899	SAMN02790208	The Broad Institute	GRU	SRX603313	150	Illumina HiSeq 2000	PAIRED	cDNA	TRANSCRIPTOMIC	Solexa-216150	41916	7114	3191	41806	SRR1409875	SRS638411	SRP012682	GTEX-11EMC-0226-SM-5EGLP	RNA:Total RNA	GTEx	GTEX-11EMC-0226-SM-5EGLP	Thyroid	RNA	phs000424	Thyroid	SL-HEH	No	1	cDNAShotgunStrandAgnostic	RNA Seq (NGS)	PDO-2831	P-RNA-0002	female	61-70	Cross-Sectional	Genotype-Tissue Expression (GTEx)	GTEX-11EMC	39960	GRCh37	Homo sapiens	ILLUMINA
RNA-Seq	152	PRJNA75899	SAMN02787797	The Broad Institute	GRU	SRX603681	150	Illumina HiSeq 2000	PAIRED	cDNA	TRANSCRIPTOMIC	Solexa-230628	41916	8238	4089	41806	SRR1410699	SRS638554	SRP012682	GTEX-11EMC-1426-SM-5N9E4	RNA:Total RNA	GTEx	GTEX-11EMC-1426-SM-5N9E4	Colon - Sigmoid	RNA	phs000424	Colon	SL-HEJ	No	7	cDNAShotgunStrandAgnostic	Allele-Specific Expression	PDO-3015	P-RNA-0002	female	61-70	Cross-Sectional	Genotype-Tissue Expression (GTEx)	GTEX-11EMC	40117	GRCh37	Homo sapiens	ILLUMINA
RNA-Seq	152	PRJNA75899	SAMN02792466	The Broad Institute	GRU	SRX606506	150	Illumina HiSeq 2000	PAIRED	cDNA	TRANSCRIPTOMIC	Solexa-206501	41916	6727	3429	41807	SRR1417787	SRS639395	SRP012682	GTEX-11EMC-0926-SM-59863	RNA:Total RNA	GTEx	GTEX-11EMC-0926-SM-59863	Artery - Aorta	RNA	phs000424	Blood Vessel	SL-HDH	No	1	cDNAShotgunStrandAgnostic	RNA Seq (NGS)	PDO-2454	P-RNA-0002	female	61-70	Cross-Sectional	Genotype-Tissue Expression (GTEx)	GTEX-11EMC	39172	GRCh37	Homo sapiens	ILLUMINA
RNA-Seq	152	PRJNA75899	SAMN02792804	The Broad Institute	GRU	SRX614646	150	Illumina HiSeq 2000	PAIRED	cDNA	TRANSCRIPTOMIC	Solexa-223633	41916	5691	2683	41811	SRR1433171	SRS644005	SRP012682	GTEX-11EMC-1726-SM-5H11P	RNA:Total RNA	GTEx	GTEX-11EMC-1726-SM-5H11P	Ovary	RNA	phs000424	Ovary	SL-HBV	No	2	cDNAShotgunStrandAgnostic	RNA Seq (NGS)	PDO-2894	P-RNA-0002	female	61-70	Cross-Sectional	Genotype-Tissue Expression (GTEx)	GTEX-11EMC	40023	GRCh37	Homo sapiens	ILLUMINA
RNA-Seq	152	PRJNA75899	SAMN02787913	The Broad Institute	GRU	SRX619028	150	Illumina HiSeq 2000	PAIRED	cDNA	TRANSCRIPTOMIC	Solexa-231612	41916	9778	5244	41813	SRR1445365	SRS644645	SRP012682	GTEX-11EMC-0006-SM-5O9DN	RNA:Total RNA	GTEx	GTEX-11EMC-0006-SM-5O9DN	Whole Blood	RNA	phs000424	Blood	SL-HEB	No	2	cDNAShotgunStrandAgnostic	Allele-Specific Expression	PDO-3019	P-RNA-0002	female	61-70	Cross-Sectional	Genotype-Tissue Expression (GTEx)	GTEX-11EMC	40122	GRCh37	Homo sapiens	ILLUMINA
RNA-Seq	152	PRJNA75899	SAMN02793005	The Broad Institute	GRU	SRX622798	150	Illumina HiSeq 2000	PAIRED	cDNA	TRANSCRIPTOMIC	Solexa-212819	41916	5736	2668	41814	SRR1454050	SRS645795	SRP012682	GTEX-11EMC-1926-SM-5A5JU	RNA:Total RNA	GTEx	GTEX-11EMC-1926-SM-5A5JU	Vagina	RNA	phs000424	Vagina	SL-HDE	No	2	cDNAShotgunStrandAgnostic	RNA Seq (NGS)	PDO-2463	P-RNA-0002	female	61-70	Cross-Sectional	Genotype-Tissue Expression (GTEx)	GTEX-11EMC	39180	GRCh37	Homo sapiens	ILLUMINA
RNA-Seq	152	PRJNA75899	SAMN02793653	The Broad Institute	GRU	SRX622835	150	Illumina HiSeq 2000	PAIRED	cDNA	TRANSCRIPTOMIC	Solexa-206500	41916	7264	3692	41814	SRR1454136	SRS645799	SRP012682	GTEX-11EMC-0826-SM-59862	RNA:Total RNA	GTEx	GTEX-11EMC-0826-SM-59862	Heart - Atrial Appendage	RNA	phs000424	Heart	SL-HDB	No	1	cDNAShotgunStrandAgnostic	RNA Seq (NGS)	PDO-2454	P-RNA-0002	female	61-70	Cross-Sectional	Genotype-Tissue Expression (GTEx)	GTEX-11EMC	39172	GRCh37	Homo sapiens	ILLUMINA
RNA-Seq	152	PRJNA75899	SAMN02792771	The Broad Institute	GRU	SRX629889	150	Illumina HiSeq 2000	PAIRED	cDNA	TRANSCRIPTOMIC	Solexa-212820	42504	7234	3377	41817	SRR1469547	SRS648356	SRP012682	GTEX-11EMC-2026-SM-5A5JV	RNA:Total RNA	GTEx	GTEX-11EMC-2026-SM-5A5JV	Breast - Mammary Tissue	RNA	phs000424	Breast	SL-HBV	No	1	cDNAShotgunStrandAgnostic	RNA Seq (NGS)	PDO-2463	P-RNA-0002	female	61-70	Cross-Sectional	Genotype-Tissue Expression (GTEx)	GTEX-11EMC	39180	GRCh37	Homo sapiens	ILLUMINA
RNA-Seq	152	PRJNA75899	SAMN02788356	The Broad Institute	GRU	SRX636831	150	Illumina HiSeq 2000	PAIRED	cDNA	TRANSCRIPTOMIC	Solexa-212821	41916	5886	2736	41818	SRR1487255	SRS649614	SRP012682	GTEX-11EMC-2226-SM-5A5JW	RNA:Total RNA	GTEx	GTEX-11EMC-2226-SM-5A5JW	Esophagus - Mucosa	RNA	phs000424	Esophagus	SL-HDE	No	1	cDNAShotgunStrandAgnostic	RNA Seq (NGS)	PDO-2463	P-RNA-0002	female	61-70	Cross-Sectional	Genotype-Tissue Expression (GTEx)	GTEX-11EMC	39180	GRCh37	Homo sapiens	ILLUMINA
RNA-Seq	152	PRJNA75899	SAMN02787674	The Broad Institute	GRU	SRX637561	150	Illumina HiSeq 2000	PAIRED	cDNA	TRANSCRIPTOMIC	Solexa-231999	41916	6966	3564	41818	SRR1489054	SRS649698	SRP012682	GTEX-11EMC-3326-SM-5P9JH	RNA:Total RNA	GTEx	GTEX-11EMC-3326-SM-5P9JH	Brain - Cerebellum	RNA	phs000424	Brain	SL-HEH	No	2	cDNAShotgunStrandAgnostic	RNA Seq (NGS)	PDO-3024	P-RNA-0002	female	61-70	Cross-Sectional	Genotype-Tissue Expression (GTEx)	GTEX-11EMC	40127	GRCh37	Homo sapiens	ILLUMINA
RNA-Seq	152	PRJNA75899	SAMN02792813	The Broad Institute	GRU	SRX640870	150	Illumina HiSeq 2000	PAIRED	cDNA	TRANSCRIPTOMIC	Solexa-216078	41916	6590	3008	41820	SRR1500282	SRS650160	SRP012682	GTEX-11EMC-0526-SM-5EGJN	RNA:Total RNA	GTEx	GTEX-11EMC-0526-SM-5EGJN	Adrenal Gland	RNA	phs000424	Adrenal Gland	SL-HDJ	No	1	cDNAShotgunStrandAgnostic	Allele-Specific Expression	PDO-2831	P-RNA-0002	female	61-70	Cross-Sectional	Genotype-Tissue Expression (GTEx)	GTEX-11EMC	39960	GRCh37	Homo sapiens	ILLUMINA
WXS	152	PRJNA75899	SAMN03878344	The Broad Institute	GRU	SRX1153539	150	Illumina HiSeq 2000	PAIRED	Hybrid Selection	GENOMIC	Pond-303167	42258	10767	5378	42283	SRR2167486	SRS1036518	SRP012682	GTEX-11EQ8-0001-SM-58Q82	DNA:DNA Genomic	GTEx	GTEX-11EQ8-0001-SM-58Q82	Whole Blood	Exome	phs000424	Blood	SL-HEJ	No	6	HybridSelection	SNP/CNV Genotypes (NGS)	PDO-2578	P-EX-0006	male	61-70	Cross-Sectional	Genotype-Tissue Expression (GTEx)	GTEX-11EQ8	39666	GRCh37	Homo sapiens	ILLUMINA
WGS	302	PRJNA75899	SAMN04599044	The Broad Institute	GRU	SRX1746382	362	HiSeq X Ten	PAIRED	RANDOM	GENOMIC	Solexa-282543	42500	121400	35151	42914	SRR3481459	SRS1425100	SRP012682	GTEX-11EQ8-0001-SM-6WBTP	DNA:DNA Genomic	GTEx	GTEX-11EQ8-0001-SM-6WBTP	Whole Blood		phs000424	Blood	SL-HXA	No	6	WholeGenomeShotgun	SNP/CNV Genotypes (NGS)			male	61-70	Cross-Sectional	Genotype-Tissue Expression (GTEx)	GTEX-11EQ8	41415	GRCh37	Homo sapiens	ILLUMINA
RNA-Seq	152	PRJNA75899	SAMN02793760	The Broad Institute	GRU	SRX562658	150	Illumina HiSeq 2000	PAIRED	cDNA	TRANSCRIPTOMIC	Solexa-216191	41915	5876	2728	41793	SRR1319221	SRS625468	SRP012682	GTEX-11EQ8-0126-SM-5EQ54	RNA:Total RNA	GTEx	GTEX-11EQ8-0126-SM-5EQ54	Skin - Sun Exposed (Lower leg)	RNA	phs000424	Skin	SL-HBV	No	1	cDNAShotgunStrandAgnostic	RNA Seq (NGS)	PDO-2832	P-RNA-0002	male	61-70	Cross-Sectional	Genotype-Tissue Expression (GTEx)	GTEX-11EQ8	39961	GRCh37	Homo sapiens	ILLUMINA
RNA-Seq	152	PRJNA75899	SAMN02789441	The Broad Institute	GRU	SRX572678	150	Illumina HiSeq 2000	PAIRED	cDNA	TRANSCRIPTOMIC	Solexa-216203	41915	5635	2604	41795	SRR1341344	SRS627916	SRP012682	GTEX-11EQ8-0226-SM-5EQ5G	RNA:Total RNA	GTEx	GTEX-11EQ8-0226-SM-5EQ5G	Adipose - Subcutaneous	RNA	phs000424	Adipose Tissue	SL-HBV	No	1	cDNAShotgunStrandAgnostic	RNA Seq (NGS)	PDO-2832	P-RNA-0002	male	61-70	Cross-Sectional	Genotype-Tissue Expression (GTEx)	GTEX-11EQ8	39961	GRCh37	Homo sapiens	ILLUMINA
RNA-Seq	152	PRJNA75899	SAMN02790826	The Broad Institute	GRU	SRX572916	150	Illumina HiSeq 2000	PAIRED	cDNA	TRANSCRIPTOMIC	Solexa-230614	41915	5888	2899	41795	SRR1341983	SRS627950	SRP012682	GTEX-11EQ8-0426-SM-5N9DP	RNA:Total RNA	GTEx	GTEX-11EQ8-0426-SM-5N9DP	Artery - Tibial	RNA	phs000424	Blood Vessel	SL-HEH	No	7	cDNAShotgunStrandAgnostic	RNA Seq (NGS)	PDO-3014	P-RNA-0002	male	61-70	Cross-Sectional	Genotype-Tissue Expression (GTEx)	GTEX-11EQ8	40116	GRCh37	Homo sapiens	ILLUMINA
RNA-Seq	152	PRJNA75899	SAMN02792973	The Broad Institute	GRU	SRX576215	150	Illumina HiSeq 2000	PAIRED	cDNA	TRANSCRIPTOMIC	Solexa-232518	41915	7150	3412	41798	SRR1348989	SRS629365	SRP012682	GTEX-11EQ8-0008-SM-5Q5DJ	RNA:Total RNA	GTEx	GTEX-11EQ8-0008-SM-5Q5DJ	Cells - Transformed fibroblasts	RNA	phs000424	Skin	SL-HBV	No	2	cDNAShotgunStrandAgnostic	Allele-Specific Expression	PDO-3078	P-RNA-0002	male	61-70	Cross-Sectional	Genotype-Tissue Expression (GTEx)	GTEX-11EQ8	40182	GRCh37	Homo sapiens	ILLUMINA
RNA-Seq	152	PRJNA75899	SAMN02790224	The Broad Institute	GRU	SRX577271	150	Illumina HiSeq 2000	PAIRED	cDNA	TRANSCRIPTOMIC	Solexa-231931	41915	7955	4269	41798	SRR1351836	SRS629497	SRP012682	GTEX-11EQ8-0006-SM-5P9HJ	RNA:Total RNA	GTEx	GTEX-11EQ8-0006-SM-5P9HJ	Whole Blood	RNA	phs000424	Blood	SL-HEJ	No	5	cDNAShotgunStrandAgnostic	RNA Seq (NGS)	PDO-3024	P-RNA-0002	male	61-70	Cross-Sectional	Genotype-Tissue Expression (GTEx)	GTEX-11EQ8	40127	GRCh37	Homo sapiens	ILLUMINA
RNA-Seq	152	PRJNA75899	SAMN02790261	The Broad Institute	GRU	SRX578561	150	Illumina HiSeq 2000	PAIRED	cDNA	TRANSCRIPTOMIC	Solexa-230531	41915	6503	3198	41798	SRR1355217	SRS629668	SRP012682	GTEX-11EQ8-0526-SM-5N9BC	RNA:Total RNA	GTEx	GTEX-11EQ8-0526-SM-5N9BC	Muscle - Skeletal	RNA	phs000424	Muscle	SL-HEH	No	5	cDNAShotgunStrandAgnostic	RNA Seq (NGS)	PDO-3014	P-RNA-0002	male	61-70	Cross-Sectional	Genotype-Tissue Expression (GTEx)	GTEX-11EQ8	40116	GRCh37	Homo sapiens	ILLUMINA
RNA-Seq	152	PRJNA75899	SAMN02788200	The Broad Institute	GRU	SRX581374	150	Illumina HiSeq 2000	PAIRED	cDNA	TRANSCRIPTOMIC	Solexa-216081	41916	6562	2977	41799	SRR1362824	SRS630103	SRP012682	GTEX-11EQ8-1326-SM-5EGJQ	RNA:Total RNA	GTEx	GTEX-11EQ8-1326-SM-5EGJQ	Heart - Atrial Appendage	RNA	phs000424	Heart	SL-HDF	No	2	cDNAShotgunStrandAgnostic	Allele-Specific Expression	PDO-2831	P-RNA-0002	male	61-70	Cross-Sectional	Genotype-Tissue Expression (GTEx)	GTEX-11EQ8	39960	GRCh37	Homo sapiens	ILLUMINA
RNA-Seq	152	PRJNA75899	SAMN02788854	The Broad Institute	GRU	SRX600350	150	Illumina HiSeq 2000	PAIRED	cDNA	TRANSCRIPTOMIC	Solexa-230543	41916	5709	2813	41804	SRR1401774	SRS637951	SRP012682	GTEX-11EQ8-2626-SM-5N9BO	RNA:Total RNA	GTEx	GTEX-11EQ8-2626-SM-5N9BO	Colon - Sigmoid	RNA	phs000424	Colon	SL-HEH	No	4	cDNAShotgunStrandAgnostic	RNA Seq (NGS)	PDO-3014	P-RNA-0002	male	61-70	Cross-Sectional	Genotype-Tissue Expression (GTEx)	GTEX-11EQ8	40116	GRCh37	Homo sapiens	ILLUMINA
RNA-Seq	152	PRJNA75899	SAMN02792492	The Broad Institute	GRU	SRX614358	150	Illumina HiSeq 2000	PAIRED	cDNA	TRANSCRIPTOMIC	Solexa-216082	41916	5830	2634	41811	SRR1432476	SRS643973	SRP012682	GTEX-11EQ8-1426-SM-5EGJR	RNA:Total RNA	GTEx	GTEX-11EQ8-1426-SM-5EGJR	Testis	RNA	phs000424	Testis	SL-HDF	No	1	cDNAShotgunStrandAgnostic	RNA Seq (NGS)	PDO-2831	P-RNA-0002	male	61-70	Cross-Sectional	Genotype-Tissue Expression (GTEx)	GTEX-11EQ8	39960	GRCh37	Homo sapiens	ILLUMINA
RNA-Seq	152	PRJNA75899	SAMN02791861	The Broad Institute	GRU	SRX619524	150	Illumina HiSeq 2000	PAIRED	cDNA	TRANSCRIPTOMIC	Solexa-230675	41916	6094	3029	41813	SRR1446606	SRS644703	SRP012682	GTEX-11EQ8-0826-SM-5N9FG	RNA:Total RNA	GTEx	GTEX-11EQ8-0826-SM-5N9FG	Thyroid	RNA	phs000424	Thyroid	SL-HEJ	No	8	cDNAShotgunStrandAgnostic	RNA Seq (NGS)	PDO-3015	P-RNA-0002	male	61-70	Cross-Sectional	Genotype-Tissue Expression (GTEx)	GTEX-11EQ8	40117	GRCh37	Homo sapiens	ILLUMINA
RNA-Seq	152	PRJNA75899	SAMN02790283	The Broad Institute	GRU	SRX636785	150	Illumina HiSeq 2000	PAIRED	cDNA	TRANSCRIPTOMIC	Solexa-223674	41916	5655	2665	41818	SRR1487128	SRS649608	SRP012682	GTEX-11EQ8-0926-SM-5H12V	RNA:Total RNA	GTEx	GTEX-11EQ8-0926-SM-5H12V	Skin - Not Sun Exposed (Suprapubic)	RNA	phs000424	Skin	SL-HDE	No	1	cDNAShotgunStrandAgnostic	Allele-Specific Expression	PDO-2894	P-RNA-0002	male	61-70	Cross-Sectional	Genotype-Tissue Expression (GTEx)	GTEX-11EQ8	40023	GRCh37	Homo sapiens	ILLUMINA
RNA-Seq	152	PRJNA75899	SAMN02787443	The Broad Institute	GRU	SRX640667	150	Illumina HiSeq 2000	PAIRED	cDNA	TRANSCRIPTOMIC	Solexa-230555	41916	5684	2835	41820	SRR1499785	SRS650137	SRP012682	GTEX-11EQ8-2826-SM-5N9C1	RNA:Total RNA	GTEx	GTEX-11EQ8-2826-SM-5N9C1	Brain - Cerebellum	RNA	phs000424	Brain	SL-HDG	No	1	cDNAShotgunStrandAgnostic	RNA Seq (NGS)	PDO-3014	P-RNA-0002	male	61-70	Cross-Sectional	Genotype-Tissue Expression (GTEx)	GTEX-11EQ8	40116	GRCh37	Homo sapiens	ILLUMINA
WXS	152	PRJNA75899	SAMN03878221	The Broad Institute	GRU	SRX1151081	150	Illumina HiSeq 2000	PAIRED	Hybrid Selection	GENOMIC	Pond-303161	42258	8157	4005	42283	SRR2164492	SRS1035791	SRP012682	GTEX-11EQ9-0003-SM-58Q7V	DNA:DNA Genomic	GTEx	GTEX-11EQ9-0003-SM-58Q7V	Whole Blood	Exome	phs000424	Blood	SL-HEJ	No	8	HybridSelection	SNP/CNV Genotypes (NGS)	PDO-2578	P-EX-0006	male	21-40	Cross-Sectional	Genotype-Tissue Expression (GTEx)	GTEX-11EQ9	39666	GRCh37	Homo sapiens	ILLUMINA
WGS	302	PRJNA75899	SAMN04596789	The Broad Institute	GRU	SRX1745404	378	HiSeq X Ten	PAIRED	RANDOM	GENOMIC	Solexa-282598	42500	123631	38080	42914	SRR3479988	SRS1424306	SRP012682	GTEX-11EQ9-0003-SM-6WBTK	DNA:DNA Genomic	GTEx	GTEX-11EQ9-0003-SM-6WBTK	Whole Blood		phs000424	Blood	SL-HXJ	No	5	WholeGenomeShotgun	Whole Genome (NGS)			male	21-40	Cross-Sectional	Genotype-Tissue Expression (GTEx)	GTEX-11EQ9	41415	GRCh37	Homo sapiens	ILLUMINA
RNA-Seq	152	PRJNA75899	SAMN02788642	The Broad Institute	GRU	SRX558144	150	Illumina HiSeq 2000	PAIRED	cDNA	TRANSCRIPTOMIC	Solexa-212825	41915	8424	3934	41790	SRR1309657	SRS623916	SRP012682	GTEX-11EQ9-0626-SM-5A5K1	RNA:Total RNA	GTEx	GTEX-11EQ9-0626-SM-5A5K1	Thyroid	RNA	phs000424	Thyroid	SL-HCC	No	1	cDNAShotgunStrandAgnostic	Allele-Specific Expression	PDO-2463	P-RNA-0002	male	21-40	Cross-Sectional	Genotype-Tissue Expression (GTEx)	GTEX-11EQ9	39180	GRCh37	Homo sapiens	ILLUMINA
RNA-Seq	152	PRJNA75899	SAMN02790863	The Broad Institute	GRU	SRX558183	150	Illumina HiSeq 2000	PAIRED	cDNA	TRANSCRIPTOMIC	Solexa-206547	41915	6497	3307	41790	SRR1309723	SRS623920	SRP012682	GTEX-11EQ9-1226-SM-5987E	RNA:Total RNA	GTEx	GTEX-11EQ9-1226-SM-5987E	Stomach	RNA	phs000424	Stomach	SL-HDB	No	2	cDNAShotgunStrandAgnostic	RNA Seq (NGS)	PDO-2454	P-RNA-0002	male	21-40	Cross-Sectional	Genotype-Tissue Expression (GTEx)	GTEX-11EQ9	39172	GRCh37	Homo sapiens	ILLUMINA
RNA-Seq	152	PRJNA75899	SAMN02790219	The Broad Institute	GRU	SRX558395	150	Illumina HiSeq 2000	PAIRED	cDNA	TRANSCRIPTOMIC	Solexa-206516	41915	6861	3490	41790	SRR1310231	SRS623942	SRP012682	GTEX-11EQ9-0126-SM-5986I	RNA:Total RNA	GTEx	GTEX-11EQ9-0126-SM-5986I	Adrenal Gland	RNA	phs000424	Adrenal Gland	SL-HDB	No	2	cDNAShotgunStrandAgnostic	Allele-Specific Expression	PDO-2454	P-RNA-0002	male	21-40	Cross-Sectional	Genotype-Tissue Expression (GTEx)	GTEX-11EQ9	39172	GRCh37	Homo sapiens	ILLUMINA
RNA-Seq	152	PRJNA75899	SAMN02792843	The Broad Institute	GRU	SRX558585	150	Illumina HiSeq 2000	PAIRED	cDNA	TRANSCRIPTOMIC	Solexa-223682	41915	7377	3647	41791	SRR1310690	SRS623964	SRP012682	GTEX-11EQ9-1026-SM-5H134	RNA:Total RNA	GTEx	GTEX-11EQ9-1026-SM-5H134	Pancreas	RNA	phs000424	Pancreas	SL-HDE	No	1	cDNAShotgunStrandAgnostic	Allele-Specific Expression	PDO-2894	P-RNA-0002	male	21-40	Cross-Sectional	Genotype-Tissue Expression (GTEx)	GTEX-11EQ9	40023	GRCh37	Homo sapiens	ILLUMINA
RNA-Seq	152	PRJNA75899	SAMN02789895	The Broad Institute	GRU	SRX558632	150	Illumina HiSeq 2000	PAIRED	cDNA	TRANSCRIPTOMIC	Solexa-222877	41915	5234	2410	41791	SRR1310777	SRS623968	SRP012682	GTEX-11EQ9-0926-SM-5HL6I	RNA:Total RNA	GTEx	GTEX-11EQ9-0926-SM-5HL6I	Esophagus - Gastroesophageal Junction	RNA	phs000424	Esophagus	SL-HDB	No	1	cDNAShotgunStrandAgnostic	Allele-Specific Expression	PDO-2895	P-RNA-0002	male	21-40	Cross-Sectional	Genotype-Tissue Expression (GTEx)	GTEX-11EQ9	40024	GRCh37	Homo sapiens	ILLUMINA
RNA-Seq	152	PRJNA75899	SAMN02788069	The Broad Institute	GRU	SRX559027	150	Illumina HiSeq 2000	PAIRED	cDNA	TRANSCRIPTOMIC	Solexa-206550	41915	6763	3422	41791	SRR1311666	SRS624014	SRP012682	GTEX-11EQ9-2226-SM-5987H	RNA:Total RNA	GTEx	GTEX-11EQ9-2226-SM-5987H	Artery - Tibial	RNA	phs000424	Blood Vessel	SL-HDH	No	1	cDNAShotgunStrandAgnostic	Allele-Specific Expression	PDO-2454	P-RNA-0002	male	21-40	Cross-Sectional	Genotype-Tissue Expression (GTEx)	GTEX-11EQ9	39172	GRCh37	Homo sapiens	ILLUMINA
RNA-Seq	152	PRJNA75899	SAMN02789613	The Broad Institute	GRU	SRX563895	150	Illumina HiSeq 2000	PAIRED	cDNA	TRANSCRIPTOMIC	Solexa-232412	41915	6159	2724	41793	SRR1322249	SRS625627	SRP012682	GTEX-11EQ9-1826-SM-5Q5AJ	RNA:Total RNA	GTEx	GTEX-11EQ9-1826-SM-5Q5AJ	Breast - Mammary Tissue	RNA	phs000424	Breast	SL-HDJ	No	1	cDNAShotgunStrandAgnostic	RNA Seq (NGS)	PDO-3077	P-RNA-0002	male	21-40	Cross-Sectional	Genotype-Tissue Expression (GTEx)	GTEX-11EQ9	40181	GRCh37	Homo sapiens	ILLUMINA
RNA-Seq	152	PRJNA75899	SAMN02787314	The Broad Institute	GRU	SRX564577	150	Illumina HiSeq 2000	PAIRED	cDNA	TRANSCRIPTOMIC	Solexa-212823	41915	6766	3144	41793	SRR1324062	SRS625731	SRP012682	GTEX-11EQ9-0426-SM-5A5JY	RNA:Total RNA	GTEx	GTEX-11EQ9-0426-SM-5A5JY	Spleen	RNA	phs000424	Spleen	SL-HDE	No	1	cDNAShotgunStrandAgnostic	Allele-Specific Expression	PDO-2463	P-RNA-0002	male	21-40	Cross-Sectional	Genotype-Tissue Expression (GTEx)	GTEX-11EQ9	39180	GRCh37	Homo sapiens	ILLUMINA
RNA-Seq	152	PRJNA75899	SAMN02789898	The Broad Institute	GRU	SRX564713	150	Illumina HiSeq 2000	PAIRED	cDNA	TRANSCRIPTOMIC	Solexa-232177	41915	5559	2513	41793	SRR1324390	SRS625747	SRP012682	GTEX-11EQ9-2126-SM-5PNVW	RNA:Total RNA	GTEx	GTEX-11EQ9-2126-SM-5PNVW	Muscle - Skeletal	RNA	phs000424	Muscle	SL-HBV	No	2	cDNAShotgunStrandAgnostic	RNA Seq (NGS)	PDO-3025	P-RNA-0002	male	21-40	Cross-Sectional	Genotype-Tissue Expression (GTEx)	GTEX-11EQ9	40128	GRCh37	Homo sapiens	ILLUMINA
RNA-Seq	152	PRJNA75899	SAMN02788335	The Broad Institute	GRU	SRX568607	150	Illumina HiSeq 2000	PAIRED	cDNA	TRANSCRIPTOMIC	Solexa-229846	41915	6243	3135	41794	SRR1332007	SRS627124	SRP012682	GTEX-11EQ9-0006-SM-5LUB6	RNA:Total RNA	GTEx	GTEX-11EQ9-0006-SM-5LUB6	Whole Blood	RNA	phs000424	Blood	SL-HEA	No	6	cDNAShotgunStrandAgnostic	RNA Seq (NGS)	PDO-3009	P-RNA-0002	male	21-40	Cross-Sectional	Genotype-Tissue Expression (GTEx)	GTEX-11EQ9	40111	GRCh37	Homo sapiens	ILLUMINA
RNA-Seq	152	PRJNA75899	SAMN02788738	The Broad Institute	GRU	SRX569159	150	Illumina HiSeq 2000	PAIRED	cDNA	TRANSCRIPTOMIC	Solexa-232257	41915	8918	4450	41794	SRR1333287	SRS627185	SRP012682	GTEX-11EQ9-1526-SM-5PNY7	RNA:Total RNA	GTEx	GTEX-11EQ9-1526-SM-5PNY7	Colon - Sigmoid	RNA	phs000424	Colon	SL-HEM	No	5	cDNAShotgunStrandAgnostic	Allele-Specific Expression	PDO-3026	P-RNA-0002	male	21-40	Cross-Sectional	Genotype-Tissue Expression (GTEx)	GTEX-11EQ9	40129	GRCh37	Homo sapiens	ILLUMINA
RNA-Seq	152	PRJNA75899	SAMN02790233	The Broad Institute	GRU	SRX576524	150	Illumina HiSeq 2000	PAIRED	cDNA	TRANSCRIPTOMIC	Solexa-222889	41915	4415	2031	41798	SRR1349809	SRS629404	SRP012682	GTEX-11EQ9-1726-SM-5HL6U	RNA:Total RNA	GTEx	GTEX-11EQ9-1726-SM-5HL6U	Prostate	RNA	phs000424	Prostate	SL-HDE	No	2	cDNAShotgunStrandAgnostic	RNA Seq (NGS)	PDO-2895	P-RNA-0002	male	21-40	Cross-Sectional	Genotype-Tissue Expression (GTEx)	GTEX-11EQ9	40024	GRCh37	Homo sapiens	ILLUMINA
RNA-Seq	152	PRJNA75899	SAMN02787690	The Broad Institute	GRU	SRX578885	150	Illumina HiSeq 2000	PAIRED	cDNA	TRANSCRIPTOMIC	Solexa-232000	41915	8729	4415	41798	SRR1356057	SRS629745	SRP012682	GTEX-11EQ9-2026-SM-5P9JI	RNA:Total RNA	GTEx	GTEX-11EQ9-2026-SM-5P9JI	Minor Salivary Gland	RNA	phs000424	Salivary Gland	SL-HEH	No	2	cDNAShotgunStrandAgnostic	RNA Seq (NGS)	PDO-3024	P-RNA-0002	male	21-40	Cross-Sectional	Genotype-Tissue Expression (GTEx)	GTEX-11EQ9	40127	GRCh37	Homo sapiens	ILLUMINA
RNA-Seq	152	PRJNA75899	SAMN02789525	The Broad Institute	GRU	SRX579419	150	Illumina HiSeq 2000	PAIRED	cDNA	TRANSCRIPTOMIC	Solexa-232176	41915	6073	2796	41798	SRR1357367	SRS629804	SRP012682	GTEX-11EQ9-1926-SM-5PNVV	RNA:Total RNA	GTEx	GTEX-11EQ9-1926-SM-5PNVV	Testis	RNA	phs000424	Testis	SL-HDG	No	1	cDNAShotgunStrandAgnostic	RNA Seq (NGS)	PDO-3025	P-RNA-0002	male	21-40	Cross-Sectional	Genotype-Tissue Expression (GTEx)	GTEX-11EQ9	40128	GRCh37	Homo sapiens	ILLUMINA
RNA-Seq	152	PRJNA75899	SAMN02788692	The Broad Institute	GRU	SRX583779	150	Illumina HiSeq 2000	PAIRED	cDNA	TRANSCRIPTOMIC	Solexa-206549	41916	6355	3252	41800	SRR1367544	SRS631398	SRP012682	GTEX-11EQ9-1426-SM-5987G	RNA:Total RNA	GTEx	GTEX-11EQ9-1426-SM-5987G	Colon - Transverse	RNA	phs000424	Colon	SL-HBW	No	2	cDNAShotgunStrandAgnostic	RNA Seq (NGS)	PDO-2454	P-RNA-0002	male	21-40	Cross-Sectional	Genotype-Tissue Expression (GTEx)	GTEX-11EQ9	39172	GRCh37	Homo sapiens	ILLUMINA
RNA-Seq	152	PRJNA75899	SAMN02792681	The Broad Institute	GRU	SRX596206	150	Illumina HiSeq 2000	PAIRED	cDNA	TRANSCRIPTOMIC	Solexa-222853	41916	4523	2070	41803	SRR1392121	SRS636586	SRP012682	GTEX-11EQ9-2426-SM-5HL5T	RNA:Total RNA	GTEx	GTEX-11EQ9-2426-SM-5HL5T	Skin - Sun Exposed (Lower leg)	RNA	phs000424	Skin	SL-HBW	No	2	cDNAShotgunStrandAgnostic	Allele-Specific Expression	PDO-2895	P-RNA-0002	male	21-40	Cross-Sectional	Genotype-Tissue Expression (GTEx)	GTEX-11EQ9	40024	GRCh37	Homo sapiens	ILLUMINA
RNA-Seq	152	PRJNA75899	SAMN02789907	The Broad Institute	GRU	SRX598093	150	Illumina HiSeq 2000	PAIRED	cDNA	TRANSCRIPTOMIC	Solexa-222865	41916	5339	2446	41804	SRR1395575	SRS637605	SRP012682	GTEX-11EQ9-2526-SM-5HL66	RNA:Total RNA	GTEx	GTEX-11EQ9-2526-SM-5HL66	Adipose - Subcutaneous	RNA	phs000424	Adipose Tissue	SL-HDD	No	1	cDNAShotgunStrandAgnostic	RNA Seq (NGS)	PDO-2895	P-RNA-0002	male	21-40	Cross-Sectional	Genotype-Tissue Expression (GTEx)	GTEX-11EQ9	40024	GRCh37	Homo sapiens	ILLUMINA
RNA-Seq	152	PRJNA75899	SAMN02793083	The Broad Institute	GRU	SRX598288	150	Illumina HiSeq 2000	PAIRED	cDNA	TRANSCRIPTOMIC	Solexa-206532	41916	6414	3287	41804	SRR1396035	SRS637627	SRP012682	GTEX-11EQ9-0826-SM-5986Y	RNA:Total RNA	GTEx	GTEX-11EQ9-0826-SM-5986Y	Esophagus - Muscularis	RNA	phs000424	Esophagus	SL-HDJ	No	1	cDNAShotgunStrandAgnostic	Allele-Specific Expression	PDO-2454	P-RNA-0002	male	21-40	Cross-Sectional	Genotype-Tissue Expression (GTEx)	GTEX-11EQ9	39172	GRCh37	Homo sapiens	ILLUMINA
RNA-Seq	152	PRJNA75899	SAMN02792184	The Broad Institute	GRU	SRX605037	150	Illumina HiSeq 2000	PAIRED	cDNA	TRANSCRIPTOMIC	Solexa-212824	41916	7605	3524	41807	SRR1414185	SRS639207	SRP012682	GTEX-11EQ9-0526-SM-5A5JZ	RNA:Total RNA	GTEx	GTEX-11EQ9-0526-SM-5A5JZ	Liver	RNA	phs000424	Liver	SL-HBV	No	1	cDNAShotgunStrandAgnostic	RNA Seq (NGS)	PDO-2463	P-RNA-0002	male	21-40	Cross-Sectional	Genotype-Tissue Expression (GTEx)	GTEX-11EQ9	39180	GRCh37	Homo sapiens	ILLUMINA
RNA-Seq	152	PRJNA75899	SAMN02792636	The Broad Institute	GRU	SRX605674	150	Illumina HiSeq 2000	PAIRED	cDNA	TRANSCRIPTOMIC	Solexa-206496	41916	6548	3365	41807	SRR1415751	SRS639288	SRP012682	GTEX-11EQ9-1326-SM-5985X	RNA:Total RNA	GTEx	GTEX-11EQ9-1326-SM-5985X	Small Intestine - Terminal Ileum	RNA	phs000424	Small Intestine	SL-HDJ	No	2	cDNAShotgunStrandAgnostic	RNA Seq (NGS)	PDO-2454	P-RNA-0002	male	21-40	Cross-Sectional	Genotype-Tissue Expression (GTEx)	GTEX-11EQ9	39172	GRCh37	Homo sapiens	ILLUMINA
RNA-Seq	152	PRJNA75899	SAMN02789910	The Broad Institute	GRU	SRX607883	150	Illumina HiSeq 2000	PAIRED	cDNA	TRANSCRIPTOMIC	Solexa-232519	41916	8497	4072	41807	SRR1421116	SRS639550	SRP012682	GTEX-11EQ9-0008-SM-5Q5DK	RNA:Total RNA	GTEx	GTEX-11EQ9-0008-SM-5Q5DK	Cells - Transformed fibroblasts	RNA	phs000424	Skin	SL-HDB	No	2	cDNAShotgunStrandAgnostic	RNA Seq (NGS)	PDO-3078	P-RNA-0002	male	21-40	Cross-Sectional	Genotype-Tissue Expression (GTEx)	GTEX-11EQ9	40182	GRCh37	Homo sapiens	ILLUMINA
RNA-Seq	152	PRJNA75899	SAMN02788463	The Broad Institute	GRU	SRX615082	150	Illumina HiSeq 2000	PAIRED	cDNA	TRANSCRIPTOMIC	Solexa-212822	41916	6250	2893	41811	SRR1434332	SRS644060	SRP012682	GTEX-11EQ9-0226-SM-5A5JX	RNA:Total RNA	GTEx	GTEX-11EQ9-0226-SM-5A5JX	Lung	RNA	phs000424	Lung	SL-HBV	No	2	cDNAShotgunStrandAgnostic	RNA Seq (NGS)	PDO-2463	P-RNA-0002	male	21-40	Cross-Sectional	Genotype-Tissue Expression (GTEx)	GTEX-11EQ9	39180	GRCh37	Homo sapiens	ILLUMINA
RNA-Seq	152	PRJNA75899	SAMN02791381	The Broad Institute	GRU	SRX617076	150	Illumina HiSeq 2000	PAIRED	cDNA	TRANSCRIPTOMIC	Solexa-212826	41916	6347	2975	41813	SRR1440374	SRS644410	SRP012682	GTEX-11EQ9-0726-SM-5A5K2	RNA:Total RNA	GTEx	GTEX-11EQ9-0726-SM-5A5K2	Esophagus - Mucosa	RNA	phs000424	Esophagus	SL-HDE	No	2	cDNAShotgunStrandAgnostic	Allele-Specific Expression	PDO-2463	P-RNA-0002	male	21-40	Cross-Sectional	Genotype-Tissue Expression (GTEx)	GTEX-11EQ9	39180	GRCh37	Homo sapiens	ILLUMINA
RNA-Seq	152	PRJNA75899	SAMN02792966	The Broad Institute	GRU	SRX619564	150	Illumina HiSeq 2000	PAIRED	cDNA	TRANSCRIPTOMIC	Solexa-232258	41916	7098	3536	41813	SRR1446695	SRS644707	SRP012682	GTEX-11EQ9-1626-SM-5PNY8	RNA:Total RNA	GTEx	GTEX-11EQ9-1626-SM-5PNY8	Skin - Not Sun Exposed (Suprapubic)	RNA	phs000424	Skin	SL-HED	No	7	cDNAShotgunStrandAgnostic	Allele-Specific Expression	PDO-3026	P-RNA-0002	male	21-40	Cross-Sectional	Genotype-Tissue Expression (GTEx)	GTEX-11EQ9	40129	GRCh37	Homo sapiens	ILLUMINA
RNA-Seq	152	PRJNA75899	SAMN02792631	The Broad Institute	GRU	SRX620158	150	Illumina HiSeq 2000	PAIRED	cDNA	TRANSCRIPTOMIC	Solexa-222841	41916	5628	2594	41813	SRR1448098	SRS644771	SRP012682	GTEX-11EQ9-2326-SM-5HL5H	RNA:Total RNA	GTEx	GTEX-11EQ9-2326-SM-5HL5H	Nerve - Tibial	RNA	phs000424	Nerve	SL-HBV	No	1	cDNAShotgunStrandAgnostic	RNA Seq (NGS)	PDO-2895	P-RNA-0002	male	21-40	Cross-Sectional	Genotype-Tissue Expression (GTEx)	GTEX-11EQ9	40024	GRCh37	Homo sapiens	ILLUMINA
RNA-Seq	152	PRJNA75899	SAMN02792241	The Broad Institute	GRU	SRX630270	150	Illumina HiSeq 2000	PAIRED	cDNA	TRANSCRIPTOMIC	Solexa-206551	41916	6883	3506	41817	SRR1470459	SRS648401	SRP012682	GTEX-11EQ9-1126-SM-5987I	RNA:Total RNA	GTEx	GTEX-11EQ9-1126-SM-5987I	Adipose - Visceral (Omentum)	RNA	phs000424	Adipose Tissue	SL-HDB	No	1	cDNAShotgunStrandAgnostic	RNA Seq (NGS)	PDO-2454	P-RNA-0002	male	21-40	Cross-Sectional	Genotype-Tissue Expression (GTEx)	GTEX-11EQ9	39172	GRCh37	Homo sapiens	ILLUMINA
RNA-Seq	152	PRJNA75899	SAMN02788038	The Broad Institute	GRU	SRX634552	150	Illumina HiSeq 2000	PAIRED	cDNA	TRANSCRIPTOMIC	Solexa-232770	41916	4129	1801	41817	SRR1480745	SRS648894	SRP012682	GTEX-11EQ9-0002-SM-5QGQ1	RNA:Total RNA	GTEx	GTEX-11EQ9-0002-SM-5QGQ1	Cells - EBV-transformed lymphocytes	RNA	phs000424	Blood	SL-HDE	No	2	cDNAShotgunStrandAgnostic	RNA Seq (NGS)	PDO-3079	P-RNA-0002	male	21-40	Cross-Sectional	Genotype-Tissue Expression (GTEx)	GTEX-11EQ9	40183	GRCh37	Homo sapiens	ILLUMINA
WXS	152	PRJNA75899	SAMN03877875	The Broad Institute	GRU	SRX1153478	150	Illumina HiSeq 2000	PAIRED	Hybrid Selection	GENOMIC	Pond-303162	42258	8962	4384	42283	SRR2167381	SRS1036485	SRP012682	GTEX-11GS4-0004-SM-58Q7W	DNA:DNA Genomic	GTEx	GTEX-11GS4-0004-SM-58Q7W	Whole Blood	Exome	phs000424	Blood	SL-HEJ	No	8	HybridSelection	SNP/CNV Genotypes (NGS)	PDO-2578	P-EX-0006	male	61-70	Cross-Sectional	Genotype-Tissue Expression (GTEx)	GTEX-11GS4	39666	GRCh37	Homo sapiens	ILLUMINA
WGS	302	PRJNA75899	SAMN04596286	The Broad Institute	GRU	SRX1746000	386	HiSeq X Ten	PAIRED	RANDOM	GENOMIC	Solexa-282606	42500	145137	44488	42914	SRR3480661	SRS1424843	SRP012682	GTEX-11GS4-0004-SM-6WBTL	DNA:DNA Genomic	GTEx	GTEX-11GS4-0004-SM-6WBTL	Whole Blood		phs000424	Blood	SL-HXG	No	5	WholeGenomeShotgun	SNP/CNV Genotypes (NGS)			male	61-70	Cross-Sectional	Genotype-Tissue Expression (GTEx)	GTEX-11GS4	41415	GRCh37	Homo sapiens	ILLUMINA
RNA-Seq	152	PRJNA75899	SAMN02788799	The Broad Institute	GRU	SRX558576	150	Illumina HiSeq 2000	PAIRED	cDNA	TRANSCRIPTOMIC	Solexa-212851	41915	6230	2905	41791	SRR1310667	SRS623963	SRP012682	GTEX-11GS4-2126-SM-5A5KR	RNA:Total RNA	GTEx	GTEX-11GS4-2126-SM-5A5KR	Breast - Mammary Tissue	RNA	phs000424	Breast	SL-HDE	No	1	cDNAShotgunStrandAgnostic	RNA Seq (NGS)	PDO-2463	P-RNA-0002	male	61-70	Cross-Sectional	Genotype-Tissue Expression (GTEx)	GTEX-11GS4	39180	GRCh37	Homo sapiens	ILLUMINA
RNA-Seq	152	PRJNA75899	SAMN02792788	The Broad Institute	GRU	SRX558605	150	Illumina HiSeq 2000	PAIRED	cDNA	TRANSCRIPTOMIC	Solexa-212853	41915	6014	2806	41791	SRR1310735	SRS623966	SRP012682	GTEX-11GS4-2526-SM-5A5KT	RNA:Total RNA	GTEx	GTEX-11GS4-2526-SM-5A5KT	Muscle - Skeletal	RNA	phs000424	Muscle	SL-HDE	No	2	cDNAShotgunStrandAgnostic	Allele-Specific Expression	PDO-2463	P-RNA-0002	male	61-70	Cross-Sectional	Genotype-Tissue Expression (GTEx)	GTEX-11GS4	39180	GRCh37	Homo sapiens	ILLUMINA
RNA-Seq	152	PRJNA75899	SAMN02789078	The Broad Institute	GRU	SRX558867	150	Illumina HiSeq 2000	PAIRED	cDNA	TRANSCRIPTOMIC	Solexa-230579	41915	5101	2543	41791	SRR1311329	SRS623999	SRP012682	GTEX-11GS4-2026-SM-5N9CP	RNA:Total RNA	GTEx	GTEX-11GS4-2026-SM-5N9CP	Testis	RNA	phs000424	Testis	SL-HEH	No	2	cDNAShotgunStrandAgnostic	RNA Seq (NGS)	PDO-3014	P-RNA-0002	male	61-70	Cross-Sectional	Genotype-Tissue Expression (GTEx)	GTEX-11GS4	40116	GRCh37	Homo sapiens	ILLUMINA
RNA-Seq	152	PRJNA75899	SAMN02791536	The Broad Institute	GRU	SRX558997	150	Illumina HiSeq 2000	PAIRED	cDNA	TRANSCRIPTOMIC	Solexa-212875	41915	5505	2572	41791	SRR1311599	SRS624011	SRP012682	GTEX-11GS4-3026-SM-5A5LG	RNA:Total RNA	GTEx	GTEX-11GS4-3026-SM-5A5LG	Pituitary	RNA	phs000424	Pituitary	SL-HBW	No	2	cDNAShotgunStrandAgnostic	RNA Seq (NGS)	PDO-2463	P-RNA-0002	male	61-70	Cross-Sectional	Genotype-Tissue Expression (GTEx)	GTEX-11GS4	39180	GRCh37	Homo sapiens	ILLUMINA
RNA-Seq	152	PRJNA75899	SAMN02791851	The Broad Institute	GRU	SRX559096	150	Illumina HiSeq 2000	PAIRED	cDNA	TRANSCRIPTOMIC	Solexa-212876	41915	5631	2640	41791	SRR1311794	SRS624020	SRP012682	GTEX-11GS4-3126-SM-5A5LH	RNA:Total RNA	GTEx	GTEX-11GS4-3126-SM-5A5LH	Brain - Cortex	RNA	phs000424	Brain	SL-HDE	No	1	cDNAShotgunStrandAgnostic	RNA Seq (NGS)	PDO-2463	P-RNA-0002	male	61-70	Cross-Sectional	Genotype-Tissue Expression (GTEx)	GTEX-11GS4	39180	GRCh37	Homo sapiens	ILLUMINA
RNA-Seq	152	PRJNA75899	SAMN02790947	The Broad Institute	GRU	SRX559378	150	Illumina HiSeq 2000	PAIRED	cDNA	TRANSCRIPTOMIC	Solexa-222830	41915	5275	2461	41792	SRR1312464	SRS624079	SRP012682	GTEX-11GS4-2826-SM-5HL56	RNA:Total RNA	GTEx	GTEX-11GS4-2826-SM-5HL56	Nerve - Tibial	RNA	phs000424	Nerve	SL-HDD	No	2	cDNAShotgunStrandAgnostic	Allele-Specific Expression	PDO-2895	P-RNA-0002	male	61-70	Cross-Sectional	Genotype-Tissue Expression (GTEx)	GTEX-11GS4	40024	GRCh37	Homo sapiens	ILLUMINA
RNA-Seq	152	PRJNA75899	SAMN02790269	The Broad Institute	GRU	SRX567902	150	Illumina HiSeq 2000	PAIRED	cDNA	TRANSCRIPTOMIC	Solexa-206517	41915	6562	3335	41794	SRR1330305	SRS627040	SRP012682	GTEX-11GS4-0826-SM-5986J	RNA:Total RNA	GTEx	GTEX-11GS4-0826-SM-5986J	Thyroid	RNA	phs000424	Thyroid	SL-HDH	No	1	cDNAShotgunStrandAgnostic	RNA Seq (NGS)	PDO-2454	P-RNA-0002	male	61-70	Cross-Sectional	Genotype-Tissue Expression (GTEx)	GTEX-11GS4	39172	GRCh37	Homo sapiens	ILLUMINA
RNA-Seq	152	PRJNA75899	SAMN02789403	The Broad Institute	GRU	SRX572043	150	Illumina HiSeq 2000	PAIRED	cDNA	TRANSCRIPTOMIC	Solexa-234662	41915	7212	3397	41795	SRR1339856	SRS627832	SRP012682	GTEX-11GS4-0006-SM-5SI9M	RNA:Total RNA	GTEx	GTEX-11GS4-0006-SM-5SI9M	Whole Blood	RNA	phs000424	Blood	SL-HDF	No	1	cDNAShotgunStrandAgnostic	RNA Seq (NGS)	PDO-3013	P-RNA-0002	male	61-70	Cross-Sectional	Genotype-Tissue Expression (GTEx)	GTEX-11GS4	40445	GRCh37	Homo sapiens	ILLUMINA
RNA-Seq	152	PRJNA75899	SAMN02788148	The Broad Institute	GRU	SRX578232	150	Illumina HiSeq 2000	PAIRED	cDNA	TRANSCRIPTOMIC	Solexa-230666	41915	6676	3317	41798	SRR1354363	SRS629617	SRP012682	GTEX-11GS4-0326-SM-5N9F7	RNA:Total RNA	GTEx	GTEX-11GS4-0326-SM-5N9F7	Artery - Aorta	RNA	phs000424	Blood Vessel	SL-HEJ	No	3	cDNAShotgunStrandAgnostic	RNA Seq (NGS)	PDO-3015	P-RNA-0002	male	61-70	Cross-Sectional	Genotype-Tissue Expression (GTEx)	GTEX-11GS4	40117	GRCh37	Homo sapiens	ILLUMINA
RNA-Seq	152	PRJNA75899	SAMN02791008	The Broad Institute	GRU	SRX579073	150	Illumina HiSeq 2000	PAIRED	cDNA	TRANSCRIPTOMIC	Solexa-230603	41915	6235	3088	41798	SRR1356468	SRS629764	SRP012682	GTEX-11GS4-1026-SM-5N9DE	RNA:Total RNA	GTEx	GTEX-11GS4-1026-SM-5N9DE	Adipose - Visceral (Omentum)	RNA	phs000424	Adipose Tissue	SL-HEH	No	8	cDNAShotgunStrandAgnostic	RNA Seq (NGS)	PDO-3014	P-RNA-0002	male	61-70	Cross-Sectional	Genotype-Tissue Expression (GTEx)	GTEX-11GS4	40116	GRCh37	Homo sapiens	ILLUMINA
RNA-Seq	152	PRJNA75899	SAMN02788724	The Broad Institute	GRU	SRX584450	150	Illumina HiSeq 2000	PAIRED	cDNA	TRANSCRIPTOMIC	Solexa-212873	41916	6259	2920	41800	SRR1369288	SRS631489	SRP012682	GTEX-11GS4-2726-SM-5A5LE	RNA:Total RNA	GTEx	GTEX-11GS4-2726-SM-5A5LE	Skin - Sun Exposed (Lower leg)	RNA	phs000424	Skin	SL-HDJ	No	1	cDNAShotgunStrandAgnostic	Allele-Specific Expression	PDO-2463	P-RNA-0002	male	61-70	Cross-Sectional	Genotype-Tissue Expression (GTEx)	GTEX-11GS4	39180	GRCh37	Homo sapiens	ILLUMINA
RNA-Seq	152	PRJNA75899	SAMN02792358	The Broad Institute	GRU	SRX585375	150	Illumina HiSeq 2000	PAIRED	cDNA	TRANSCRIPTOMIC	Solexa-230591	41916	5817	2901	41800	SRR1370682	SRS631781	SRP012682	GTEX-11GS4-1426-SM-5N9D2	RNA:Total RNA	GTEx	GTEX-11GS4-1426-SM-5N9D2	Esophagus - Muscularis	RNA	phs000424	Esophagus	SL-HEH	No	3	cDNAShotgunStrandAgnostic	Allele-Specific Expression	PDO-3014	P-RNA-0002	male	61-70	Cross-Sectional	Genotype-Tissue Expression (GTEx)	GTEX-11GS4	40116	GRCh37	Homo sapiens	ILLUMINA
RNA-Seq	152	PRJNA75899	SAMN02788484	The Broad Institute	GRU	SRX589104	150	Illumina HiSeq 2000	PAIRED	cDNA	TRANSCRIPTOMIC	Solexa-232814	41916	5340	2295	41801	SRR1376169	SRS634122	SRP012682	GTEX-11GS4-0008-SM-5QGRA	RNA:Total RNA	GTEx	GTEX-11GS4-0008-SM-5QGRA	Cells - Transformed fibroblasts	RNA	phs000424	Skin	SL-HDF	No	2	cDNAShotgunStrandAgnostic	RNA Seq (NGS)	PDO-3079	P-RNA-0002	male	61-70	Cross-Sectional	Genotype-Tissue Expression (GTEx)	GTEX-11GS4	40183	GRCh37	Homo sapiens	ILLUMINA
RNA-Seq	152	PRJNA75899	SAMN02790669	The Broad Institute	GRU	SRX607210	150	Illumina HiSeq 2000	PAIRED	cDNA	TRANSCRIPTOMIC	Solexa-212850	41916	6351	3002	41807	SRR1419453	SRS639473	SRP012682	GTEX-11GS4-0526-SM-5A5KQ	RNA:Total RNA	GTEx	GTEX-11GS4-0526-SM-5A5KQ	Heart - Left Ventricle	RNA	phs000424	Heart	SL-HBV	No	2	cDNAShotgunStrandAgnostic	Allele-Specific Expression	PDO-2463	P-RNA-0002	male	61-70	Cross-Sectional	Genotype-Tissue Expression (GTEx)	GTEX-11GS4	39180	GRCh37	Homo sapiens	ILLUMINA
RNA-Seq	152	PRJNA75899	SAMN02792629	The Broad Institute	GRU	SRX615402	150	Illumina HiSeq 2000	PAIRED	cDNA	TRANSCRIPTOMIC	Solexa-212871	41916	5802	2692	41811	SRR1435206	SRS644103	SRP012682	GTEX-11GS4-0626-SM-5A5LC	RNA:Total RNA	GTEx	GTEX-11GS4-0626-SM-5A5LC	Artery - Coronary	RNA	phs000424	Blood Vessel	SL-HBW	No	2	cDNAShotgunStrandAgnostic	RNA Seq (NGS)	PDO-2463	P-RNA-0002	male	61-70	Cross-Sectional	Genotype-Tissue Expression (GTEx)	GTEX-11GS4	39180	GRCh37	Homo sapiens	ILLUMINA
RNA-Seq	152	PRJNA75899	SAMN02789329	The Broad Institute	GRU	SRX619768	150	Illumina HiSeq 2000	PAIRED	cDNA	TRANSCRIPTOMIC	Solexa-212874	41916	6829	3171	41813	SRR1447215	SRS644731	SRP012682	GTEX-11GS4-2926-SM-5A5LF	RNA:Total RNA	GTEx	GTEX-11GS4-2926-SM-5A5LF	Artery - Tibial	RNA	phs000424	Blood Vessel	SL-HCC	No	1	cDNAShotgunStrandAgnostic	RNA Seq (NGS)	PDO-2463	P-RNA-0002	male	61-70	Cross-Sectional	Genotype-Tissue Expression (GTEx)	GTEX-11GS4	39180	GRCh37	Homo sapiens	ILLUMINA
RNA-Seq	152	PRJNA75899	SAMN02790428	The Broad Institute	GRU	SRX623494	150	Illumina HiSeq 2000	PAIRED	cDNA	TRANSCRIPTOMIC	Solexa-222818	41916	5789	2655	41814	SRR1455741	SRS645873	SRP012682	GTEX-11GS4-1826-SM-5HL4T	RNA:Total RNA	GTEx	GTEX-11GS4-1826-SM-5HL4T	Colon - Sigmoid	RNA	phs000424	Colon	SL-HDB	No	1	cDNAShotgunStrandAgnostic	Allele-Specific Expression	PDO-2895	P-RNA-0002	male	61-70	Cross-Sectional	Genotype-Tissue Expression (GTEx)	GTEX-11GS4	40024	GRCh37	Homo sapiens	ILLUMINA
RNA-Seq	152	PRJNA75899	SAMN02788088	The Broad Institute	GRU	SRX627856	150	Illumina HiSeq 2000	PAIRED	cDNA	TRANSCRIPTOMIC	Solexa-222901	41916	5472	2518	41817	SRR1464746	SRS648133	SRP012682	GTEX-11GS4-0226-SM-5HL77	RNA:Total RNA	GTEx	GTEX-11GS4-0226-SM-5HL77	Skin - Not Sun Exposed (Suprapubic)	RNA	phs000424	Skin	SL-HDJ	No	1	cDNAShotgunStrandAgnostic	Allele-Specific Expression	PDO-2895	P-RNA-0002	male	61-70	Cross-Sectional	Genotype-Tissue Expression (GTEx)	GTEX-11GS4	40024	GRCh37	Homo sapiens	ILLUMINA
RNA-Seq	152	PRJNA75899	SAMN02790660	The Broad Institute	GRU	SRX629983	150	Illumina HiSeq 2000	PAIRED	cDNA	TRANSCRIPTOMIC	Solexa-212852	41916	9458	4440	41817	SRR1469746	SRS648365	SRP012682	GTEX-11GS4-2326-SM-5A5KS	RNA:Total RNA	GTEx	GTEX-11GS4-2326-SM-5A5KS	Kidney - Cortex	RNA	phs000424	Kidney	SL-HDD	No	1	cDNAShotgunStrandAgnostic	RNA Seq (NGS)	PDO-2463	P-RNA-0002	male	61-70	Cross-Sectional	Genotype-Tissue Expression (GTEx)	GTEX-11GS4	39180	GRCh37	Homo sapiens	ILLUMINA
RNA-Seq	152	PRJNA75899	SAMN02790640	The Broad Institute	GRU	SRX633501	150	Illumina HiSeq 2000	PAIRED	cDNA	TRANSCRIPTOMIC	Solexa-212872	41916	5979	2781	41817	SRR1478228	SRS648777	SRP012682	GTEX-11GS4-2626-SM-5A5LD	RNA:Total RNA	GTEx	GTEX-11GS4-2626-SM-5A5LD	Adipose - Subcutaneous	RNA	phs000424	Adipose Tissue	SL-HBW	No	1	cDNAShotgunStrandAgnostic	Allele-Specific Expression	PDO-2463	P-RNA-0002	male	61-70	Cross-Sectional	Genotype-Tissue Expression (GTEx)	GTEX-11GS4	39180	GRCh37	Homo sapiens	ILLUMINA
RNA-Seq	152	PRJNA75899	SAMN02793327	The Broad Institute	GRU	SRX637818	150	Illumina HiSeq 2000	PAIRED	cDNA	TRANSCRIPTOMIC	Solexa-230567	41916	4995	2479	41818	SRR1489715	SRS649729	SRP012682	GTEX-11GS4-0426-SM-5N9CD	RNA:Total RNA	GTEx	GTEX-11GS4-0426-SM-5N9CD	Heart - Atrial Appendage	RNA	phs000424	Heart	SL-HEH	No	5	cDNAShotgunStrandAgnostic	Allele-Specific Expression	PDO-3014	P-RNA-0002	male	61-70	Cross-Sectional	Genotype-Tissue Expression (GTEx)	GTEX-11GS4	40116	GRCh37	Homo sapiens	ILLUMINA
WXS	152	PRJNA75899	SAMN03878000	The Broad Institute	GRU	SRX1150816	150	Illumina HiSeq 2000	PAIRED	Hybrid Selection	GENOMIC	Pond-303169	42259	10505	5200	42283	SRR2164210	SRS1035555	SRP012682	GTEX-11GSO-0003-SM-58Q84	DNA:DNA Genomic	GTEx	GTEX-11GSO-0003-SM-58Q84	Whole Blood	Exome	phs000424	Blood	SL-HDM	No	3	HybridSelection	SNP/CNV Genotypes (NGS)	PDO-2578	P-EX-0006	male	61-70	Cross-Sectional	Genotype-Tissue Expression (GTEx)	GTEX-11GSO	39666	GRCh37	Homo sapiens	ILLUMINA
WGS	302	PRJNA75899	SAMN04597838	The Broad Institute	GRU	SRX1744993	405	HiSeq X Ten	PAIRED	RANDOM	GENOMIC	Solexa-282559	42501	129172	38672	42914	SRR3479265	SRS1424040	SRP012682	GTEX-11GSO-0003-SM-6WBTR	DNA:DNA Genomic	GTEx	GTEX-11GSO-0003-SM-6WBTR	Whole Blood		phs000424	Blood	SL-HXB	No	7	WholeGenomeShotgun	Whole Genome (NGS)			male	61-70	Cross-Sectional	Genotype-Tissue Expression (GTEx)	GTEX-11GSO	41415	GRCh37	Homo sapiens	ILLUMINA
RNA-Seq	152	PRJNA75899	SAMN02789580	The Broad Institute	GRU	SRX558334	150	Illumina HiSeq 2000	PAIRED	cDNA	TRANSCRIPTOMIC	Solexa-206171	41915	6743	3123	41790	SRR1310113	SRS623936	SRP012682	GTEX-11GSO-0011-R2a-SM-57WDF	RNA:Total RNA	GTEx	GTEX-11GSO-0011-R2a-SM-57WDF	Brain - Substantia nigra	RNA	phs000424	Brain	SL-HDF	No	2	cDNAShotgunStrandAgnostic	Allele-Specific Expression	PDO-2451	P-RNA-0002	male	61-70	Cross-Sectional	Genotype-Tissue Expression (GTEx)	GTEX-11GSO	39170	GRCh37	Homo sapiens	ILLUMINA
RNA-Seq	152	PRJNA75899	SAMN02793568	The Broad Institute	GRU	SRX558767	150	Illumina HiSeq 2000	PAIRED	cDNA	TRANSCRIPTOMIC	Solexa-206088	41915	6182	2854	41791	SRR1311086	SRS623983	SRP012682	GTEX-11GSO-0011-R3b-SM-57WB2	RNA:Total RNA	GTEx	GTEX-11GSO-0011-R3b-SM-57WB2	Brain - Anterior cingulate cortex (BA24)	RNA	phs000424	Brain	SL-HDF	No	1	cDNAShotgunStrandAgnostic	Allele-Specific Expression	PDO-2451	P-RNA-0002	male	61-70	Cross-Sectional	Genotype-Tissue Expression (GTEx)	GTEX-11GSO	39170	GRCh37	Homo sapiens	ILLUMINA
RNA-Seq	152	PRJNA75899	SAMN02790827	The Broad Institute	GRU	SRX559504	150	Illumina HiSeq 2000	PAIRED	cDNA	TRANSCRIPTOMIC	Solexa-206159	41915	6746	3168	41792	SRR1312743	SRS624120	SRP012682	GTEX-11GSO-0011-R1b-SM-57WD3	RNA:Total RNA	GTEx	GTEX-11GSO-0011-R1b-SM-57WD3	Brain - Hippocampus	RNA	phs000424	Brain	SL-HDF	No	1	cDNAShotgunStrandAgnostic	Allele-Specific Expression	PDO-2451	P-RNA-0002	male	61-70	Cross-Sectional	Genotype-Tissue Expression (GTEx)	GTEX-11GSO	39170	GRCh37	Homo sapiens	ILLUMINA
RNA-Seq	152	PRJNA75899	SAMN02787619	The Broad Institute	GRU	SRX561911	150	Illumina HiSeq 2000	PAIRED	cDNA	TRANSCRIPTOMIC	Solexa-212827	41915	5858	2734	41792	SRR1317282	SRS625336	SRP012682	GTEX-11GSO-1926-SM-5A5K3	RNA:Total RNA	GTEx	GTEX-11GSO-1926-SM-5A5K3	Breast - Mammary Tissue	RNA	phs000424	Breast	SL-HDE	No	1	cDNAShotgunStrandAgnostic	Allele-Specific Expression	PDO-2463	P-RNA-0002	male	61-70	Cross-Sectional	Genotype-Tissue Expression (GTEx)	GTEX-11GSO	39180	GRCh37	Homo sapiens	ILLUMINA
RNA-Seq	152	PRJNA75899	SAMN02790592	The Broad Institute	GRU	SRX565636	150	Illumina HiSeq 2000	PAIRED	cDNA	TRANSCRIPTOMIC	Solexa-222885	41915	4569	2099	41793	SRR1325944	SRS626211	SRP012682	GTEX-11GSO-2826-SM-5HL6Q	RNA:Total RNA	GTEx	GTEX-11GSO-2826-SM-5HL6Q	Pituitary	RNA	phs000424	Pituitary	SL-HBV	No	2	cDNAShotgunStrandAgnostic	RNA Seq (NGS)	PDO-2895	P-RNA-0002	male	61-70	Cross-Sectional	Genotype-Tissue Expression (GTEx)	GTEX-11GSO	40024	GRCh37	Homo sapiens	ILLUMINA
RNA-Seq	152	PRJNA75899	SAMN02789370	The Broad Institute	GRU	SRX568960	150	Illumina HiSeq 2000	PAIRED	cDNA	TRANSCRIPTOMIC	Solexa-222897	41915	4954	2286	41794	SRR1332796	SRS627162	SRP012682	GTEX-11GSO-2926-SM-5HL73	RNA:Total RNA	GTEx	GTEX-11GSO-2926-SM-5HL73	Brain - Cortex	RNA	phs000424	Brain	SL-HBV	No	1	cDNAShotgunStrandAgnostic	RNA Seq (NGS)	PDO-2895	P-RNA-0002	male	61-70	Cross-Sectional	Genotype-Tissue Expression (GTEx)	GTEX-11GSO	40024	GRCh37	Homo sapiens	ILLUMINA
RNA-Seq	152	PRJNA75899	SAMN02791926	The Broad Institute	GRU	SRX579411	150	Illumina HiSeq 2000	PAIRED	cDNA	TRANSCRIPTOMIC	Solexa-212891	41915	5230	2424	41798	SRR1357344	SRS629803	SRP012682	GTEX-11GSO-0626-SM-5A5LW	RNA:Total RNA	GTEx	GTEX-11GSO-0626-SM-5A5LW	Thyroid	RNA	phs000424	Thyroid	SL-HCC	No	1	cDNAShotgunStrandAgnostic	Allele-Specific Expression	PDO-2463	P-RNA-0002	male	61-70	Cross-Sectional	Genotype-Tissue Expression (GTEx)	GTEX-11GSO	39180	GRCh37	Homo sapiens	ILLUMINA
RNA-Seq	152	PRJNA75899	SAMN02791758	The Broad Institute	GRU	SRX581197	150	Illumina HiSeq 2000	PAIRED	cDNA	TRANSCRIPTOMIC	Solexa-231564	41916	9270	4944	41799	SRR1362395	SRS630079	SRP012682	GTEX-11GSO-0005-SM-5O9CA	RNA:Total RNA	GTEx	GTEX-11GSO-0005-SM-5O9CA	Whole Blood	RNA	phs000424	Blood	SL-HEB	No	2	cDNAShotgunStrandAgnostic	RNA Seq (NGS)	PDO-3019	P-RNA-0002	male	61-70	Cross-Sectional	Genotype-Tissue Expression (GTEx)	GTEX-11GSO	40122	GRCh37	Homo sapiens	ILLUMINA
RNA-Seq	152	PRJNA75899	SAMN02793489	The Broad Institute	GRU	SRX599758	150	Illumina HiSeq 2000	PAIRED	cDNA	TRANSCRIPTOMIC	Solexa-232178	41916	4672	2120	41804	SRR1400180	SRS637863	SRP012682	GTEX-11GSO-2526-SM-5PNVX	RNA:Total RNA	GTEx	GTEX-11GSO-2526-SM-5PNVX	Muscle - Skeletal	RNA	phs000424	Muscle	SL-HBV	No	1	cDNAShotgunStrandAgnostic	RNA Seq (NGS)	PDO-3025	P-RNA-0002	male	61-70	Cross-Sectional	Genotype-Tissue Expression (GTEx)	GTEX-11GSO	40128	GRCh37	Homo sapiens	ILLUMINA
RNA-Seq	152	PRJNA75899	SAMN02791776	The Broad Institute	GRU	SRX602335	150	Illumina HiSeq 2000	PAIRED	cDNA	TRANSCRIPTOMIC	Solexa-212892	41916	5413	2527	41805	SRR1407250	SRS638248	SRP012682	GTEX-11GSO-2326-SM-5A5LX	RNA:Total RNA	GTEx	GTEX-11GSO-2326-SM-5A5LX	Adipose - Subcutaneous	RNA	phs000424	Adipose Tissue	SL-HDJ	No	1	cDNAShotgunStrandAgnostic	Allele-Specific Expression	PDO-2463	P-RNA-0002	male	61-70	Cross-Sectional	Genotype-Tissue Expression (GTEx)	GTEX-11GSO	39180	GRCh37	Homo sapiens	ILLUMINA
RNA-Seq	152	PRJNA75899	SAMN02792589	The Broad Institute	GRU	SRX603571	150	Illumina HiSeq 2000	PAIRED	cDNA	TRANSCRIPTOMIC	Solexa-232413	41916	4665	2049	41806	SRR1410427	SRS638541	SRP012682	GTEX-11GSO-2626-SM-5Q5AK	RNA:Total RNA	GTEx	GTEX-11GSO-2626-SM-5Q5AK	Nerve - Tibial	RNA	phs000424	Nerve	SL-HDH	No	1	cDNAShotgunStrandAgnostic	Allele-Specific Expression	PDO-3077	P-RNA-0002	male	61-70	Cross-Sectional	Genotype-Tissue Expression (GTEx)	GTEX-11GSO	40181	GRCh37	Homo sapiens	ILLUMINA
RNA-Seq	152	PRJNA75899	SAMN02793487	The Broad Institute	GRU	SRX613947	150	Illumina HiSeq 2000	PAIRED	cDNA	TRANSCRIPTOMIC	Solexa-212893	41916	5540	2588	41811	SRR1431452	SRS643924	SRP012682	GTEX-11GSO-2426-SM-5A5LY	RNA:Total RNA	GTEx	GTEX-11GSO-2426-SM-5A5LY	Skin - Sun Exposed (Lower leg)	RNA	phs000424	Skin	SL-HDD	No	1	cDNAShotgunStrandAgnostic	RNA Seq (NGS)	PDO-2463	P-RNA-0002	male	61-70	Cross-Sectional	Genotype-Tissue Expression (GTEx)	GTEX-11GSO	39180	GRCh37	Homo sapiens	ILLUMINA
RNA-Seq	152	PRJNA75899	SAMN02789891	The Broad Institute	GRU	SRX638173	150	Illumina HiSeq 2000	PAIRED	cDNA	TRANSCRIPTOMIC	Solexa-232414	42504	6271	2799	41818	SRR1490568	SRS649769	SRP012682	GTEX-11GSO-3026-SM-5Q5AL	RNA:Total RNA	GTEx	GTEX-11GSO-3026-SM-5Q5AL	Brain - Cerebellum	RNA	phs000424	Brain	SL-HDH	No	1	cDNAShotgunStrandAgnostic	Allele-Specific Expression	PDO-3077	P-RNA-0002	male	61-70	Cross-Sectional	Genotype-Tissue Expression (GTEx)	GTEX-11GSO	40181	GRCh37	Homo sapiens	ILLUMINA
RNA-Seq	152	PRJNA75899	SAMN02790964	The Broad Institute	GRU	SRX640729	150	Illumina HiSeq 2000	PAIRED	cDNA	TRANSCRIPTOMIC	Solexa-212890	41916	5268	2466	41820	SRR1499935	SRS650144	SRP012682	GTEX-11GSO-0226-SM-5A5LV	RNA:Total RNA	GTEx	GTEX-11GSO-0226-SM-5A5LV	Adipose - Visceral (Omentum)	RNA	phs000424	Adipose Tissue	SL-HDF	No	2	cDNAShotgunStrandAgnostic	Allele-Specific Expression	PDO-2463	P-RNA-0002	male	61-70	Cross-Sectional	Genotype-Tissue Expression (GTEx)	GTEX-11GSO	39180	GRCh37	Homo sapiens	ILLUMINA
WXS	152	PRJNA75899	SAMN03878233	The Broad Institute	GRU	SRX1153568	150	Illumina HiSeq 2000	PAIRED	Hybrid Selection	GENOMIC	Pond-303168	42258	9928	4996	42283	SRR2167540	SRS1036537	SRP012682	GTEX-11GSP-0004-SM-58Q83	DNA:DNA Genomic	GTEx	GTEX-11GSP-0004-SM-58Q83	Whole Blood	Exome	phs000424	Blood	SL-HEJ	No	5	HybridSelection	Whole Exome (NGS)	PDO-2578	P-EX-0006	female	61-70	Cross-Sectional	Genotype-Tissue Expression (GTEx)	GTEX-11GSP	39666	GRCh37	Homo sapiens	ILLUMINA
WGS	302	PRJNA75899	SAMN04598909	The Broad Institute	GRU	SRX1745426	399	HiSeq X Ten	PAIRED	RANDOM	GENOMIC	Solexa-282551	42500	125009	36979	42914	SRR3480026	SRS1424326	SRP012682	GTEX-11GSP-0004-SM-6WBTQ	DNA:DNA Genomic	GTEx	GTEX-11GSP-0004-SM-6WBTQ	Whole Blood		phs000424	Blood	SL-HXB	No	5	WholeGenomeShotgun	Whole Genome (NGS)			female	61-70	Cross-Sectional	Genotype-Tissue Expression (GTEx)	GTEX-11GSP	41415	GRCh37	Homo sapiens	ILLUMINA
RNA-Seq	152	PRJNA75899	SAMN02788293	The Broad Institute	GRU	SRX558453	150	Illumina HiSeq 2000	PAIRED	cDNA	TRANSCRIPTOMIC	Solexa-212858	41915	6767	3194	41791	SRR1310373	SRS623949	SRP012682	GTEX-11GSP-1326-SM-5A5KY	RNA:Total RNA	GTEx	GTEX-11GSP-1326-SM-5A5KY	Heart - Left Ventricle	RNA	phs000424	Heart	SL-HCC	No	1	cDNAShotgunStrandAgnostic	RNA Seq (NGS)	PDO-2463	P-RNA-0002	female	61-70	Cross-Sectional	Genotype-Tissue Expression (GTEx)	GTEX-11GSP	39180	GRCh37	Homo sapiens	ILLUMINA
RNA-Seq	152	PRJNA75899	SAMN02792199	The Broad Institute	GRU	SRX558915	150	Illumina HiSeq 2000	PAIRED	cDNA	TRANSCRIPTOMIC	Solexa-212881	41915	5014	2320	41791	SRR1311441	SRS624004	SRP012682	GTEX-11GSP-1126-SM-5A5LM	RNA:Total RNA	GTEx	GTEX-11GSP-1126-SM-5A5LM	Artery - Aorta	RNA	phs000424	Blood Vessel	SL-HBW	No	1	cDNAShotgunStrandAgnostic	Allele-Specific Expression	PDO-2463	P-RNA-0002	female	61-70	Cross-Sectional	Genotype-Tissue Expression (GTEx)	GTEX-11GSP	39180	GRCh37	Homo sapiens	ILLUMINA
RNA-Seq	152	PRJNA75899	SAMN02791890	The Broad Institute	GRU	SRX559295	150	Illumina HiSeq 2000	PAIRED	cDNA	TRANSCRIPTOMIC	Solexa-206527	41915	5910	3026	41792	SRR1312266	SRS624047	SRP012682	GTEX-11GSP-0626-SM-5986T	RNA:Total RNA	GTEx	GTEX-11GSP-0626-SM-5986T	Liver	RNA	phs000424	Liver	SL-HDB	No	1	cDNAShotgunStrandAgnostic	Allele-Specific Expression	PDO-2454	P-RNA-0002	female	61-70	Cross-Sectional	Genotype-Tissue Expression (GTEx)	GTEX-11GSP	39172	GRCh37	Homo sapiens	ILLUMINA
RNA-Seq	152	PRJNA75899	SAMN02787593	The Broad Institute	GRU	SRX560011	150	Illumina HiSeq 2000	PAIRED	cDNA	TRANSCRIPTOMIC	Solexa-222862	41915	4709	2159	41792	SRR1313494	SRS624494	SRP012682	GTEX-11GSP-2326-SM-5HL63	RNA:Total RNA	GTEx	GTEX-11GSP-2326-SM-5HL63	Skin - Not Sun Exposed (Suprapubic)	RNA	phs000424	Skin	SL-HBV	No	2	cDNAShotgunStrandAgnostic	RNA Seq (NGS)	PDO-2895	P-RNA-0002	female	61-70	Cross-Sectional	Genotype-Tissue Expression (GTEx)	GTEX-11GSP	40024	GRCh37	Homo sapiens	ILLUMINA
RNA-Seq	152	PRJNA75899	SAMN02793826	The Broad Institute	GRU	SRX560924	150	Illumina HiSeq 2000	PAIRED	cDNA	TRANSCRIPTOMIC	Solexa-230556	41915	5898	2894	41792	SRR1315041	SRS624992	SRP012682	GTEX-11GSP-2926-SM-5N9C2	RNA:Total RNA	GTEx	GTEX-11GSP-2926-SM-5N9C2	Artery - Tibial	RNA	phs000424	Blood Vessel	SL-HEH	No	7	cDNAShotgunStrandAgnostic	RNA Seq (NGS)	PDO-3014	P-RNA-0002	female	61-70	Cross-Sectional	Genotype-Tissue Expression (GTEx)	GTEX-11GSP	40116	GRCh37	Homo sapiens	ILLUMINA
RNA-Seq	152	PRJNA75899	SAMN02790495	The Broad Institute	GRU	SRX563028	150	Illumina HiSeq 2000	PAIRED	cDNA	TRANSCRIPTOMIC	Solexa-206112	41915	8972	4187	41793	SRR1320180	SRS625513	SRP012682	GTEX-11GSP-0011-R6b-SM-57WBQ	RNA:Total RNA	GTEx	GTEX-11GSP-0011-R6b-SM-57WBQ	Brain - Nucleus accumbens (basal ganglia)	RNA	phs000424	Brain	SL-HDD	No	1	cDNAShotgunStrandAgnostic	RNA Seq (NGS)	PDO-2451	P-RNA-0002	female	61-70	Cross-Sectional	Genotype-Tissue Expression (GTEx)	GTEX-11GSP	39170	GRCh37	Homo sapiens	ILLUMINA
RNA-Seq	152	PRJNA75899	SAMN02788562	The Broad Institute	GRU	SRX564548	150	Illumina HiSeq 2000	PAIRED	cDNA	TRANSCRIPTOMIC	Solexa-222850	41915	5063	2317	41793	SRR1323957	SRS625722	SRP012682	GTEX-11GSP-2226-SM-5HL5Q	RNA:Total RNA	GTEx	GTEX-11GSP-2226-SM-5HL5Q	Vagina	RNA	phs000424	Vagina	SL-HDF	No	1	cDNAShotgunStrandAgnostic	Allele-Specific Expression	PDO-2895	P-RNA-0002	female	61-70	Cross-Sectional	Genotype-Tissue Expression (GTEx)	GTEX-11GSP	40024	GRCh37	Homo sapiens	ILLUMINA
RNA-Seq	152	PRJNA75899	SAMN02790061	The Broad Institute	GRU	SRX564755	150	Illumina HiSeq 2000	PAIRED	cDNA	TRANSCRIPTOMIC	Solexa-212878	41915	5622	2592	41793	SRR1324496	SRS625752	SRP012682	GTEX-11GSP-2726-SM-5A5LJ	RNA:Total RNA	GTEx	GTEX-11GSP-2726-SM-5A5LJ	Muscle - Skeletal	RNA	phs000424	Muscle	SL-HDJ	No	1	cDNAShotgunStrandAgnostic	Allele-Specific Expression	PDO-2463	P-RNA-0002	female	61-70	Cross-Sectional	Genotype-Tissue Expression (GTEx)	GTEX-11GSP	39180	GRCh37	Homo sapiens	ILLUMINA
RNA-Seq	152	PRJNA75899	SAMN02791958	The Broad Institute	GRU	SRX570177	150	Illumina HiSeq 2000	PAIRED	cDNA	TRANSCRIPTOMIC	Solexa-212880	41915	6811	3211	41794	SRR1335377	SRS627441	SRP012682	GTEX-11GSP-3126-SM-5A5LL	RNA:Total RNA	GTEx	GTEX-11GSP-3126-SM-5A5LL	Brain - Cerebellum	RNA	phs000424	Brain	SL-HBW	No	2	cDNAShotgunStrandAgnostic	RNA Seq (NGS)	PDO-2463	P-RNA-0002	female	61-70	Cross-Sectional	Genotype-Tissue Expression (GTEx)	GTEX-11GSP	39180	GRCh37	Homo sapiens	ILLUMINA
RNA-Seq	152	PRJNA75899	SAMN02791609	The Broad Institute	GRU	SRX572198	150	Illumina HiSeq 2000	PAIRED	cDNA	TRANSCRIPTOMIC	Solexa-230568	41915	5898	2951	41795	SRR1340241	SRS627852	SRP012682	GTEX-11GSP-3026-SM-5N9CE	RNA:Total RNA	GTEx	GTEX-11GSP-3026-SM-5N9CE	Pituitary	RNA	phs000424	Pituitary	SL-HDD	No	1	cDNAShotgunStrandAgnostic	RNA Seq (NGS)	PDO-3014	P-RNA-0002	female	61-70	Cross-Sectional	Genotype-Tissue Expression (GTEx)	GTEX-11GSP	40116	GRCh37	Homo sapiens	ILLUMINA
RNA-Seq	152	PRJNA75899	SAMN02788205	The Broad Institute	GRU	SRX572813	150	Illumina HiSeq 2000	PAIRED	cDNA	TRANSCRIPTOMIC	Solexa-230544	41915	6280	3116	41795	SRR1341683	SRS627933	SRP012682	GTEX-11GSP-2526-SM-5N9BP	RNA:Total RNA	GTEx	GTEX-11GSP-2526-SM-5N9BP	Skin - Sun Exposed (Lower leg)	RNA	phs000424	Skin	SL-HEH	No	5	cDNAShotgunStrandAgnostic	Allele-Specific Expression	PDO-3014	P-RNA-0002	female	61-70	Cross-Sectional	Genotype-Tissue Expression (GTEx)	GTEX-11GSP	40116	GRCh37	Homo sapiens	ILLUMINA
RNA-Seq	152	PRJNA75899	SAMN02791032	The Broad Institute	GRU	SRX572927	150	Illumina HiSeq 2000	PAIRED	cDNA	TRANSCRIPTOMIC	Solexa-206519	41915	6372	3259	41795	SRR1342023	SRS627952	SRP012682	GTEX-11GSP-0726-SM-5986L	RNA:Total RNA	GTEx	GTEX-11GSP-0726-SM-5986L	Lung	RNA	phs000424	Lung	SL-HDB	No	2	cDNAShotgunStrandAgnostic	RNA Seq (NGS)	PDO-2454	P-RNA-0002	female	61-70	Cross-Sectional	Genotype-Tissue Expression (GTEx)	GTEX-11GSP	39172	GRCh37	Homo sapiens	ILLUMINA
RNA-Seq	152	PRJNA75899	SAMN02789810	The Broad Institute	GRU	SRX576482	150	Illumina HiSeq 2000	PAIRED	cDNA	TRANSCRIPTOMIC	Solexa-212856	41915	5784	2699	41798	SRR1349585	SRS629392	SRP012682	GTEX-11GSP-0326-SM-5A5KW	RNA:Total RNA	GTEx	GTEX-11GSP-0326-SM-5A5KW	Adrenal Gland	RNA	phs000424	Adrenal Gland	SL-HBW	No	2	cDNAShotgunStrandAgnostic	RNA Seq (NGS)	PDO-2463	P-RNA-0002	female	61-70	Cross-Sectional	Genotype-Tissue Expression (GTEx)	GTEX-11GSP	39180	GRCh37	Homo sapiens	ILLUMINA
RNA-Seq	152	PRJNA75899	SAMN02793345	The Broad Institute	GRU	SRX579028	150	Illumina HiSeq 2000	PAIRED	cDNA	TRANSCRIPTOMIC	Solexa-231046	41915	4659	2129	41798	SRR1356375	SRS629760	SRP012682	GTEX-11GSP-0011-R11b-SM-5NQ7V	RNA:Total RNA	GTEx	GTEX-11GSP-0011-R11b-SM-5NQ7V	Brain - Cerebellar Hemisphere	RNA	phs000424	Brain	SL-HDB	No	1	cDNAShotgunStrandAgnostic	Allele-Specific Expression	PDO-3016	P-RNA-0002	female	61-70	Cross-Sectional	Genotype-Tissue Expression (GTEx)	GTEX-11GSP	40118	GRCh37	Homo sapiens	ILLUMINA
RNA-Seq	152	PRJNA75899	SAMN02788658	The Broad Institute	GRU	SRX584352	150	Illumina HiSeq 2000	PAIRED	cDNA	TRANSCRIPTOMIC	Solexa-206485	41916	6939	3553	41800	SRR1369030	SRS631477	SRP012682	GTEX-11GSP-1226-SM-5985M	RNA:Total RNA	GTEx	GTEX-11GSP-1226-SM-5985M	Heart - Atrial Appendage	RNA	phs000424	Heart	SL-HDJ	No	2	cDNAShotgunStrandAgnostic	RNA Seq (NGS)	PDO-2454	P-RNA-0002	female	61-70	Cross-Sectional	Genotype-Tissue Expression (GTEx)	GTEX-11GSP	39172	GRCh37	Homo sapiens	ILLUMINA
RNA-Seq	152	PRJNA75899	SAMN02791428	The Broad Institute	GRU	SRX585145	150	Illumina HiSeq 2000	PAIRED	cDNA	TRANSCRIPTOMIC	Solexa-206521	41916	7038	3600	41800	SRR1370107	SRS631755	SRP012682	GTEX-11GSP-1626-SM-5986N	RNA:Total RNA	GTEx	GTEX-11GSP-1626-SM-5986N	Colon - Transverse	RNA	phs000424	Colon	SL-HDH	No	2	cDNAShotgunStrandAgnostic	Allele-Specific Expression	PDO-2454	P-RNA-0002	female	61-70	Cross-Sectional	Genotype-Tissue Expression (GTEx)	GTEX-11GSP	39172	GRCh37	Homo sapiens	ILLUMINA
RNA-Seq	152	PRJNA75899	SAMN02789150	The Broad Institute	GRU	SRX588282	150	Illumina HiSeq 2000	PAIRED	cDNA	TRANSCRIPTOMIC	Solexa-212855	41916	5373	2482	41800	SRR1374432	SRS633795	SRP012682	GTEX-11GSP-0226-SM-5A5KV	RNA:Total RNA	GTEx	GTEX-11GSP-0226-SM-5A5KV	Ovary	RNA	phs000424	Ovary	SL-HDE	No	1	cDNAShotgunStrandAgnostic	RNA Seq (NGS)	PDO-2463	P-RNA-0002	female	61-70	Cross-Sectional	Genotype-Tissue Expression (GTEx)	GTEX-11GSP	39180	GRCh37	Homo sapiens	ILLUMINA
RNA-Seq	152	PRJNA75899	SAMN02787818	The Broad Institute	GRU	SRX588444	150	Illumina HiSeq 2000	PAIRED	cDNA	TRANSCRIPTOMIC	Solexa-212854	41916	6774	3171	41800	SRR1374716	SRS633871	SRP012682	GTEX-11GSP-0126-SM-5A5KU	RNA:Total RNA	GTEx	GTEX-11GSP-0126-SM-5A5KU	Thyroid	RNA	phs000424	Thyroid	SL-HBW	No	2	cDNAShotgunStrandAgnostic	RNA Seq (NGS)	PDO-2463	P-RNA-0002	female	61-70	Cross-Sectional	Genotype-Tissue Expression (GTEx)	GTEX-11GSP	39180	GRCh37	Homo sapiens	ILLUMINA
RNA-Seq	152	PRJNA75899	SAMN02791307	The Broad Institute	GRU	SRX589155	150	Illumina HiSeq 2000	PAIRED	cDNA	TRANSCRIPTOMIC	Solexa-230645	41916	8503	4383	41801	SRR1376294	SRS634127	SRP012682	GTEX-11GSP-0006-SM-5N9EL	RNA:Total RNA	GTEx	GTEX-11GSP-0006-SM-5N9EL	Whole Blood	RNA	phs000424	Blood	SL-HDE	No	2	cDNAShotgunStrandAgnostic	RNA Seq (NGS)	PDO-3015	P-RNA-0002	female	61-70	Cross-Sectional	Genotype-Tissue Expression (GTEx)	GTEX-11GSP	40117	GRCh37	Homo sapiens	ILLUMINA
RNA-Seq	152	PRJNA75899	SAMN02788474	The Broad Institute	GRU	SRX592177	150	Illumina HiSeq 2000	PAIRED	cDNA	TRANSCRIPTOMIC	Solexa-206522	41916	7116	3628	41802	SRR1383059	SRS635181	SRP012682	GTEX-11GSP-3226-SM-5986O	RNA:Total RNA	GTEx	GTEX-11GSP-3226-SM-5986O	Brain - Cortex	RNA	phs000424	Brain	SL-HDB	No	1	cDNAShotgunStrandAgnostic	Allele-Specific Expression	PDO-2454	P-RNA-0002	female	61-70	Cross-Sectional	Genotype-Tissue Expression (GTEx)	GTEX-11GSP	39172	GRCh37	Homo sapiens	ILLUMINA
RNA-Seq	152	PRJNA75899	SAMN02792448	The Broad Institute	GRU	SRX595153	150	Illumina HiSeq 2000	PAIRED	cDNA	TRANSCRIPTOMIC	Solexa-212857	41916	6321	3034	41803	SRR1389409	SRS636275	SRP012682	GTEX-11GSP-0426-SM-5A5KX	RNA:Total RNA	GTEx	GTEX-11GSP-0426-SM-5A5KX	Pancreas	RNA	phs000424	Pancreas	SL-HBV	No	1	cDNAShotgunStrandAgnostic	RNA Seq (NGS)	PDO-2463	P-RNA-0002	female	61-70	Cross-Sectional	Genotype-Tissue Expression (GTEx)	GTEX-11GSP	39180	GRCh37	Homo sapiens	ILLUMINA
RNA-Seq	152	PRJNA75899	SAMN02791712	The Broad Institute	GRU	SRX595170	150	Illumina HiSeq 2000	PAIRED	cDNA	TRANSCRIPTOMIC	Solexa-230532	41916	6928	3418	41803	SRR1389454	SRS636278	SRP012682	GTEX-11GSP-2426-SM-5N9BD	RNA:Total RNA	GTEx	GTEX-11GSP-2426-SM-5N9BD	Uterus	RNA	phs000424	Uterus	SL-HEH	No	6	cDNAShotgunStrandAgnostic	RNA Seq (NGS)	PDO-3014	P-RNA-0002	female	61-70	Cross-Sectional	Genotype-Tissue Expression (GTEx)	GTEX-11GSP	40116	GRCh37	Homo sapiens	ILLUMINA
RNA-Seq	152	PRJNA75899	SAMN02787246	The Broad Institute	GRU	SRX600032	150	Illumina HiSeq 2000	PAIRED	cDNA	TRANSCRIPTOMIC	Solexa-222838	41916	5936	2946	41804	SRR1400869	SRS637903	SRP012682	GTEX-11GSP-2126-SM-5HL5E	RNA:Total RNA	GTEx	GTEX-11GSP-2126-SM-5HL5E	Stomach	RNA	phs000424	Stomach	SL-HDE	No	1	cDNAShotgunStrandAgnostic	Allele-Specific Expression	PDO-2895	P-RNA-0002	female	61-70	Cross-Sectional	Genotype-Tissue Expression (GTEx)	GTEX-11GSP	40024	GRCh37	Homo sapiens	ILLUMINA
RNA-Seq	152	PRJNA75899	SAMN02787429	The Broad Institute	GRU	SRX603085	150	Illumina HiSeq 2000	PAIRED	cDNA	TRANSCRIPTOMIC	Solexa-206124	41916	6313	2931	41806	SRR1409351	SRS638376	SRP012682	GTEX-11GSP-0011-R7b-SM-57WC3	RNA:Total RNA	GTEx	GTEX-11GSP-0011-R7b-SM-57WC3	Brain - Putamen (basal ganglia)	RNA	phs000424	Brain	SL-HDD	No	2	cDNAShotgunStrandAgnostic	Allele-Specific Expression	PDO-2451	P-RNA-0002	female	61-70	Cross-Sectional	Genotype-Tissue Expression (GTEx)	GTEX-11GSP	39170	GRCh37	Homo sapiens	ILLUMINA
RNA-Seq	152	PRJNA75899	SAMN02791702	The Broad Institute	GRU	SRX604795	150	Illumina HiSeq 2000	PAIRED	cDNA	TRANSCRIPTOMIC	Solexa-231034	41916	6103	2772	41806	SRR1413562	SRS639174	SRP012682	GTEX-11GSP-0011-R10a-SM-5NQ7J	RNA:Total RNA	GTEx	GTEX-11GSP-0011-R10a-SM-5NQ7J	Brain - Frontal Cortex (BA9)	RNA	phs000424	Brain	SL-HCC	No	1	cDNAShotgunStrandAgnostic	RNA Seq (NGS)	PDO-3016	P-RNA-0002	female	61-70	Cross-Sectional	Genotype-Tissue Expression (GTEx)	GTEX-11GSP	40118	GRCh37	Homo sapiens	ILLUMINA
RNA-Seq	152	PRJNA75899	SAMN02790434	The Broad Institute	GRU	SRX607406	150	Illumina HiSeq 2000	PAIRED	cDNA	TRANSCRIPTOMIC	Solexa-212877	41916	5396	2511	41807	SRR1419962	SRS639496	SRP012682	GTEX-11GSP-1726-SM-5A5LI	RNA:Total RNA	GTEx	GTEX-11GSP-1726-SM-5A5LI	Esophagus - Muscularis	RNA	phs000424	Esophagus	SL-HDD	No	2	cDNAShotgunStrandAgnostic	RNA Seq (NGS)	PDO-2463	P-RNA-0002	female	61-70	Cross-Sectional	Genotype-Tissue Expression (GTEx)	GTEX-11GSP	39180	GRCh37	Homo sapiens	ILLUMINA
RNA-Seq	152	PRJNA75899	SAMN02788585	The Broad Institute	GRU	SRX615666	150	Illumina HiSeq 2000	PAIRED	cDNA	TRANSCRIPTOMIC	Solexa-231024	41916	7045	3215	41811	SRR1435901	SRS644137	SRP012682	GTEX-11GSP-0011-R8b-SM-5NQ79	RNA:Total RNA	GTEx	GTEX-11GSP-0011-R8b-SM-5NQ79	Brain - Hypothalamus	RNA	phs000424	Brain	SL-HDE	No	2	cDNAShotgunStrandAgnostic	RNA Seq (NGS)	PDO-3016	P-RNA-0002	female	61-70	Cross-Sectional	Genotype-Tissue Expression (GTEx)	GTEX-11GSP	40118	GRCh37	Homo sapiens	ILLUMINA
RNA-Seq	152	PRJNA75899	SAMN02787282	The Broad Institute	GRU	SRX616359	150	Illumina HiSeq 2000	PAIRED	cDNA	TRANSCRIPTOMIC	Solexa-230615	41916	5954	2956	41811	SRR1437668	SRS644223	SRP012682	GTEX-11GSP-1826-SM-5N9DQ	RNA:Total RNA	GTEx	GTEX-11GSP-1826-SM-5N9DQ	Esophagus - Mucosa	RNA	phs000424	Esophagus	SL-HEH	No	5	cDNAShotgunStrandAgnostic	Allele-Specific Expression	PDO-3014	P-RNA-0002	female	61-70	Cross-Sectional	Genotype-Tissue Expression (GTEx)	GTEX-11GSP	40116	GRCh37	Homo sapiens	ILLUMINA
RNA-Seq	152	PRJNA75899	SAMN02787839	The Broad Institute	GRU	SRX618164	150	Illumina HiSeq 2000	PAIRED	cDNA	TRANSCRIPTOMIC	Solexa-206100	41916	5231	2429	41813	SRR1443201	SRS644542	SRP012682	GTEX-11GSP-0011-R5a-SM-57WBE	RNA:Total RNA	GTEx	GTEX-11GSP-0011-R5a-SM-57WBE	Brain - Caudate (basal ganglia)	RNA	phs000424	Brain	SL-HDC	No	1	cDNAShotgunStrandAgnostic	Allele-Specific Expression	PDO-2451	P-RNA-0002	female	61-70	Cross-Sectional	Genotype-Tissue Expression (GTEx)	GTEX-11GSP	39170	GRCh37	Homo sapiens	ILLUMINA
RNA-Seq	152	PRJNA75899	SAMN02792263	The Broad Institute	GRU	SRX618427	150	Illumina HiSeq 2000	PAIRED	cDNA	TRANSCRIPTOMIC	Solexa-232521	41916	7117	3410	41813	SRR1443871	SRS644573	SRP012682	GTEX-11GSP-0008-SM-5Q5DM	RNA:Total RNA	GTEx	GTEX-11GSP-0008-SM-5Q5DM	Cells - Transformed fibroblasts	RNA	phs000424	Skin	SL-HBW	No	2	cDNAShotgunStrandAgnostic	Allele-Specific Expression	PDO-3078	P-RNA-0002	female	61-70	Cross-Sectional	Genotype-Tissue Expression (GTEx)	GTEX-11GSP	40182	GRCh37	Homo sapiens	ILLUMINA
RNA-Seq	152	PRJNA75899	SAMN02790214	The Broad Institute	GRU	SRX628380	150	Illumina HiSeq 2000	PAIRED	cDNA	TRANSCRIPTOMIC	Solexa-212879	41916	5005	2328	41817	SRR1466046	SRS648194	SRP012682	GTEX-11GSP-2826-SM-5A5LK	RNA:Total RNA	GTEx	GTEX-11GSP-2826-SM-5A5LK	Nerve - Tibial	RNA	phs000424	Nerve	SL-HDE	No	2	cDNAShotgunStrandAgnostic	RNA Seq (NGS)	PDO-2463	P-RNA-0002	female	61-70	Cross-Sectional	Genotype-Tissue Expression (GTEx)	GTEX-11GSP	39180	GRCh37	Homo sapiens	ILLUMINA
RNA-Seq	152	PRJNA75899	SAMN02787442	The Broad Institute	GRU	SRX629006	150	Illumina HiSeq 2000	PAIRED	cDNA	TRANSCRIPTOMIC	Solexa-231022	41916	5970	2700	41817	SRR1467590	SRS648266	SRP012682	GTEX-11GSP-0011-R9b-SM-5NQ77	RNA:Total RNA	GTEx	GTEX-11GSP-0011-R9b-SM-5NQ77	Brain - Spinal cord (cervical c-1)	RNA	phs000424	Brain	SL-HDE	No	2	cDNAShotgunStrandAgnostic	Allele-Specific Expression	PDO-3016	P-RNA-0002	female	61-70	Cross-Sectional	Genotype-Tissue Expression (GTEx)	GTEX-11GSP	40118	GRCh37	Homo sapiens	ILLUMINA
RNA-Seq	152	PRJNA75899	SAMN02791392	The Broad Institute	GRU	SRX570002	150	Illumina HiSeq 2000	PAIRED	cDNA	TRANSCRIPTOMIC	Solexa-231081	41915	5661	2558	41794	SRR1334960	SRS627422	SRP012682	GTEX-11H98-0011-R8a-SM-5NQ8V	RNA:Total RNA	GTEx	GTEX-11H98-0011-R8a-SM-5NQ8V	Brain - Hypothalamus	RNA	phs000424	Brain	SL-HDE	No	1	cDNAShotgunStrandAgnostic	RNA Seq (NGS)	PDO-3016	P-RNA-0002	male	41-50	Cross-Sectional	Genotype-Tissue Expression (GTEx)	GTEX-11H98	40118	GRCh37	Homo sapiens	ILLUMINA
RNA-Seq	152	PRJNA75899	SAMN02790392	The Broad Institute	GRU	SRX576009	150	Illumina HiSeq 2000	PAIRED	cDNA	TRANSCRIPTOMIC	Solexa-231010	41915	5722	2584	41797	SRR1348446	SRS629307	SRP012682	GTEX-11H98-0011-R11b-SM-5NQ6U	RNA:Total RNA	GTEx	GTEX-11H98-0011-R11b-SM-5NQ6U	Brain - Cerebellar Hemisphere	RNA	phs000424	Brain	SL-HDC	No	1	cDNAShotgunStrandAgnostic	RNA Seq (NGS)	PDO-3016	P-RNA-0002	male	41-50	Cross-Sectional	Genotype-Tissue Expression (GTEx)	GTEX-11H98	40118	GRCh37	Homo sapiens	ILLUMINA
RNA-Seq	152	PRJNA75899	SAMN02791842	The Broad Institute	GRU	SRX589455	150	Illumina HiSeq 2000	PAIRED	cDNA	TRANSCRIPTOMIC	Solexa-222817	41916	6336	2892	41801	SRR1377006	SRS634160	SRP012682	GTEX-11H98-0326-SM-5HL4S	RNA:Total RNA	GTEx	GTEX-11H98-0326-SM-5HL4S	Muscle - Skeletal	RNA	phs000424	Muscle	SL-HDE	No	1	cDNAShotgunStrandAgnostic	RNA Seq (NGS)	PDO-2895	P-RNA-0002	male	41-50	Cross-Sectional	Genotype-Tissue Expression (GTEx)	GTEX-11H98	40024	GRCh37	Homo sapiens	ILLUMINA
RNA-Seq	152	PRJNA75899	SAMN02789564	The Broad Institute	GRU	SRX600525	150	Illumina HiSeq 2000	PAIRED	cDNA	TRANSCRIPTOMIC	Solexa-222829	41916	5574	2558	41804	SRR1402219	SRS637972	SRP012682	GTEX-11H98-0426-SM-5HL55	RNA:Total RNA	GTEx	GTEX-11H98-0426-SM-5HL55	Nerve - Tibial	RNA	phs000424	Nerve	SL-HBW	No	1	cDNAShotgunStrandAgnostic	RNA Seq (NGS)	PDO-2895	P-RNA-0002	male	41-50	Cross-Sectional	Genotype-Tissue Expression (GTEx)	GTEX-11H98	40024	GRCh37	Homo sapiens	ILLUMINA
RNA-Seq	152	PRJNA75899	SAMN02791386	The Broad Institute	GRU	SRX600762	150	Illumina HiSeq 2000	PAIRED	cDNA	TRANSCRIPTOMIC	Solexa-231093	41916	5662	2556	41804	SRR1402900	SRS638001	SRP012682	GTEX-11H98-0011-R10b-SM-5NQ98	RNA:Total RNA	GTEx	GTEX-11H98-0011-R10b-SM-5NQ98	Brain - Frontal Cortex (BA9)	RNA	phs000424	Brain	SL-HDB	No	1	cDNAShotgunStrandAgnostic	RNA Seq (NGS)	PDO-3016	P-RNA-0002	male	41-50	Cross-Sectional	Genotype-Tissue Expression (GTEx)	GTEX-11H98	40118	GRCh37	Homo sapiens	ILLUMINA
RNA-Seq	152	PRJNA75899	SAMN02789354	The Broad Institute	GRU	SRX600899	150	Illumina HiSeq 2000	PAIRED	cDNA	TRANSCRIPTOMIC	Solexa-215848	41916	5289	2556	41804	SRR1403240	SRS638017	SRP012682	GTEX-11H98-0126-SM-5EGHG	RNA:Total RNA	GTEx	GTEX-11H98-0126-SM-5EGHG	Skin - Sun Exposed (Lower leg)	RNA	phs000424	Skin	SL-HDE	No	2	cDNAShotgunStrandAgnostic	RNA Seq (NGS)	PDO-2830	P-RNA-0002	male	41-50	Cross-Sectional	Genotype-Tissue Expression (GTEx)	GTEX-11H98	39959	GRCh37	Homo sapiens	ILLUMINA
RNA-Seq	152	PRJNA75899	SAMN02787865	The Broad Institute	GRU	SRX619862	150	Illumina HiSeq 2000	PAIRED	cDNA	TRANSCRIPTOMIC	Solexa-206136	41916	6080	2817	41813	SRR1447393	SRS644739	SRP012682	GTEX-11H98-0011-R5b-SM-57WCF	RNA:Total RNA	GTEx	GTEX-11H98-0011-R5b-SM-57WCF	Brain - Caudate (basal ganglia)	RNA	phs000424	Brain	SL-HDC	No	1	cDNAShotgunStrandAgnostic	RNA Seq (NGS)	PDO-2451	P-RNA-0002	male	41-50	Cross-Sectional	Genotype-Tissue Expression (GTEx)	GTEX-11H98	39170	GRCh37	Homo sapiens	ILLUMINA
RNA-Seq	152	PRJNA75899	SAMN02789252	The Broad Institute	GRU	SRX622318	150	Illumina HiSeq 2000	PAIRED	cDNA	TRANSCRIPTOMIC	Solexa-231059	41916	5632	2539	41814	SRR1452935	SRS645742	SRP012682	GTEX-11H98-0226-SM-5NQ89	RNA:Total RNA	GTEx	GTEX-11H98-0226-SM-5NQ89	Adipose - Subcutaneous	RNA	phs000424	Adipose Tissue	SL-HDC	No	1	cDNAShotgunStrandAgnostic	RNA Seq (NGS)	PDO-3016	P-RNA-0002	male	41-50	Cross-Sectional	Genotype-Tissue Expression (GTEx)	GTEX-11H98	40118	GRCh37	Homo sapiens	ILLUMINA
RNA-Seq	152	PRJNA75899	SAMN02792453	The Broad Institute	GRU	SRX629783	150	Illumina HiSeq 2000	PAIRED	cDNA	TRANSCRIPTOMIC	Solexa-232812	41916	4049	1741	41817	SRR1469300	SRS648345	SRP012682	GTEX-11H98-0008-SM-5QGR8	RNA:Total RNA	GTEx	GTEX-11H98-0008-SM-5QGR8	Cells - Transformed fibroblasts	RNA	phs000424	Skin	SL-HDE	No	1	cDNAShotgunStrandAgnostic	RNA Seq (NGS)	PDO-3079	P-RNA-0002	male	41-50	Cross-Sectional	Genotype-Tissue Expression (GTEx)	GTEX-11H98	40183	GRCh37	Homo sapiens	ILLUMINA
WXS	152	PRJNA75899	SAMN03877618	The Broad Institute	GRU	SRX1143351	150	Illumina HiSeq 2000	PAIRED	Hybrid Selection	GENOMIC	Pond-303181	42259	9248	4622	42283	SRR2156637	SRS1029689	SRP012682	GTEX-11I78-0002-SM-58Q8G	DNA:DNA Genomic	GTEx	GTEX-11I78-0002-SM-58Q8G	Whole Blood	Exome	phs000424	Blood	SL-HDM	No	6	HybridSelection	SNP/CNV Genotypes (NGS)	PDO-2578	P-EX-0006	female	51-60	Cross-Sectional	Genotype-Tissue Expression (GTEx)	GTEX-11I78	39666	GRCh37	Homo sapiens	ILLUMINA
WGS	302	PRJNA75899	SAMN04597466	The Broad Institute	GRU	SRX1746448	424	HiSeq X Ten	PAIRED	RANDOM	GENOMIC	Solexa-282544	42500	128500	36196	42914	SRR3481642	SRS1425145	SRP012682	GTEX-11I78-0002-SM-6WBU2	DNA:DNA Genomic	GTEx	GTEX-11I78-0002-SM-6WBU2	Whole Blood		phs000424	Blood	SL-HXA	No	7	WholeGenomeShotgun	SNP/CNV Genotypes (NGS)			female	51-60	Cross-Sectional	Genotype-Tissue Expression (GTEx)	GTEX-11I78	41415	GRCh37	Homo sapiens	ILLUMINA
RNA-Seq	152	PRJNA75899	SAMN02788291	The Broad Institute	GRU	SRX558206	150	Illumina HiSeq 2000	PAIRED	cDNA	TRANSCRIPTOMIC	Solexa-212896	41915	6642	3067	41790	SRR1309833	SRS623923	SRP012682	GTEX-11I78-1626-SM-5A5M2	RNA:Total RNA	GTEx	GTEX-11I78-1626-SM-5A5M2	Esophagus - Gastroesophageal Junction	RNA	phs000424	Esophagus	SL-HDJ	No	1	cDNAShotgunStrandAgnostic	RNA Seq (NGS)	PDO-2463	P-RNA-0002	female	51-60	Cross-Sectional	Genotype-Tissue Expression (GTEx)	GTEX-11I78	39180	GRCh37	Homo sapiens	ILLUMINA
RNA-Seq	152	PRJNA75899	SAMN02792243	The Broad Institute	GRU	SRX558231	150	Illumina HiSeq 2000	PAIRED	cDNA	TRANSCRIPTOMIC	Solexa-212894	41915	5620	2704	41790	SRR1309875	SRS623925	SRP012682	GTEX-11I78-0626-SM-5A5LZ	RNA:Total RNA	GTEx	GTEX-11I78-0626-SM-5A5LZ	Pancreas	RNA	phs000424	Pancreas	SL-HDD	No	1	cDNAShotgunStrandAgnostic	Allele-Specific Expression	PDO-2463	P-RNA-0002	female	51-60	Cross-Sectional	Genotype-Tissue Expression (GTEx)	GTEX-11I78	39180	GRCh37	Homo sapiens	ILLUMINA
RNA-Seq	152	PRJNA75899	SAMN02788814	The Broad Institute	GRU	SRX558641	150	Illumina HiSeq 2000	PAIRED	cDNA	TRANSCRIPTOMIC	Solexa-222874	41915	6070	2810	41791	SRR1310797	SRS623969	SRP012682	GTEX-11I78-0126-SM-5HL6F	RNA:Total RNA	GTEx	GTEX-11I78-0126-SM-5HL6F	Lung	RNA	phs000424	Lung	SL-HDE	No	1	cDNAShotgunStrandAgnostic	RNA Seq (NGS)	PDO-2895	P-RNA-0002	female	51-60	Cross-Sectional	Genotype-Tissue Expression (GTEx)	GTEX-11I78	40024	GRCh37	Homo sapiens	ILLUMINA
RNA-Seq	152	PRJNA75899	SAMN02787967	The Broad Institute	GRU	SRX564400	150	Illumina HiSeq 2000	PAIRED	cDNA	TRANSCRIPTOMIC	Solexa-212828	41915	6232	2888	41793	SRR1323628	SRS625707	SRP012682	GTEX-11I78-0826-SM-5A5K4	RNA:Total RNA	GTEx	GTEX-11I78-0826-SM-5A5K4	Heart - Left Ventricle	RNA	phs000424	Heart	SL-HCC	No	2	cDNAShotgunStrandAgnostic	RNA Seq (NGS)	PDO-2463	P-RNA-0002	female	51-60	Cross-Sectional	Genotype-Tissue Expression (GTEx)	GTEX-11I78	39180	GRCh37	Homo sapiens	ILLUMINA
RNA-Seq	152	PRJNA75899	SAMN02787727	The Broad Institute	GRU	SRX568008	150	Illumina HiSeq 2000	PAIRED	cDNA	TRANSCRIPTOMIC	Solexa-232411	41915	5894	2597	41794	SRR1330588	SRS627060	SRP012682	GTEX-11I78-2626-SM-5Q5AI	RNA:Total RNA	GTEx	GTEX-11I78-2626-SM-5Q5AI	Adipose - Subcutaneous	RNA	phs000424	Adipose Tissue	SL-HDF	No	2	cDNAShotgunStrandAgnostic	RNA Seq (NGS)	PDO-3077	P-RNA-0002	female	51-60	Cross-Sectional	Genotype-Tissue Expression (GTEx)	GTEX-11I78	40181	GRCh37	Homo sapiens	ILLUMINA
RNA-Seq	152	PRJNA75899	SAMN02789479	The Broad Institute	GRU	SRX574788	150	Illumina HiSeq 2000	PAIRED	cDNA	TRANSCRIPTOMIC	Solexa-212897	41915	6937	3344	41796	SRR1345871	SRS628811	SRP012682	GTEX-11I78-1726-SM-5A5M3	RNA:Total RNA	GTEx	GTEX-11I78-1726-SM-5A5M3	Stomach	RNA	phs000424	Stomach	SL-HBV	No	1	cDNAShotgunStrandAgnostic	RNA Seq (NGS)	PDO-2463	P-RNA-0002	female	51-60	Cross-Sectional	Genotype-Tissue Expression (GTEx)	GTEX-11I78	39180	GRCh37	Homo sapiens	ILLUMINA
RNA-Seq	152	PRJNA75899	SAMN02792977	The Broad Institute	GRU	SRX576774	150	Illumina HiSeq 2000	PAIRED	cDNA	TRANSCRIPTOMIC	Solexa-232442	41915	4431	1951	41798	SRR1350371	SRS629430	SRP012682	GTEX-11I78-0001-SM-5Q5BE	RNA:Total RNA	GTEx	GTEX-11I78-0001-SM-5Q5BE	Cells - EBV-transformed lymphocytes	RNA	phs000424	Blood	SL-HDH	No	2	cDNAShotgunStrandAgnostic	Allele-Specific Expression	PDO-3077	P-RNA-0002	female	51-60	Cross-Sectional	Genotype-Tissue Expression (GTEx)	GTEX-11I78	40181	GRCh37	Homo sapiens	ILLUMINA
RNA-Seq	152	PRJNA75899	SAMN02789750	The Broad Institute	GRU	SRX580388	150	Illumina HiSeq 2000	PAIRED	cDNA	TRANSCRIPTOMIC	Solexa-232259	41915	6429	3192	41799	SRR1360258	SRS629943	SRP012682	GTEX-11I78-1326-SM-5PNY9	RNA:Total RNA	GTEx	GTEX-11I78-1326-SM-5PNY9	Colon - Sigmoid	RNA	phs000424	Colon	SL-HED	No	4	cDNAShotgunStrandAgnostic	RNA Seq (NGS)	PDO-3026	P-RNA-0002	female	51-60	Cross-Sectional	Genotype-Tissue Expression (GTEx)	GTEX-11I78	40129	GRCh37	Homo sapiens	ILLUMINA
RNA-Seq	152	PRJNA75899	SAMN02788493	The Broad Institute	GRU	SRX592514	150	Illumina HiSeq 2000	PAIRED	cDNA	TRANSCRIPTOMIC	Solexa-230705	41916	7584	3834	41802	SRR1383855	SRS635298	SRP012682	GTEX-11I78-0005-SM-5N9GB	RNA:Total RNA	GTEx	GTEX-11I78-0005-SM-5N9GB	Whole Blood	RNA	phs000424	Blood	SL-HEJ	No	6	cDNAShotgunStrandAgnostic	RNA Seq (NGS)	PDO-3015	P-RNA-0002	female	51-60	Cross-Sectional	Genotype-Tissue Expression (GTEx)	GTEX-11I78	40117	GRCh37	Homo sapiens	ILLUMINA
RNA-Seq	152	PRJNA75899	SAMN02792958	The Broad Institute	GRU	SRX594253	150	Illumina HiSeq 2000	PAIRED	cDNA	TRANSCRIPTOMIC	Solexa-212895	41916	5036	2331	41802	SRR1387155	SRS636073	SRP012682	GTEX-11I78-0726-SM-5A5M1	RNA:Total RNA	GTEx	GTEX-11I78-0726-SM-5A5M1	Artery - Aorta	RNA	phs000424	Blood Vessel	SL-HBW	No	1	cDNAShotgunStrandAgnostic	Allele-Specific Expression	PDO-2463	P-RNA-0002	female	51-60	Cross-Sectional	Genotype-Tissue Expression (GTEx)	GTEX-11I78	39180	GRCh37	Homo sapiens	ILLUMINA
RNA-Seq	152	PRJNA75899	SAMN02791120	The Broad Institute	GRU	SRX597647	150	Illumina HiSeq 2000	PAIRED	cDNA	TRANSCRIPTOMIC	Solexa-206508	41916	6789	3477	41803	SRR1394872	SRS637302	SRP012682	GTEX-11I78-0526-SM-5986A	RNA:Total RNA	GTEx	GTEX-11I78-0526-SM-5986A	Thyroid	RNA	phs000424	Thyroid	SL-HBV	No	1	cDNAShotgunStrandAgnostic	RNA Seq (NGS)	PDO-2454	P-RNA-0002	female	51-60	Cross-Sectional	Genotype-Tissue Expression (GTEx)	GTEX-11I78	39172	GRCh37	Homo sapiens	ILLUMINA
RNA-Seq	152	PRJNA75899	SAMN02787739	The Broad Institute	GRU	SRX603191	150	Illumina HiSeq 2000	PAIRED	cDNA	TRANSCRIPTOMIC	Solexa-212833	41916	6347	2944	41806	SRR1409575	SRS638386	SRP012682	GTEX-11I78-2426-SM-5A5K9	RNA:Total RNA	GTEx	GTEX-11I78-2426-SM-5A5K9	Muscle - Skeletal	RNA	phs000424	Muscle	SL-HCC	No	2	cDNAShotgunStrandAgnostic	RNA Seq (NGS)	PDO-2463	P-RNA-0002	female	51-60	Cross-Sectional	Genotype-Tissue Expression (GTEx)	GTEX-11I78	39180	GRCh37	Homo sapiens	ILLUMINA
RNA-Seq	152	PRJNA75899	SAMN02789551	The Broad Institute	GRU	SRX603644	150	Illumina HiSeq 2000	PAIRED	cDNA	TRANSCRIPTOMIC	Solexa-206545	41916	6340	3239	41806	SRR1410612	SRS638550	SRP012682	GTEX-11I78-2026-SM-5987C	RNA:Total RNA	GTEx	GTEX-11I78-2026-SM-5987C	Vagina	RNA	phs000424	Vagina	SL-HDB	No	2	cDNAShotgunStrandAgnostic	Allele-Specific Expression	PDO-2454	P-RNA-0002	female	51-60	Cross-Sectional	Genotype-Tissue Expression (GTEx)	GTEX-11I78	39172	GRCh37	Homo sapiens	ILLUMINA
RNA-Seq	152	PRJNA75899	SAMN02789808	The Broad Institute	GRU	SRX604986	150	Illumina HiSeq 2000	PAIRED	cDNA	TRANSCRIPTOMIC	Solexa-222898	41916	5373	2471	41807	SRR1414079	SRS639202	SRP012682	GTEX-11I78-1026-SM-5HL74	RNA:Total RNA	GTEx	GTEX-11I78-1026-SM-5HL74	Artery - Coronary	RNA	phs000424	Blood Vessel	SL-HBV	No	1	cDNAShotgunStrandAgnostic	RNA Seq (NGS)	PDO-2895	P-RNA-0002	female	51-60	Cross-Sectional	Genotype-Tissue Expression (GTEx)	GTEX-11I78	40024	GRCh37	Homo sapiens	ILLUMINA
RNA-Seq	152	PRJNA75899	SAMN02790223	The Broad Institute	GRU	SRX606331	150	Illumina HiSeq 2000	PAIRED	cDNA	TRANSCRIPTOMIC	Solexa-212898	41916	7261	3374	41807	SRR1417364	SRS639373	SRP012682	GTEX-11I78-1826-SM-5A5M4	RNA:Total RNA	GTEx	GTEX-11I78-1826-SM-5A5M4	Adrenal Gland	RNA	phs000424	Adrenal Gland	SL-HBV	No	1	cDNAShotgunStrandAgnostic	Allele-Specific Expression	PDO-2463	P-RNA-0002	female	51-60	Cross-Sectional	Genotype-Tissue Expression (GTEx)	GTEX-11I78	39180	GRCh37	Homo sapiens	ILLUMINA
RNA-Seq	152	PRJNA75899	SAMN02793722	The Broad Institute	GRU	SRX613308	150	Illumina HiSeq 2000	PAIRED	cDNA	TRANSCRIPTOMIC	Solexa-206541	41916	6296	3246	41811	SRR1429979	SRS643856	SRP012682	GTEX-11I78-1926-SM-59878	RNA:Total RNA	GTEx	GTEX-11I78-1926-SM-59878	Ovary	RNA	phs000424	Ovary	SL-HDH	No	2	cDNAShotgunStrandAgnostic	Allele-Specific Expression	PDO-2454	P-RNA-0002	female	51-60	Cross-Sectional	Genotype-Tissue Expression (GTEx)	GTEX-11I78	39172	GRCh37	Homo sapiens	ILLUMINA
RNA-Seq	152	PRJNA75899	SAMN02792360	The Broad Institute	GRU	SRX613541	150	Illumina HiSeq 2000	PAIRED	cDNA	TRANSCRIPTOMIC	Solexa-232517	41916	8130	3875	41811	SRR1430444	SRS643878	SRP012682	GTEX-11I78-0008-SM-5Q5DI	RNA:Total RNA	GTEx	GTEX-11I78-0008-SM-5Q5DI	Cells - Transformed fibroblasts	RNA	phs000424	Skin	SL-HDF	No	1	cDNAShotgunStrandAgnostic	RNA Seq (NGS)	PDO-3078	P-RNA-0002	female	51-60	Cross-Sectional	Genotype-Tissue Expression (GTEx)	GTEX-11I78	40182	GRCh37	Homo sapiens	ILLUMINA
RNA-Seq	152	PRJNA75899	SAMN02787569	The Broad Institute	GRU	SRX620163	150	Illumina HiSeq 2000	PAIRED	cDNA	TRANSCRIPTOMIC	Solexa-232179	41916	4600	2100	41813	SRR1448118	SRS644772	SRP012682	GTEX-11I78-1426-SM-5PNVY	RNA:Total RNA	GTEx	GTEX-11I78-1426-SM-5PNVY	Esophagus - Muscularis	RNA	phs000424	Esophagus	SL-HBW	No	1	cDNAShotgunStrandAgnostic	Allele-Specific Expression	PDO-3025	P-RNA-0002	female	51-60	Cross-Sectional	Genotype-Tissue Expression (GTEx)	GTEX-11I78	40128	GRCh37	Homo sapiens	ILLUMINA
RNA-Seq	152	PRJNA75899	SAMN02789140	The Broad Institute	GRU	SRX623762	150	Illumina HiSeq 2000	PAIRED	cDNA	TRANSCRIPTOMIC	Solexa-212831	41916	5839	2709	41814	SRR1456423	SRS645905	SRP012682	GTEX-11I78-1526-SM-5A5K7	RNA:Total RNA	GTEx	GTEX-11I78-1526-SM-5A5K7	Esophagus - Mucosa	RNA	phs000424	Esophagus	SL-HBW	No	2	cDNAShotgunStrandAgnostic	RNA Seq (NGS)	PDO-2463	P-RNA-0002	female	51-60	Cross-Sectional	Genotype-Tissue Expression (GTEx)	GTEX-11I78	39180	GRCh37	Homo sapiens	ILLUMINA
RNA-Seq	152	PRJNA75899	SAMN02789011	The Broad Institute	GRU	SRX628694	150	Illumina HiSeq 2000	PAIRED	cDNA	TRANSCRIPTOMIC	Solexa-222886	41916	6188	2842	41817	SRR1466792	SRS648229	SRP012682	GTEX-11I78-0226-SM-5HL6R	RNA:Total RNA	GTEx	GTEX-11I78-0226-SM-5HL6R	Adipose - Visceral (Omentum)	RNA	phs000424	Adipose Tissue	SL-HDJ	No	2	cDNAShotgunStrandAgnostic	Allele-Specific Expression	PDO-2895	P-RNA-0002	female	51-60	Cross-Sectional	Genotype-Tissue Expression (GTEx)	GTEX-11I78	40024	GRCh37	Homo sapiens	ILLUMINA
RNA-Seq	152	PRJNA75899	SAMN02793626	The Broad Institute	GRU	SRX631410	150	Illumina HiSeq 2000	PAIRED	cDNA	TRANSCRIPTOMIC	Solexa-212830	41916	6445	3016	41817	SRR1473209	SRS648530	SRP012682	GTEX-11I78-1226-SM-5A5K6	RNA:Total RNA	GTEx	GTEX-11I78-1226-SM-5A5K6	Colon - Transverse	RNA	phs000424	Colon	SL-HCC	No	2	cDNAShotgunStrandAgnostic	RNA Seq (NGS)	PDO-2463	P-RNA-0002	female	51-60	Cross-Sectional	Genotype-Tissue Expression (GTEx)	GTEX-11I78	39180	GRCh37	Homo sapiens	ILLUMINA
RNA-Seq	152	PRJNA75899	SAMN02790966	The Broad Institute	GRU	SRX631814	150	Illumina HiSeq 2000	PAIRED	cDNA	TRANSCRIPTOMIC	Solexa-212832	41916	7424	3447	41817	SRR1474208	SRS648578	SRP012682	GTEX-11I78-2126-SM-5A5K8	RNA:Total RNA	GTEx	GTEX-11I78-2126-SM-5A5K8	Uterus	RNA	phs000424	Uterus	SL-HBV	No	1	cDNAShotgunStrandAgnostic	Allele-Specific Expression	PDO-2463	P-RNA-0002	female	51-60	Cross-Sectional	Genotype-Tissue Expression (GTEx)	GTEX-11I78	39180	GRCh37	Homo sapiens	ILLUMINA
RNA-Seq	152	PRJNA75899	SAMN02787761	The Broad Institute	GRU	SRX637421	150	Illumina HiSeq 2000	PAIRED	cDNA	TRANSCRIPTOMIC	Solexa-232260	41916	6202	3108	41818	SRR1488694	SRS649681	SRP012682	GTEX-11I78-2226-SM-5PNYA	RNA:Total RNA	GTEx	GTEX-11I78-2226-SM-5PNYA	Breast - Mammary Tissue	RNA	phs000424	Breast	SL-HED	No	1	cDNAShotgunStrandAgnostic	RNA Seq (NGS)	PDO-3026	P-RNA-0002	female	51-60	Cross-Sectional	Genotype-Tissue Expression (GTEx)	GTEX-11I78	40129	GRCh37	Homo sapiens	ILLUMINA
RNA-Seq	152	PRJNA75899	SAMN02789196	The Broad Institute	GRU	SRX637869	150	Illumina HiSeq 2000	PAIRED	cDNA	TRANSCRIPTOMIC	Solexa-212829	41916	6375	3008	41818	SRR1489839	SRS649735	SRP012682	GTEX-11I78-1126-SM-5A5K5	RNA:Total RNA	GTEx	GTEX-11I78-1126-SM-5A5K5	Small Intestine - Terminal Ileum	RNA	phs000424	Small Intestine	SL-HCC	No	1	cDNAShotgunStrandAgnostic	RNA Seq (NGS)	PDO-2463	P-RNA-0002	female	51-60	Cross-Sectional	Genotype-Tissue Expression (GTEx)	GTEX-11I78	39180	GRCh37	Homo sapiens	ILLUMINA
RNA-Seq	152	PRJNA75899	SAMN02793110	The Broad Institute	GRU	SRX640546	150	Illumina HiSeq 2000	PAIRED	cDNA	TRANSCRIPTOMIC	Solexa-232410	41916	6770	2972	41820	SRR1499482	SRS650123	SRP012682	GTEX-11I78-2326-SM-5Q5AH	RNA:Total RNA	GTEx	GTEX-11I78-2326-SM-5Q5AH	Artery - Tibial	RNA	phs000424	Blood Vessel	SL-HDF	No	1	cDNAShotgunStrandAgnostic	RNA Seq (NGS)	PDO-3077	P-RNA-0002	female	51-60	Cross-Sectional	Genotype-Tissue Expression (GTEx)	GTEX-11I78	40181	GRCh37	Homo sapiens	ILLUMINA
WXS	152	PRJNA75899	SAMN03877939	The Broad Institute	GRU	SRX1152809	150	Illumina HiSeq 2000	PAIRED	Hybrid Selection	GENOMIC	Pond-321478	42258	12038	5993	42283	SRR2166414	SRS1036237	SRP012682	GTEX-11ILO-0002-SM-5CV9V	DNA:DNA Genomic	GTEx	GTEX-11ILO-0002-SM-5CV9V	Whole Blood	Exome	phs000424	Blood	SL-HEJ	No	2	HybridSelection	Whole Exome (NGS)	PDO-2881	P-EX-0006	female	41-50	Cross-Sectional	Genotype-Tissue Expression (GTEx)	GTEX-11ILO	40018	GRCh37	Homo sapiens	ILLUMINA
RNA-Seq	152	PRJNA75899	SAMN02790155	The Broad Institute	GRU	SRX558807	150	Illumina HiSeq 2000	PAIRED	cDNA	TRANSCRIPTOMIC	Solexa-230592	41915	5787	2874	41791	SRR1311266	SRS623992	SRP012682	GTEX-11ILO-0226-SM-5N9D3	RNA:Total RNA	GTEx	GTEX-11ILO-0226-SM-5N9D3	Adipose - Subcutaneous	RNA	phs000424	Adipose Tissue	SL-HEH	No	1	cDNAShotgunStrandAgnostic	RNA Seq (NGS)	PDO-3014	P-RNA-0002	female	41-50	Cross-Sectional	Genotype-Tissue Expression (GTEx)	GTEX-11ILO	40116	GRCh37	Homo sapiens	ILLUMINA
RNA-Seq	152	PRJNA75899	SAMN02787521	The Broad Institute	GRU	SRX559519	150	Illumina HiSeq 2000	PAIRED	cDNA	TRANSCRIPTOMIC	Solexa-222820	41915	6092	2802	41792	SRR1312802	SRS624123	SRP012682	GTEX-11ILO-0426-SM-5HL4V	RNA:Total RNA	GTEx	GTEX-11ILO-0426-SM-5HL4V	Nerve - Tibial	RNA	phs000424	Nerve	SL-HDD	No	2	cDNAShotgunStrandAgnostic	RNA Seq (NGS)	PDO-2895	P-RNA-0002	female	41-50	Cross-Sectional	Genotype-Tissue Expression (GTEx)	GTEX-11ILO	40024	GRCh37	Homo sapiens	ILLUMINA
RNA-Seq	152	PRJNA75899	SAMN02789284	The Broad Institute	GRU	SRX561963	150	Illumina HiSeq 2000	PAIRED	cDNA	TRANSCRIPTOMIC	Solexa-212859	41915	5798	2749	41792	SRR1317387	SRS625347	SRP012682	GTEX-11ILO-1526-SM-5A5KZ	RNA:Total RNA	GTEx	GTEX-11ILO-1526-SM-5A5KZ	Pancreas	RNA	phs000424	Pancreas	SL-HBV	No	2	cDNAShotgunStrandAgnostic	RNA Seq (NGS)	PDO-2463	P-RNA-0002	female	41-50	Cross-Sectional	Genotype-Tissue Expression (GTEx)	GTEX-11ILO	39180	GRCh37	Homo sapiens	ILLUMINA
RNA-Seq	152	PRJNA75899	SAMN02792841	The Broad Institute	GRU	SRX579120	150	Illumina HiSeq 2000	PAIRED	cDNA	TRANSCRIPTOMIC	Solexa-222842	41915	5150	2370	41798	SRR1356577	SRS629769	SRP012682	GTEX-11ILO-0726-SM-5HL5I	RNA:Total RNA	GTEx	GTEX-11ILO-0726-SM-5HL5I	Lung	RNA	phs000424	Lung	SL-HBV	No	2	cDNAShotgunStrandAgnostic	RNA Seq (NGS)	PDO-2895	P-RNA-0002	female	41-50	Cross-Sectional	Genotype-Tissue Expression (GTEx)	GTEX-11ILO	40024	GRCh37	Homo sapiens	ILLUMINA
RNA-Seq	152	PRJNA75899	SAMN02788721	The Broad Institute	GRU	SRX581024	150	Illumina HiSeq 2000	PAIRED	cDNA	TRANSCRIPTOMIC	Solexa-212883	41916	5675	2646	41799	SRR1361860	SRS630027	SRP012682	GTEX-11ILO-0626-SM-5A5LO	RNA:Total RNA	GTEx	GTEX-11ILO-0626-SM-5A5LO	Skin - Not Sun Exposed (Suprapubic)	RNA	phs000424	Skin	SL-HBW	No	2	cDNAShotgunStrandAgnostic	RNA Seq (NGS)	PDO-2463	P-RNA-0002	female	41-50	Cross-Sectional	Genotype-Tissue Expression (GTEx)	GTEX-11ILO	39180	GRCh37	Homo sapiens	ILLUMINA
RNA-Seq	152	PRJNA75899	SAMN02788217	The Broad Institute	GRU	SRX583495	150	Illumina HiSeq 2000	PAIRED	cDNA	TRANSCRIPTOMIC	Solexa-212860	41916	6517	3009	41799	SRR1366790	SRS631332	SRP012682	GTEX-11ILO-2226-SM-5A5L1	RNA:Total RNA	GTEx	GTEX-11ILO-2226-SM-5A5L1	Breast - Mammary Tissue	RNA	phs000424	Breast	SL-HBV	No	1	cDNAShotgunStrandAgnostic	RNA Seq (NGS)	PDO-2463	P-RNA-0002	female	41-50	Cross-Sectional	Genotype-Tissue Expression (GTEx)	GTEX-11ILO	39180	GRCh37	Homo sapiens	ILLUMINA
RNA-Seq	152	PRJNA75899	SAMN02790034	The Broad Institute	GRU	SRX600289	150	Illumina HiSeq 2000	PAIRED	cDNA	TRANSCRIPTOMIC	Solexa-230604	41916	5478	2688	41804	SRR1401491	SRS637932	SRP012682	GTEX-11ILO-0526-SM-5N9DF	RNA:Total RNA	GTEx	GTEX-11ILO-0526-SM-5N9DF	Artery - Tibial	RNA	phs000424	Blood Vessel	SL-HEH	No	5	cDNAShotgunStrandAgnostic	RNA Seq (NGS)	PDO-3014	P-RNA-0002	female	41-50	Cross-Sectional	Genotype-Tissue Expression (GTEx)	GTEX-11ILO	40116	GRCh37	Homo sapiens	ILLUMINA
RNA-Seq	152	PRJNA75899	SAMN02788800	The Broad Institute	GRU	SRX607585	150	Illumina HiSeq 2000	PAIRED	cDNA	TRANSCRIPTOMIC	Solexa-230580	41916	5331	2672	41807	SRR1420413	SRS639517	SRP012682	GTEX-11ILO-2026-SM-5N9CQ	RNA:Total RNA	GTEx	GTEX-11ILO-2026-SM-5N9CQ	Colon - Transverse	RNA	phs000424	Colon	SL-HEH	No	6	cDNAShotgunStrandAgnostic	RNA Seq (NGS)	PDO-3014	P-RNA-0002	female	41-50	Cross-Sectional	Genotype-Tissue Expression (GTEx)	GTEX-11ILO	40116	GRCh37	Homo sapiens	ILLUMINA
RNA-Seq	152	PRJNA75899	SAMN02790129	The Broad Institute	GRU	SRX615738	150	Illumina HiSeq 2000	PAIRED	cDNA	TRANSCRIPTOMIC	Solexa-232813	41916	4748	2037	41811	SRR1436085	SRS644147	SRP012682	GTEX-11ILO-0008-SM-5QGR9	RNA:Total RNA	GTEx	GTEX-11ILO-0008-SM-5QGR9	Cells - Transformed fibroblasts	RNA	phs000424	Skin	SL-HDE	No	1	cDNAShotgunStrandAgnostic	RNA Seq (NGS)	PDO-3079	P-RNA-0002	female	41-50	Cross-Sectional	Genotype-Tissue Expression (GTEx)	GTEX-11ILO	40183	GRCh37	Homo sapiens	ILLUMINA
RNA-Seq	152	PRJNA75899	SAMN02790251	The Broad Institute	GRU	SRX616021	150	Illumina HiSeq 2000	PAIRED	cDNA	TRANSCRIPTOMIC	Solexa-229946	41916	5272	2539	41811	SRR1436763	SRS644180	SRP012682	GTEX-11ILO-0006-SM-5LZWE	RNA:Total RNA	GTEx	GTEX-11ILO-0006-SM-5LZWE	Whole Blood	RNA	phs000424	Blood	SL-HAS	No	6	cDNAShotgunStrandAgnostic	RNA Seq (NGS)	PDO-3010	P-RNA-0002	female	41-50	Cross-Sectional	Genotype-Tissue Expression (GTEx)	GTEX-11ILO	40112	GRCh37	Homo sapiens	ILLUMINA
RNA-Seq	152	PRJNA75899	SAMN02789493	The Broad Institute	GRU	SRX618909	150	Illumina HiSeq 2000	PAIRED	cDNA	TRANSCRIPTOMIC	Solexa-212882	41916	5805	2698	41813	SRR1445064	SRS644630	SRP012682	GTEX-11ILO-0126-SM-5A5LN	RNA:Total RNA	GTEx	GTEX-11ILO-0126-SM-5A5LN	Skin - Sun Exposed (Lower leg)	RNA	phs000424	Skin	SL-HDJ	No	2	cDNAShotgunStrandAgnostic	RNA Seq (NGS)	PDO-2463	P-RNA-0002	female	41-50	Cross-Sectional	Genotype-Tissue Expression (GTEx)	GTEX-11ILO	39180	GRCh37	Homo sapiens	ILLUMINA
RNA-Seq	152	PRJNA75899	SAMN02793293	The Broad Institute	GRU	SRX630205	150	Illumina HiSeq 2000	PAIRED	cDNA	TRANSCRIPTOMIC	Solexa-212884	41916	4912	2296	41817	SRR1470313	SRS648394	SRP012682	GTEX-11ILO-1026-SM-5A5LP	RNA:Total RNA	GTEx	GTEX-11ILO-1026-SM-5A5LP	Esophagus - Mucosa	RNA	phs000424	Esophagus	SL-HDE	No	2	cDNAShotgunStrandAgnostic	RNA Seq (NGS)	PDO-2463	P-RNA-0002	female	41-50	Cross-Sectional	Genotype-Tissue Expression (GTEx)	GTEX-11ILO	39180	GRCh37	Homo sapiens	ILLUMINA
RNA-Seq	152	PRJNA75899	SAMN02792165	The Broad Institute	GRU	SRX633959	150	Illumina HiSeq 2000	PAIRED	cDNA	TRANSCRIPTOMIC	Solexa-212885	41916	6873	3197	41817	SRR1479263	SRS648823	SRP012682	GTEX-11ILO-2526-SM-5A5LQ	RNA:Total RNA	GTEx	GTEX-11ILO-2526-SM-5A5LQ	Heart - Atrial Appendage	RNA	phs000424	Heart	SL-HDD	No	1	cDNAShotgunStrandAgnostic	RNA Seq (NGS)	PDO-2463	P-RNA-0002	female	41-50	Cross-Sectional	Genotype-Tissue Expression (GTEx)	GTEX-11ILO	39180	GRCh37	Homo sapiens	ILLUMINA
WXS	152	PRJNA75899	SAMN03877484	The Broad Institute	GRU	SRX1152484	150	Illumina HiSeq 2000	PAIRED	Hybrid Selection	GENOMIC	Pond-303155	42258	8268	4068	42283	SRR2165960	SRS1036139	SRP012682	GTEX-11LCK-0002-SM-58Q7P	DNA:DNA Genomic	GTEx	GTEX-11LCK-0002-SM-58Q7P	Whole Blood	Exome	phs000424	Blood	SL-HEJ	No	4	HybridSelection	Whole Exome (NGS)	PDO-2578	P-EX-0006	male	21-40	Cross-Sectional	Genotype-Tissue Expression (GTEx)	GTEX-11LCK	39666	GRCh37	Homo sapiens	ILLUMINA
WGS	302	PRJNA75899	SAMN04597102	The Broad Institute	GRU	SRX1746268	428	HiSeq X Ten	PAIRED	RANDOM	GENOMIC	Solexa-282604	42500	128355	40255	42914	SRR3481347	SRS1424999	SRP012682	GTEX-11LCK-0002-SM-6WBSW	DNA:DNA Genomic	GTEx	GTEX-11LCK-0002-SM-6WBSW	Whole Blood		phs000424	Blood	SL-HXG	No	3	WholeGenomeShotgun	Whole Genome (NGS)			male	21-40	Cross-Sectional	Genotype-Tissue Expression (GTEx)	GTEX-11LCK	41415	GRCh37	Homo sapiens	ILLUMINA
RNA-Seq	152	PRJNA75899	SAMN02790707	The Broad Institute	GRU	SRX558842	150	Illumina HiSeq 2000	PAIRED	cDNA	TRANSCRIPTOMIC	Solexa-212834	41915	7011	3271	41791	SRR1311243	SRS623996	SRP012682	GTEX-11LCK-0926-SM-5A5KA	RNA:Total RNA	GTEx	GTEX-11LCK-0926-SM-5A5KA	Heart - Left Ventricle	RNA	phs000424	Heart	SL-HBV	No	1	cDNAShotgunStrandAgnostic	Allele-Specific Expression	PDO-2463	P-RNA-0002	male	21-40	Cross-Sectional	Genotype-Tissue Expression (GTEx)	GTEX-11LCK	39180	GRCh37	Homo sapiens	ILLUMINA
RNA-Seq	152	PRJNA75899	SAMN02791901	The Broad Institute	GRU	SRX558940	150	Illumina HiSeq 2000	PAIRED	cDNA	TRANSCRIPTOMIC	Solexa-212901	41915	5947	2748	41791	SRR1311486	SRS624006	SRP012682	GTEX-11LCK-0326-SM-5A5M7	RNA:Total RNA	GTEx	GTEX-11LCK-0326-SM-5A5M7	Adipose - Visceral (Omentum)	RNA	phs000424	Adipose Tissue	SL-HBV	No	1	cDNAShotgunStrandAgnostic	Allele-Specific Expression	PDO-2463	P-RNA-0002	male	21-40	Cross-Sectional	Genotype-Tissue Expression (GTEx)	GTEX-11LCK	39180	GRCh37	Homo sapiens	ILLUMINA
RNA-Seq	152	PRJNA75899	SAMN02788947	The Broad Institute	GRU	SRX559112	150	Illumina HiSeq 2000	PAIRED	cDNA	TRANSCRIPTOMIC	Solexa-222851	41915	5873	2681	41791	SRR1311833	SRS624022	SRP012682	GTEX-11LCK-1426-SM-5HL5R	RNA:Total RNA	GTEx	GTEX-11LCK-1426-SM-5HL5R	Artery - Tibial	RNA	phs000424	Blood Vessel	SL-HBW	No	1	cDNAShotgunStrandAgnostic	Allele-Specific Expression	PDO-2895	P-RNA-0002	male	21-40	Cross-Sectional	Genotype-Tissue Expression (GTEx)	GTEX-11LCK	40024	GRCh37	Homo sapiens	ILLUMINA
RNA-Seq	152	PRJNA75899	SAMN02790007	The Broad Institute	GRU	SRX562363	150	Illumina HiSeq 2000	PAIRED	cDNA	TRANSCRIPTOMIC	Solexa-212900	41915	5982	2849	41792	SRR1318503	SRS625420	SRP012682	GTEX-11LCK-0226-SM-5A5M6	RNA:Total RNA	GTEx	GTEX-11LCK-0226-SM-5A5M6	Pancreas	RNA	phs000424	Pancreas	SL-HDF	No	2	cDNAShotgunStrandAgnostic	Allele-Specific Expression	PDO-2463	P-RNA-0002	male	21-40	Cross-Sectional	Genotype-Tissue Expression (GTEx)	GTEX-11LCK	39180	GRCh37	Homo sapiens	ILLUMINA
RNA-Seq	152	PRJNA75899	SAMN02787383	The Broad Institute	GRU	SRX567437	150	Illumina HiSeq 2000	PAIRED	cDNA	TRANSCRIPTOMIC	Solexa-233179	41915	4067	1751	41793	SRR1329312	SRS626936	SRP012682	GTEX-11LCK-1726-SM-5S2OQ	RNA:Total RNA	GTEx	GTEX-11LCK-1726-SM-5S2OQ	Esophagus - Mucosa	RNA	phs000424	Esophagus	SL-HBV	No	1	cDNAShotgunStrandAgnostic	RNA Seq (NGS)	PDO-3103	P-RNA-0002	male	21-40	Cross-Sectional	Genotype-Tissue Expression (GTEx)	GTEX-11LCK	40209	GRCh37	Homo sapiens	ILLUMINA
RNA-Seq	152	PRJNA75899	SAMN02792071	The Broad Institute	GRU	SRX567996	150	Illumina HiSeq 2000	PAIRED	cDNA	TRANSCRIPTOMIC	Solexa-212835	41915	5387	2493	41794	SRR1330565	SRS627059	SRP012682	GTEX-11LCK-1026-SM-5A5KB	RNA:Total RNA	GTEx	GTEX-11LCK-1026-SM-5A5KB	Skin - Sun Exposed (Lower leg)	RNA	phs000424	Skin	SL-HDE	No	1	cDNAShotgunStrandAgnostic	Allele-Specific Expression	PDO-2463	P-RNA-0002	male	21-40	Cross-Sectional	Genotype-Tissue Expression (GTEx)	GTEX-11LCK	39180	GRCh37	Homo sapiens	ILLUMINA
RNA-Seq	152	PRJNA75899	SAMN02793739	The Broad Institute	GRU	SRX583085	150	Illumina HiSeq 2000	PAIRED	cDNA	TRANSCRIPTOMIC	Solexa-232261	41916	6512	3288	41799	SRR1365722	SRS631276	SRP012682	GTEX-11LCK-1626-SM-5PNYB	RNA:Total RNA	GTEx	GTEX-11LCK-1626-SM-5PNYB	Esophagus - Muscularis	RNA	phs000424	Esophagus	SL-HEH	No	5	cDNAShotgunStrandAgnostic	Allele-Specific Expression	PDO-3026	P-RNA-0002	male	21-40	Cross-Sectional	Genotype-Tissue Expression (GTEx)	GTEX-11LCK	40129	GRCh37	Homo sapiens	ILLUMINA
RNA-Seq	152	PRJNA75899	SAMN02790270	The Broad Institute	GRU	SRX583166	150	Illumina HiSeq 2000	PAIRED	cDNA	TRANSCRIPTOMIC	Solexa-222863	41916	5487	2506	41799	SRR1365918	SRS631286	SRP012682	GTEX-11LCK-1526-SM-5HL64	RNA:Total RNA	GTEx	GTEX-11LCK-1526-SM-5HL64	Esophagus - Gastroesophageal Junction	RNA	phs000424	Esophagus	SL-HBW	No	1	cDNAShotgunStrandAgnostic	Allele-Specific Expression	PDO-2895	P-RNA-0002	male	21-40	Cross-Sectional	Genotype-Tissue Expression (GTEx)	GTEX-11LCK	40024	GRCh37	Homo sapiens	ILLUMINA
RNA-Seq	152	PRJNA75899	SAMN02792167	The Broad Institute	GRU	SRX592840	150	Illumina HiSeq 2000	PAIRED	cDNA	TRANSCRIPTOMIC	Solexa-232263	41916	7353	3683	41802	SRR1384805	SRS635364	SRP012682	GTEX-11LCK-0826-SM-5PNYD	RNA:Total RNA	GTEx	GTEX-11LCK-0826-SM-5PNYD	Heart - Atrial Appendage	RNA	phs000424	Heart	SL-HEM	No	8	cDNAShotgunStrandAgnostic	RNA Seq (NGS)	PDO-3026	P-RNA-0002	male	21-40	Cross-Sectional	Genotype-Tissue Expression (GTEx)	GTEX-11LCK	40129	GRCh37	Homo sapiens	ILLUMINA
RNA-Seq	152	PRJNA75899	SAMN02788360	The Broad Institute	GRU	SRX594703	150	Illumina HiSeq 2000	PAIRED	cDNA	TRANSCRIPTOMIC	Solexa-222839	41916	4816	2241	41802	SRR1388399	SRS636146	SRP012682	GTEX-11LCK-2426-SM-5HL5F	RNA:Total RNA	GTEx	GTEX-11LCK-2426-SM-5HL5F	Breast - Mammary Tissue	RNA	phs000424	Breast	SL-HBV	No	2	cDNAShotgunStrandAgnostic	RNA Seq (NGS)	PDO-2895	P-RNA-0002	male	21-40	Cross-Sectional	Genotype-Tissue Expression (GTEx)	GTEX-11LCK	40024	GRCh37	Homo sapiens	ILLUMINA
RNA-Seq	152	PRJNA75899	SAMN02791780	The Broad Institute	GRU	SRX595355	150	Illumina HiSeq 2000	PAIRED	cDNA	TRANSCRIPTOMIC	Solexa-212904	41916	5925	2785	41803	SRR1389932	SRS636337	SRP012682	GTEX-11LCK-2026-SM-5A5MA	RNA:Total RNA	GTEx	GTEX-11LCK-2026-SM-5A5MA	Colon - Transverse	RNA	phs000424	Colon	SL-HDE	No	2	cDNAShotgunStrandAgnostic	RNA Seq (NGS)	PDO-2463	P-RNA-0002	male	21-40	Cross-Sectional	Genotype-Tissue Expression (GTEx)	GTEX-11LCK	39180	GRCh37	Homo sapiens	ILLUMINA
RNA-Seq	152	PRJNA75899	SAMN02793795	The Broad Institute	GRU	SRX600469	150	Illumina HiSeq 2000	PAIRED	cDNA	TRANSCRIPTOMIC	Solexa-212899	41916	6863	3223	41804	SRR1402109	SRS637967	SRP012682	GTEX-11LCK-0126-SM-5A5M5	RNA:Total RNA	GTEx	GTEX-11LCK-0126-SM-5A5M5	Spleen	RNA	phs000424	Spleen	SL-HDD	No	1	cDNAShotgunStrandAgnostic	RNA Seq (NGS)	PDO-2463	P-RNA-0002	male	21-40	Cross-Sectional	Genotype-Tissue Expression (GTEx)	GTEX-11LCK	39180	GRCh37	Homo sapiens	ILLUMINA
RNA-Seq	152	PRJNA75899	SAMN02787744	The Broad Institute	GRU	SRX602768	150	Illumina HiSeq 2000	PAIRED	cDNA	TRANSCRIPTOMIC	Solexa-212836	41916	7803	3629	41806	SRR1408471	SRS638311	SRP012682	GTEX-11LCK-1126-SM-5A5KC	RNA:Total RNA	GTEx	GTEX-11LCK-1126-SM-5A5KC	Adipose - Subcutaneous	RNA	phs000424	Adipose Tissue	SL-HBV	No	2	cDNAShotgunStrandAgnostic	RNA Seq (NGS)	PDO-2463	P-RNA-0002	male	21-40	Cross-Sectional	Genotype-Tissue Expression (GTEx)	GTEX-11LCK	39180	GRCh37	Homo sapiens	ILLUMINA
RNA-Seq	152	PRJNA75899	SAMN02787256	The Broad Institute	GRU	SRX603786	150	Illumina HiSeq 2000	PAIRED	cDNA	TRANSCRIPTOMIC	Solexa-212838	41916	6889	3220	41806	SRR1410979	SRS638568	SRP012682	GTEX-11LCK-1926-SM-5A5KE	RNA:Total RNA	GTEx	GTEX-11LCK-1926-SM-5A5KE	Small Intestine - Terminal Ileum	RNA	phs000424	Small Intestine	SL-HCC	No	2	cDNAShotgunStrandAgnostic	RNA Seq (NGS)	PDO-2463	P-RNA-0002	male	21-40	Cross-Sectional	Genotype-Tissue Expression (GTEx)	GTEX-11LCK	39180	GRCh37	Homo sapiens	ILLUMINA
RNA-Seq	152	PRJNA75899	SAMN02791777	The Broad Institute	GRU	SRX605752	150	Illumina HiSeq 2000	PAIRED	cDNA	TRANSCRIPTOMIC	Solexa-212903	41916	6214	2891	41807	SRR1415980	SRS639299	SRP012682	GTEX-11LCK-0526-SM-5A5M9	RNA:Total RNA	GTEx	GTEX-11LCK-0526-SM-5A5M9	Thyroid	RNA	phs000424	Thyroid	SL-HDJ	No	2	cDNAShotgunStrandAgnostic	RNA Seq (NGS)	PDO-2463	P-RNA-0002	male	21-40	Cross-Sectional	Genotype-Tissue Expression (GTEx)	GTEX-11LCK	39180	GRCh37	Homo sapiens	ILLUMINA
RNA-Seq	152	PRJNA75899	SAMN02793623	The Broad Institute	GRU	SRX606460	150	Illumina HiSeq 2000	PAIRED	cDNA	TRANSCRIPTOMIC	Solexa-212902	41916	6583	3053	41807	SRR1417680	SRS639390	SRP012682	GTEX-11LCK-0426-SM-5A5M8	RNA:Total RNA	GTEx	GTEX-11LCK-0426-SM-5A5M8	Lung	RNA	phs000424	Lung	SL-HDF	No	1	cDNAShotgunStrandAgnostic	Allele-Specific Expression	PDO-2463	P-RNA-0002	male	21-40	Cross-Sectional	Genotype-Tissue Expression (GTEx)	GTEX-11LCK	39180	GRCh37	Homo sapiens	ILLUMINA
RNA-Seq	152	PRJNA75899	SAMN02792550	The Broad Institute	GRU	SRX607421	150	Illumina HiSeq 2000	PAIRED	cDNA	TRANSCRIPTOMIC	Solexa-232416	41916	4857	2157	41807	SRR1419985	SRS639497	SRP012682	GTEX-11LCK-1326-SM-5Q5AN	RNA:Total RNA	GTEx	GTEX-11LCK-1326-SM-5Q5AN	Nerve - Tibial	RNA	phs000424	Nerve	SL-HDJ	No	2	cDNAShotgunStrandAgnostic	Allele-Specific Expression	PDO-3077	P-RNA-0002	male	21-40	Cross-Sectional	Genotype-Tissue Expression (GTEx)	GTEX-11LCK	40181	GRCh37	Homo sapiens	ILLUMINA
RNA-Seq	152	PRJNA75899	SAMN02787651	The Broad Institute	GRU	SRX607726	150	Illumina HiSeq 2000	PAIRED	cDNA	TRANSCRIPTOMIC	Solexa-222815	41916	6340	2894	41807	SRR1420750	SRS639533	SRP012682	GTEX-11LCK-2226-SM-5HL4Q	RNA:Total RNA	GTEx	GTEX-11LCK-2226-SM-5HL4Q	Skin - Not Sun Exposed (Suprapubic)	RNA	phs000424	Skin	SL-HBV	No	1	cDNAShotgunStrandAgnostic	Allele-Specific Expression	PDO-2895	P-RNA-0002	male	21-40	Cross-Sectional	Genotype-Tissue Expression (GTEx)	GTEX-11LCK	40024	GRCh37	Homo sapiens	ILLUMINA
RNA-Seq	152	PRJNA75899	SAMN02792175	The Broad Institute	GRU	SRX614205	150	Illumina HiSeq 2000	PAIRED	cDNA	TRANSCRIPTOMIC	Solexa-222827	41916	6240	2901	41811	SRR1432145	SRS643958	SRP012682	GTEX-11LCK-2326-SM-5HL53	RNA:Total RNA	GTEx	GTEX-11LCK-2326-SM-5HL53	Testis	RNA	phs000424	Testis	SL-HDF	No	1	cDNAShotgunStrandAgnostic	Allele-Specific Expression	PDO-2895	P-RNA-0002	male	21-40	Cross-Sectional	Genotype-Tissue Expression (GTEx)	GTEX-11LCK	40024	GRCh37	Homo sapiens	ILLUMINA
RNA-Seq	152	PRJNA75899	SAMN02791605	The Broad Institute	GRU	SRX618827	150	Illumina HiSeq 2000	PAIRED	cDNA	TRANSCRIPTOMIC	Solexa-231444	41916	8119	3907	41813	SRR1444852	SRS644620	SRP012682	GTEX-11LCK-0005-SM-5O98U	RNA:Total RNA	GTEx	GTEX-11LCK-0005-SM-5O98U	Whole Blood	RNA	phs000424	Blood	SL-HDG	No	1	cDNAShotgunStrandAgnostic	RNA Seq (NGS)	PDO-3018	P-RNA-0002	male	21-40	Cross-Sectional	Genotype-Tissue Expression (GTEx)	GTEX-11LCK	40121	GRCh37	Homo sapiens	ILLUMINA
RNA-Seq	152	PRJNA75899	SAMN02793091	The Broad Institute	GRU	SRX619985	150	Illumina HiSeq 2000	PAIRED	cDNA	TRANSCRIPTOMIC	Solexa-232262	41916	7929	3942	41813	SRR1447715	SRS644754	SRP012682	GTEX-11LCK-0726-SM-5PNYC	RNA:Total RNA	GTEx	GTEX-11LCK-0726-SM-5PNYC	Artery - Aorta	RNA	phs000424	Blood Vessel	SL-HED	No	3	cDNAShotgunStrandAgnostic	Allele-Specific Expression	PDO-3026	P-RNA-0002	male	21-40	Cross-Sectional	Genotype-Tissue Expression (GTEx)	GTEX-11LCK	40129	GRCh37	Homo sapiens	ILLUMINA
RNA-Seq	152	PRJNA75899	SAMN02789477	The Broad Institute	GRU	SRX636347	150	Illumina HiSeq 2000	PAIRED	cDNA	TRANSCRIPTOMIC	Solexa-232439	41916	4724	2076	41818	SRR1485976	SRS649554	SRP012682	GTEX-11LCK-0008-SM-5Q5BB	RNA:Total RNA	GTEx	GTEX-11LCK-0008-SM-5Q5BB	Cells - Transformed fibroblasts	RNA	phs000424	Skin	SL-HDG	No	2	cDNAShotgunStrandAgnostic	Allele-Specific Expression	PDO-3077	P-RNA-0002	male	21-40	Cross-Sectional	Genotype-Tissue Expression (GTEx)	GTEX-11LCK	40181	GRCh37	Homo sapiens	ILLUMINA
RNA-Seq	152	PRJNA75899	SAMN02787606	The Broad Institute	GRU	SRX637318	150	Illumina HiSeq 2000	PAIRED	cDNA	TRANSCRIPTOMIC	Solexa-232415	41916	5250	2311	41818	SRR1488470	SRS649671	SRP012682	GTEX-11LCK-1226-SM-5Q5AM	RNA:Total RNA	GTEx	GTEX-11LCK-1226-SM-5Q5AM	Muscle - Skeletal	RNA	phs000424	Muscle	SL-HDG	No	2	cDNAShotgunStrandAgnostic	RNA Seq (NGS)	PDO-3077	P-RNA-0002	male	21-40	Cross-Sectional	Genotype-Tissue Expression (GTEx)	GTEX-11LCK	40181	GRCh37	Homo sapiens	ILLUMINA
RNA-Seq	152	PRJNA75899	SAMN02788681	The Broad Institute	GRU	SRX558433	150	Illumina HiSeq 2000	PAIRED	cDNA	TRANSCRIPTOMIC	Solexa-230545	41915	6164	3037	41791	SRR1310334	SRS623947	SRP012682	GTEX-11NSD-1126-SM-5N9BQ	RNA:Total RNA	GTEx	GTEX-11NSD-1126-SM-5N9BQ	Esophagus - Mucosa	RNA	phs000424	Esophagus	SL-HEH	No	6	cDNAShotgunStrandAgnostic	RNA Seq (NGS)	PDO-3014	P-RNA-0002	male	21-40	Cross-Sectional	Genotype-Tissue Expression (GTEx)	GTEX-11NSD	40116	GRCh37	Homo sapiens	ILLUMINA
RNA-Seq	152	PRJNA75899	SAMN02793776	The Broad Institute	GRU	SRX558541	150	Illumina HiSeq 2000	PAIRED	cDNA	TRANSCRIPTOMIC	Solexa-230581	41915	6460	3211	41791	SRR1310604	SRS623960	SRP012682	GTEX-11NSD-0426-SM-5N9CR	RNA:Total RNA	GTEx	GTEX-11NSD-0426-SM-5N9CR	Spleen	RNA	phs000424	Spleen	SL-HDD	No	2	cDNAShotgunStrandAgnostic	RNA Seq (NGS)	PDO-3014	P-RNA-0002	male	21-40	Cross-Sectional	Genotype-Tissue Expression (GTEx)	GTEX-11NSD	40116	GRCh37	Homo sapiens	ILLUMINA
RNA-Seq	152	PRJNA75899	SAMN02792535	The Broad Institute	GRU	SRX559187	150	Illumina HiSeq 2000	PAIRED	cDNA	TRANSCRIPTOMIC	Solexa-206526	41915	5932	3050	41791	SRR1312002	SRS624030	SRP012682	GTEX-11NSD-0826-SM-5986S	RNA:Total RNA	GTEx	GTEX-11NSD-0826-SM-5986S	Prostate	RNA	phs000424	Prostate	SL-HBW	No	2	cDNAShotgunStrandAgnostic	RNA Seq (NGS)	PDO-2454	P-RNA-0002	male	21-40	Cross-Sectional	Genotype-Tissue Expression (GTEx)	GTEX-11NSD	39172	GRCh37	Homo sapiens	ILLUMINA
RNA-Seq	152	PRJNA75899	SAMN02791455	The Broad Institute	GRU	SRX559538	150	Illumina HiSeq 2000	PAIRED	cDNA	TRANSCRIPTOMIC	Solexa-232440	41915	4785	2085	41792	SRR1312844	SRS624124	SRP012682	GTEX-11NSD-0008-SM-5Q5BC	RNA:Total RNA	GTEx	GTEX-11NSD-0008-SM-5Q5BC	Cells - Transformed fibroblasts	RNA	phs000424	Skin	SL-HDG	No	1	cDNAShotgunStrandAgnostic	RNA Seq (NGS)	PDO-3077	P-RNA-0002	male	21-40	Cross-Sectional	Genotype-Tissue Expression (GTEx)	GTEX-11NSD	40181	GRCh37	Homo sapiens	ILLUMINA
RNA-Seq	152	PRJNA75899	SAMN02789615	The Broad Institute	GRU	SRX559575	150	Illumina HiSeq 2000	PAIRED	cDNA	TRANSCRIPTOMIC	Solexa-212889	41915	5931	2764	41792	SRR1312934	SRS624128	SRP012682	GTEX-11NSD-0626-SM-5A5LU	RNA:Total RNA	GTEx	GTEX-11NSD-0626-SM-5A5LU	Skin - Not Sun Exposed (Suprapubic)	RNA	phs000424	Skin	SL-HBW	No	1	cDNAShotgunStrandAgnostic	RNA Seq (NGS)	PDO-2463	P-RNA-0002	male	21-40	Cross-Sectional	Genotype-Tissue Expression (GTEx)	GTEX-11NSD	39180	GRCh37	Homo sapiens	ILLUMINA
RNA-Seq	152	PRJNA75899	SAMN02790606	The Broad Institute	GRU	SRX564600	150	Illumina HiSeq 2000	PAIRED	cDNA	TRANSCRIPTOMIC	Solexa-206529	41915	6723	3448	41793	SRR1324119	SRS625734	SRP012682	GTEX-11NSD-2226-SM-5986V	RNA:Total RNA	GTEx	GTEX-11NSD-2226-SM-5986V	Skin - Sun Exposed (Lower leg)	RNA	phs000424	Skin	SL-HDB	No	2	cDNAShotgunStrandAgnostic	RNA Seq (NGS)	PDO-2454	P-RNA-0002	male	21-40	Cross-Sectional	Genotype-Tissue Expression (GTEx)	GTEX-11NSD	39172	GRCh37	Homo sapiens	ILLUMINA
RNA-Seq	152	PRJNA75899	SAMN02793311	The Broad Institute	GRU	SRX569091	150	Illumina HiSeq 2000	PAIRED	cDNA	TRANSCRIPTOMIC	Solexa-230569	41915	5814	2865	41794	SRR1333106	SRS627177	SRP012682	GTEX-11NSD-1826-SM-5N9CF	RNA:Total RNA	GTEx	GTEX-11NSD-1826-SM-5N9CF	Nerve - Tibial	RNA	phs000424	Nerve	SL-HEH	No	1	cDNAShotgunStrandAgnostic	RNA Seq (NGS)	PDO-3014	P-RNA-0002	male	21-40	Cross-Sectional	Genotype-Tissue Expression (GTEx)	GTEX-11NSD	40116	GRCh37	Homo sapiens	ILLUMINA
RNA-Seq	152	PRJNA75899	SAMN02790790	The Broad Institute	GRU	SRX579175	150	Illumina HiSeq 2000	PAIRED	cDNA	TRANSCRIPTOMIC	Solexa-222854	41915	5724	2612	41798	SRR1356705	SRS629775	SRP012682	GTEX-11NSD-2026-SM-5HL5U	RNA:Total RNA	GTEx	GTEX-11NSD-2026-SM-5HL5U	Muscle - Skeletal	RNA	phs000424	Muscle	SL-HDE	No	1	cDNAShotgunStrandAgnostic	RNA Seq (NGS)	PDO-2895	P-RNA-0002	male	21-40	Cross-Sectional	Genotype-Tissue Expression (GTEx)	GTEX-11NSD	40024	GRCh37	Homo sapiens	ILLUMINA
RNA-Seq	152	PRJNA75899	SAMN02790341	The Broad Institute	GRU	SRX580243	150	Illumina HiSeq 2000	PAIRED	cDNA	TRANSCRIPTOMIC	Solexa-222866	41915	5410	2681	41799	SRR1359760	SRS629918	SRP012682	GTEX-11NSD-1426-SM-5HL67	RNA:Total RNA	GTEx	GTEX-11NSD-1426-SM-5HL67	Stomach	RNA	phs000424	Stomach	SL-HDF	No	1	cDNAShotgunStrandAgnostic	RNA Seq (NGS)	PDO-2895	P-RNA-0002	male	21-40	Cross-Sectional	Genotype-Tissue Expression (GTEx)	GTEX-11NSD	40024	GRCh37	Homo sapiens	ILLUMINA
RNA-Seq	152	PRJNA75899	SAMN02792132	The Broad Institute	GRU	SRX588378	150	Illumina HiSeq 2000	PAIRED	cDNA	TRANSCRIPTOMIC	Solexa-212888	41916	9875	4722	41800	SRR1374585	SRS633865	SRP012682	GTEX-11NSD-0526-SM-5A5LT	RNA:Total RNA	GTEx	GTEX-11NSD-0526-SM-5A5LT	Pancreas	RNA	phs000424	Pancreas	SL-HBW	No	2	cDNAShotgunStrandAgnostic	RNA Seq (NGS)	PDO-2463	P-RNA-0002	male	21-40	Cross-Sectional	Genotype-Tissue Expression (GTEx)	GTEX-11NSD	39180	GRCh37	Homo sapiens	ILLUMINA
RNA-Seq	152	PRJNA75899	SAMN02792110	The Broad Institute	GRU	SRX588924	150	Illumina HiSeq 2000	PAIRED	cDNA	TRANSCRIPTOMIC	Solexa-230533	41916	6390	3169	41800	SRR1375658	SRS634095	SRP012682	GTEX-11NSD-1026-SM-5N9BE	RNA:Total RNA	GTEx	GTEX-11NSD-1026-SM-5N9BE	Testis	RNA	phs000424	Testis	SL-HEH	No	8	cDNAShotgunStrandAgnostic	RNA Seq (NGS)	PDO-3014	P-RNA-0002	male	21-40	Cross-Sectional	Genotype-Tissue Expression (GTEx)	GTEX-11NSD	40116	GRCh37	Homo sapiens	ILLUMINA
RNA-Seq	152	PRJNA75899	SAMN02793401	The Broad Institute	GRU	SRX592679	150	Illumina HiSeq 2000	PAIRED	cDNA	TRANSCRIPTOMIC	Solexa-230557	41916	5311	2649	41802	SRR1384312	SRS635321	SRP012682	GTEX-11NSD-1726-SM-5N9C3	RNA:Total RNA	GTEx	GTEX-11NSD-1726-SM-5N9C3	Small Intestine - Terminal Ileum	RNA	phs000424	Small Intestine	SL-HEH	No	8	cDNAShotgunStrandAgnostic	RNA Seq (NGS)	PDO-3014	P-RNA-0002	male	21-40	Cross-Sectional	Genotype-Tissue Expression (GTEx)	GTEX-11NSD	40116	GRCh37	Homo sapiens	ILLUMINA
RNA-Seq	152	PRJNA75899	SAMN02788561	The Broad Institute	GRU	SRX598448	150	Illumina HiSeq 2000	PAIRED	cDNA	TRANSCRIPTOMIC	Solexa-206548	41916	6524	3339	41804	SRR1396570	SRS637651	SRP012682	GTEX-11NSD-0126-SM-5987F	RNA:Total RNA	GTEx	GTEX-11NSD-0126-SM-5987F	Thyroid	RNA	phs000424	Thyroid	SL-HBW	No	2	cDNAShotgunStrandAgnostic	RNA Seq (NGS)	PDO-2454	P-RNA-0002	male	21-40	Cross-Sectional	Genotype-Tissue Expression (GTEx)	GTEX-11NSD	39172	GRCh37	Homo sapiens	ILLUMINA
RNA-Seq	152	PRJNA75899	SAMN02792055	The Broad Institute	GRU	SRX605685	150	Illumina HiSeq 2000	PAIRED	cDNA	TRANSCRIPTOMIC	Solexa-230616	41916	5765	2855	41807	SRR1415792	SRS639290	SRP012682	GTEX-11NSD-0926-SM-5N9DR	RNA:Total RNA	GTEx	GTEX-11NSD-0926-SM-5N9DR	Breast - Mammary Tissue	RNA	phs000424	Breast	SL-HEH	No	8	cDNAShotgunStrandAgnostic	RNA Seq (NGS)	PDO-3014	P-RNA-0002	male	21-40	Cross-Sectional	Genotype-Tissue Expression (GTEx)	GTEX-11NSD	40116	GRCh37	Homo sapiens	ILLUMINA
RNA-Seq	152	PRJNA75899	SAMN02789640	The Broad Institute	GRU	SRX618039	150	Illumina HiSeq 2000	PAIRED	cDNA	TRANSCRIPTOMIC	Solexa-212887	41916	5625	2614	41813	SRR1442862	SRS644526	SRP012682	GTEX-11NSD-0326-SM-5A5LS	RNA:Total RNA	GTEx	GTEX-11NSD-0326-SM-5A5LS	Lung	RNA	phs000424	Lung	SL-HBV	No	1	cDNAShotgunStrandAgnostic	RNA Seq (NGS)	PDO-2463	P-RNA-0002	male	21-40	Cross-Sectional	Genotype-Tissue Expression (GTEx)	GTEX-11NSD	39180	GRCh37	Homo sapiens	ILLUMINA
RNA-Seq	152	PRJNA75899	SAMN02793260	The Broad Institute	GRU	SRX621979	150	Illumina HiSeq 2000	PAIRED	cDNA	TRANSCRIPTOMIC	Solexa-212886	41916	6169	2858	41814	SRR1452099	SRS645705	SRP012682	GTEX-11NSD-0226-SM-5A5LR	RNA:Total RNA	GTEx	GTEX-11NSD-0226-SM-5A5LR	Adrenal Gland	RNA	phs000424	Adrenal Gland	SL-HDF	No	1	cDNAShotgunStrandAgnostic	RNA Seq (NGS)	PDO-2463	P-RNA-0002	male	21-40	Cross-Sectional	Genotype-Tissue Expression (GTEx)	GTEX-11NSD	39180	GRCh37	Homo sapiens	ILLUMINA
RNA-Seq	152	PRJNA75899	SAMN02788672	The Broad Institute	GRU	SRX630984	150	Illumina HiSeq 2000	PAIRED	cDNA	TRANSCRIPTOMIC	Solexa-206528	41916	6032	3080	41817	SRR1472259	SRS648484	SRP012682	GTEX-11NSD-1626-SM-5986U	RNA:Total RNA	GTEx	GTEX-11NSD-1626-SM-5986U	Colon - Transverse	RNA	phs000424	Colon	SL-HBW	No	2	cDNAShotgunStrandAgnostic	RNA Seq (NGS)	PDO-2454	P-RNA-0002	male	21-40	Cross-Sectional	Genotype-Tissue Expression (GTEx)	GTEX-11NSD	39172	GRCh37	Homo sapiens	ILLUMINA
RNA-Seq	152	PRJNA75899	SAMN02789705	The Broad Institute	GRU	SRX633521	150	Illumina HiSeq 2000	PAIRED	cDNA	TRANSCRIPTOMIC	Solexa-206524	41916	6548	3324	41817	SRR1478272	SRS648779	SRP012682	GTEX-11NSD-1226-SM-5986Q	RNA:Total RNA	GTEx	GTEX-11NSD-1226-SM-5986Q	Esophagus - Muscularis	RNA	phs000424	Esophagus	SL-HDH	No	1	cDNAShotgunStrandAgnostic	RNA Seq (NGS)	PDO-2454	P-RNA-0002	male	21-40	Cross-Sectional	Genotype-Tissue Expression (GTEx)	GTEX-11NSD	39172	GRCh37	Homo sapiens	ILLUMINA
RNA-Seq	152	PRJNA75899	SAMN02793378	The Broad Institute	GRU	SRX634198	150	Illumina HiSeq 2000	PAIRED	cDNA	TRANSCRIPTOMIC	Solexa-230291	41916	5385	2588	41817	SRR1479845	SRS648853	SRP012682	GTEX-11NSD-0005-SM-5LZZ5	RNA:Total RNA	GTEx	GTEX-11NSD-0005-SM-5LZZ5	Whole Blood	RNA	phs000424	Blood	SL-HEE	No	2	cDNAShotgunStrandAgnostic	RNA Seq (NGS)	PDO-3011	P-RNA-0002	male	21-40	Cross-Sectional	Genotype-Tissue Expression (GTEx)	GTEX-11NSD	40113	GRCh37	Homo sapiens	ILLUMINA
WXS	152	PRJNA75899	SAMN03878370	The Broad Institute	GRU	SRX1143569	150	Illumina HiSeq 2000	PAIRED	Hybrid Selection	GENOMIC	Pond-303172	42258	7780	3791	42283	SRR2156686	SRS1029861	SRP012682	GTEX-11NUK-0004-SM-58Q87	DNA:DNA Genomic	GTEx	GTEX-11NUK-0004-SM-58Q87	Whole Blood	Exome	phs000424	Blood	SL-HDM	No	3	HybridSelection	SNP/CNV Genotypes (NGS)	PDO-2578	P-EX-0006	male	51-60	Cross-Sectional	Genotype-Tissue Expression (GTEx)	GTEX-11NUK	39666	GRCh37	Homo sapiens	ILLUMINA
WGS	302	PRJNA75899	SAMN04598877	The Broad Institute	GRU	SRX1744690	427	HiSeq X Ten	PAIRED	RANDOM	GENOMIC	Solexa-282583	42500	130900	39648	42914	SRR3478748	SRS1423783	SRP012682	GTEX-11NUK-0004-SM-6WBTU	DNA:DNA Genomic	GTEx	GTEX-11NUK-0004-SM-6WBTU	Whole Blood		phs000424	Blood	SL-HXD	No	6	WholeGenomeShotgun	Whole Genome (NGS)			male	51-60	Cross-Sectional	Genotype-Tissue Expression (GTEx)	GTEX-11NUK	41415	GRCh37	Homo sapiens	ILLUMINA
RNA-Seq	152	PRJNA75899	SAMN02789589	The Broad Institute	GRU	SRX558284	150	Illumina HiSeq 2000	PAIRED	cDNA	TRANSCRIPTOMIC	Solexa-212906	41915	5737	2674	41790	SRR1309985	SRS623930	SRP012682	GTEX-11NUK-2726-SM-5A5MC	RNA:Total RNA	GTEx	GTEX-11NUK-2726-SM-5A5MC	Skin - Not Sun Exposed (Suprapubic)	RNA	phs000424	Skin	SL-HBW	No	1	cDNAShotgunStrandAgnostic	RNA Seq (NGS)	PDO-2463	P-RNA-0002	male	51-60	Cross-Sectional	Genotype-Tissue Expression (GTEx)	GTEX-11NUK	39180	GRCh37	Homo sapiens	ILLUMINA
RNA-Seq	152	PRJNA75899	SAMN02788285	The Broad Institute	GRU	SRX558301	150	Illumina HiSeq 2000	PAIRED	cDNA	TRANSCRIPTOMIC	Solexa-212907	41915	7363	3421	41790	SRR1310008	SRS623931	SRP012682	GTEX-11NUK-2926-SM-5A5MD	RNA:Total RNA	GTEx	GTEX-11NUK-2926-SM-5A5MD	Brain - Cortex	RNA	phs000424	Brain	SL-HDD	No	1	cDNAShotgunStrandAgnostic	RNA Seq (NGS)	PDO-2463	P-RNA-0002	male	51-60	Cross-Sectional	Genotype-Tissue Expression (GTEx)	GTEX-11NUK	39180	GRCh37	Homo sapiens	ILLUMINA
RNA-Seq	152	PRJNA75899	SAMN02791382	The Broad Institute	GRU	SRX558413	150	Illumina HiSeq 2000	PAIRED	cDNA	TRANSCRIPTOMIC	Solexa-211490	41915	6002	3163	41790	SRR1310253	SRS623943	SRP012682	GTEX-11NUK-2426-SM-5BC4U	RNA:Total RNA	GTEx	GTEX-11NUK-2426-SM-5BC4U	Stomach	RNA	phs000424	Stomach	SL-HDB	No	2	cDNAShotgunStrandAgnostic	Allele-Specific Expression	PDO-2518	P-RNA-0002	male	51-60	Cross-Sectional	Genotype-Tissue Expression (GTEx)	GTEX-11NUK	39224	GRCh37	Homo sapiens	ILLUMINA
RNA-Seq	152	PRJNA75899	SAMN02793281	The Broad Institute	GRU	SRX558592	150	Illumina HiSeq 2000	PAIRED	cDNA	TRANSCRIPTOMIC	Solexa-212862	41915	6969	3256	41791	SRR1310712	SRS623965	SRP012682	GTEX-11NUK-0126-SM-5A5L3	RNA:Total RNA	GTEx	GTEX-11NUK-0126-SM-5A5L3	Skin - Sun Exposed (Lower leg)	RNA	phs000424	Skin	SL-HDD	No	2	cDNAShotgunStrandAgnostic	RNA Seq (NGS)	PDO-2463	P-RNA-0002	male	51-60	Cross-Sectional	Genotype-Tissue Expression (GTEx)	GTEX-11NUK	39180	GRCh37	Homo sapiens	ILLUMINA
RNA-Seq	152	PRJNA75899	SAMN02790571	The Broad Institute	GRU	SRX559152	150	Illumina HiSeq 2000	PAIRED	cDNA	TRANSCRIPTOMIC	Solexa-212908	41915	7196	3333	41791	SRR1311935	SRS624027	SRP012682	GTEX-11NUK-0726-SM-5A5ME	RNA:Total RNA	GTEx	GTEX-11NUK-0726-SM-5A5ME	Artery - Aorta	RNA	phs000424	Blood Vessel	SL-HBV	No	2	cDNAShotgunStrandAgnostic	Allele-Specific Expression	PDO-2463	P-RNA-0002	male	51-60	Cross-Sectional	Genotype-Tissue Expression (GTEx)	GTEX-11NUK	39180	GRCh37	Homo sapiens	ILLUMINA
RNA-Seq	152	PRJNA75899	SAMN02793195	The Broad Institute	GRU	SRX561875	150	Illumina HiSeq 2000	PAIRED	cDNA	TRANSCRIPTOMIC	Solexa-222843	41915	6195	2839	41792	SRR1317218	SRS625332	SRP012682	GTEX-11NUK-1026-SM-5HL5J	RNA:Total RNA	GTEx	GTEX-11NUK-1026-SM-5HL5J	Thyroid	RNA	phs000424	Thyroid	SL-HBW	No	1	cDNAShotgunStrandAgnostic	RNA Seq (NGS)	PDO-2895	P-RNA-0002	male	51-60	Cross-Sectional	Genotype-Tissue Expression (GTEx)	GTEX-11NUK	40024	GRCh37	Homo sapiens	ILLUMINA
RNA-Seq	152	PRJNA75899	SAMN02791005	The Broad Institute	GRU	SRX562188	150	Illumina HiSeq 2000	PAIRED	cDNA	TRANSCRIPTOMIC	Solexa-206520	41915	6763	3440	41792	SRR1317963	SRS625394	SRP012682	GTEX-11NUK-3126-SM-5986M	RNA:Total RNA	GTEx	GTEX-11NUK-3126-SM-5986M	Pituitary	RNA	phs000424	Pituitary	SL-HDH	No	2	cDNAShotgunStrandAgnostic	RNA Seq (NGS)	PDO-2454	P-RNA-0002	male	51-60	Cross-Sectional	Genotype-Tissue Expression (GTEx)	GTEX-11NUK	39172	GRCh37	Homo sapiens	ILLUMINA
RNA-Seq	152	PRJNA75899	SAMN02787367	The Broad Institute	GRU	SRX562262	150	Illumina HiSeq 2000	PAIRED	cDNA	TRANSCRIPTOMIC	Solexa-212861	41915	6573	3065	41792	SRR1318184	SRS625404	SRP012682	GTEX-11NUK-1726-SM-5A5L2	RNA:Total RNA	GTEx	GTEX-11NUK-1726-SM-5A5L2	Esophagus - Gastroesophageal Junction	RNA	phs000424	Esophagus	SL-HDD	No	2	cDNAShotgunStrandAgnostic	RNA Seq (NGS)	PDO-2463	P-RNA-0002	male	51-60	Cross-Sectional	Genotype-Tissue Expression (GTEx)	GTEX-11NUK	39180	GRCh37	Homo sapiens	ILLUMINA
RNA-Seq	152	PRJNA75899	SAMN02793562	The Broad Institute	GRU	SRX574527	150	Illumina HiSeq 2000	PAIRED	cDNA	TRANSCRIPTOMIC	Solexa-230498	41915	6929	3546	41796	SRR1345266	SRS628783	SRP012682	GTEX-11NUK-0005-SM-5MR5F	RNA:Total RNA	GTEx	GTEX-11NUK-0005-SM-5MR5F	Whole Blood	RNA	phs000424	Blood	SL-HEC	No	8	cDNAShotgunStrandAgnostic	RNA Seq (NGS)	PDO-3012	P-RNA-0002	male	51-60	Cross-Sectional	Genotype-Tissue Expression (GTEx)	GTEX-11NUK	40114	GRCh37	Homo sapiens	ILLUMINA
RNA-Seq	152	PRJNA75899	SAMN02790659	The Broad Institute	GRU	SRX574766	150	Illumina HiSeq 2000	PAIRED	cDNA	TRANSCRIPTOMIC	Solexa-222831	41915	5734	2655	41796	SRR1345827	SRS628809	SRP012682	GTEX-11NUK-0926-SM-5HL57	RNA:Total RNA	GTEx	GTEX-11NUK-0926-SM-5HL57	Heart - Atrial Appendage	RNA	phs000424	Heart	SL-HBW	No	2	cDNAShotgunStrandAgnostic	Allele-Specific Expression	PDO-2895	P-RNA-0002	male	51-60	Cross-Sectional	Genotype-Tissue Expression (GTEx)	GTEX-11NUK	40024	GRCh37	Homo sapiens	ILLUMINA
RNA-Seq	152	PRJNA75899	SAMN02787560	The Broad Institute	GRU	SRX576475	150	Illumina HiSeq 2000	PAIRED	cDNA	TRANSCRIPTOMIC	Solexa-231896	41915	7963	4022	41798	SRR1349562	SRS629391	SRP012682	GTEX-11NUK-1226-SM-5P9GM	RNA:Total RNA	GTEx	GTEX-11NUK-1226-SM-5P9GM	Liver	RNA	phs000424	Liver	SL-HEJ	No	3	cDNAShotgunStrandAgnostic	RNA Seq (NGS)	PDO-3023	P-RNA-0002	male	51-60	Cross-Sectional	Genotype-Tissue Expression (GTEx)	GTEX-11NUK	40125	GRCh37	Homo sapiens	ILLUMINA
RNA-Seq	152	PRJNA75899	SAMN02792840	The Broad Institute	GRU	SRX589411	150	Illumina HiSeq 2000	PAIRED	cDNA	TRANSCRIPTOMIC	Solexa-222855	41916	6227	2853	41801	SRR1376895	SRS634155	SRP012682	GTEX-11NUK-0426-SM-5HL5V	RNA:Total RNA	GTEx	GTEX-11NUK-0426-SM-5HL5V	Nerve - Tibial	RNA	phs000424	Nerve	SL-HBW	No	1	cDNAShotgunStrandAgnostic	Allele-Specific Expression	PDO-2895	P-RNA-0002	male	51-60	Cross-Sectional	Genotype-Tissue Expression (GTEx)	GTEX-11NUK	40024	GRCh37	Homo sapiens	ILLUMINA
RNA-Seq	152	PRJNA75899	SAMN02789909	The Broad Institute	GRU	SRX590511	150	Illumina HiSeq 2000	PAIRED	cDNA	TRANSCRIPTOMIC	Solexa-232180	41916	5327	2450	41801	SRR1379198	SRS634557	SRP012682	GTEX-11NUK-2026-SM-5PNVZ	RNA:Total RNA	GTEx	GTEX-11NUK-2026-SM-5PNVZ	Adipose - Visceral (Omentum)	RNA	phs000424	Adipose Tissue	SL-HBV	No	1	cDNAShotgunStrandAgnostic	RNA Seq (NGS)	PDO-3025	P-RNA-0002	male	51-60	Cross-Sectional	Genotype-Tissue Expression (GTEx)	GTEX-11NUK	40128	GRCh37	Homo sapiens	ILLUMINA
RNA-Seq	152	PRJNA75899	SAMN02787517	The Broad Institute	GRU	SRX607560	150	Illumina HiSeq 2000	PAIRED	cDNA	TRANSCRIPTOMIC	Solexa-212905	41916	6101	2863	41807	SRR1420368	SRS639515	SRP012682	GTEX-11NUK-2626-SM-5A5MB	RNA:Total RNA	GTEx	GTEX-11NUK-2626-SM-5A5MB	Testis	RNA	phs000424	Testis	SL-HBW	No	1	cDNAShotgunStrandAgnostic	Allele-Specific Expression	PDO-2463	P-RNA-0002	male	51-60	Cross-Sectional	Genotype-Tissue Expression (GTEx)	GTEX-11NUK	39180	GRCh37	Homo sapiens	ILLUMINA
RNA-Seq	152	PRJNA75899	SAMN02792537	The Broad Institute	GRU	SRX617927	150	Illumina HiSeq 2000	PAIRED	cDNA	TRANSCRIPTOMIC	Solexa-222867	41916	5709	2660	41813	SRR1442592	SRS644513	SRP012682	GTEX-11NUK-1426-SM-5HL68	RNA:Total RNA	GTEx	GTEX-11NUK-1426-SM-5HL68	Esophagus - Muscularis	RNA	phs000424	Esophagus	SL-HDJ	No	1	cDNAShotgunStrandAgnostic	RNA Seq (NGS)	PDO-2895	P-RNA-0002	male	51-60	Cross-Sectional	Genotype-Tissue Expression (GTEx)	GTEX-11NUK	40024	GRCh37	Homo sapiens	ILLUMINA
RNA-Seq	152	PRJNA75899	SAMN02792471	The Broad Institute	GRU	SRX619273	150	Illumina HiSeq 2000	PAIRED	cDNA	TRANSCRIPTOMIC	Solexa-231897	41916	7206	3628	41813	SRR1445984	SRS644674	SRP012682	GTEX-11NUK-1326-SM-5P9GN	RNA:Total RNA	GTEx	GTEX-11NUK-1326-SM-5P9GN	Esophagus - Mucosa	RNA	phs000424	Esophagus	SL-HEH	No	1	cDNAShotgunStrandAgnostic	Allele-Specific Expression	PDO-3023	P-RNA-0002	male	51-60	Cross-Sectional	Genotype-Tissue Expression (GTEx)	GTEX-11NUK	40125	GRCh37	Homo sapiens	ILLUMINA
RNA-Seq	152	PRJNA75899	SAMN02787830	The Broad Institute	GRU	SRX622085	150	Illumina HiSeq 2000	PAIRED	cDNA	TRANSCRIPTOMIC	Solexa-212864	41916	5185	2411	41814	SRR1452356	SRS645717	SRP012682	GTEX-11NUK-0526-SM-5A5L5	RNA:Total RNA	GTEx	GTEX-11NUK-0526-SM-5A5L5	Artery - Tibial	RNA	phs000424	Blood Vessel	SL-HBV	No	2	cDNAShotgunStrandAgnostic	Allele-Specific Expression	PDO-2463	P-RNA-0002	male	51-60	Cross-Sectional	Genotype-Tissue Expression (GTEx)	GTEX-11NUK	39180	GRCh37	Homo sapiens	ILLUMINA
RNA-Seq	152	PRJNA75899	SAMN02789130	The Broad Institute	GRU	SRX622741	150	Illumina HiSeq 2000	PAIRED	cDNA	TRANSCRIPTOMIC	Solexa-222819	41916	6918	3191	41814	SRR1453971	SRS645790	SRP012682	GTEX-11NUK-0826-SM-5HL4U	RNA:Total RNA	GTEx	GTEX-11NUK-0826-SM-5HL4U	Lung	RNA	phs000424	Lung	SL-HDB	No	1	cDNAShotgunStrandAgnostic	Allele-Specific Expression	PDO-2895	P-RNA-0002	male	51-60	Cross-Sectional	Genotype-Tissue Expression (GTEx)	GTEX-11NUK	40024	GRCh37	Homo sapiens	ILLUMINA
RNA-Seq	152	PRJNA75899	SAMN02791538	The Broad Institute	GRU	SRX627687	150	Illumina HiSeq 2000	PAIRED	cDNA	TRANSCRIPTOMIC	Solexa-206518	41916	6732	3487	41817	SRR1464305	SRS648112	SRP012682	GTEX-11NUK-3026-SM-5986K	RNA:Total RNA	GTEx	GTEX-11NUK-3026-SM-5986K	Brain - Cerebellum	RNA	phs000424	Brain	SL-HDH	No	1	cDNAShotgunStrandAgnostic	Allele-Specific Expression	PDO-2454	P-RNA-0002	male	51-60	Cross-Sectional	Genotype-Tissue Expression (GTEx)	GTEX-11NUK	39172	GRCh37	Homo sapiens	ILLUMINA
RNA-Seq	152	PRJNA75899	SAMN02787298	The Broad Institute	GRU	SRX628153	150	Illumina HiSeq 2000	PAIRED	cDNA	TRANSCRIPTOMIC	Solexa-232437	41916	5020	2190	41817	SRR1465501	SRS648169	SRP012682	GTEX-11NUK-0008-SM-5Q5B9	RNA:Total RNA	GTEx	GTEX-11NUK-0008-SM-5Q5B9	Cells - Transformed fibroblasts	RNA	phs000424	Skin	SL-HDH	No	2	cDNAShotgunStrandAgnostic	RNA Seq (NGS)	PDO-3077	P-RNA-0002	male	51-60	Cross-Sectional	Genotype-Tissue Expression (GTEx)	GTEX-11NUK	40181	GRCh37	Homo sapiens	ILLUMINA
RNA-Seq	152	PRJNA75899	SAMN02793117	The Broad Institute	GRU	SRX628995	150	Illumina HiSeq 2000	PAIRED	cDNA	TRANSCRIPTOMIC	Solexa-212863	41916	6152	2844	41817	SRR1467567	SRS648265	SRP012682	GTEX-11NUK-0226-SM-5A5L4	RNA:Total RNA	GTEx	GTEX-11NUK-0226-SM-5A5L4	Muscle - Skeletal	RNA	phs000424	Muscle	SL-HCC	No	1	cDNAShotgunStrandAgnostic	Allele-Specific Expression	PDO-2463	P-RNA-0002	male	51-60	Cross-Sectional	Genotype-Tissue Expression (GTEx)	GTEX-11NUK	39180	GRCh37	Homo sapiens	ILLUMINA
WXS	152	PRJNA75899	SAMN03877979	The Broad Institute	GRU	SRX1153490	150	Illumina HiSeq 2000	PAIRED	Hybrid Selection	GENOMIC	Pond-303171	42258	9656	4764	42283	SRR2167397	SRS1036491	SRP012682	GTEX-11NV4-0001-SM-58Q86	DNA:DNA Genomic	GTEx	GTEX-11NV4-0001-SM-58Q86	Whole Blood	Exome	phs000424	Blood	SL-HDM	No	3	HybridSelection	Whole Exome (NGS)	PDO-2578	P-EX-0006	male	61-70	Cross-Sectional	Genotype-Tissue Expression (GTEx)	GTEX-11NV4	39666	GRCh37	Homo sapiens	ILLUMINA
WGS	302	PRJNA75899	SAMN04595970	The Broad Institute	GRU	SRX1745233	384	HiSeq X Ten	PAIRED	RANDOM	GENOMIC	Solexa-282575	42500	117545	37076	42914	SRR3479748	SRS1424223	SRP012682	GTEX-11NV4-0001-SM-6WBTT	DNA:DNA Genomic	GTEx	GTEX-11NV4-0001-SM-6WBTT	Whole Blood		phs000424	Blood	SL-HXC	No	7	WholeGenomeShotgun	Whole Genome (NGS)			male	61-70	Cross-Sectional	Genotype-Tissue Expression (GTEx)	GTEX-11NV4	41415	GRCh37	Homo sapiens	ILLUMINA
RNA-Seq	152	PRJNA75899	SAMN02789289	The Broad Institute	GRU	SRX559047	150	Illumina HiSeq 2000	PAIRED	cDNA	TRANSCRIPTOMIC	Solexa-211493	41915	6947	3586	41791	SRR1311709	SRS624016	SRP012682	GTEX-11NV4-2326-SM-5BC4X	RNA:Total RNA	GTEx	GTEX-11NV4-2326-SM-5BC4X	Pituitary	RNA	phs000424	Pituitary	SL-HDG	No	2	cDNAShotgunStrandAgnostic	RNA Seq (NGS)	PDO-2518	P-RNA-0002	male	61-70	Cross-Sectional	Genotype-Tissue Expression (GTEx)	GTEX-11NV4	39224	GRCh37	Homo sapiens	ILLUMINA
RNA-Seq	152	PRJNA75899	SAMN02791893	The Broad Institute	GRU	SRX568431	150	Illumina HiSeq 2000	PAIRED	cDNA	TRANSCRIPTOMIC	Solexa-206173	41915	5894	2753	41794	SRR1331534	SRS627102	SRP012682	GTEX-11NV4-0011-R7a-SM-57WDH	RNA:Total RNA	GTEx	GTEX-11NV4-0011-R7a-SM-57WDH	Brain - Putamen (basal ganglia)	RNA	phs000424	Brain	SL-HDD	No	1	cDNAShotgunStrandAgnostic	Allele-Specific Expression	PDO-2451	P-RNA-0002	male	61-70	Cross-Sectional	Genotype-Tissue Expression (GTEx)	GTEX-11NV4	39170	GRCh37	Homo sapiens	ILLUMINA
RNA-Seq	152	PRJNA75899	SAMN02790397	The Broad Institute	GRU	SRX572143	150	Illumina HiSeq 2000	PAIRED	cDNA	TRANSCRIPTOMIC	Solexa-211489	41915	5919	3080	41795	SRR1340095	SRS627844	SRP012682	GTEX-11NV4-2226-SM-5BC4T	RNA:Total RNA	GTEx	GTEX-11NV4-2226-SM-5BC4T	Brain - Cerebellum	RNA	phs000424	Brain	SL-HDB	No	1	cDNAShotgunStrandAgnostic	RNA Seq (NGS)	PDO-2518	P-RNA-0002	male	61-70	Cross-Sectional	Genotype-Tissue Expression (GTEx)	GTEX-11NV4	39224	GRCh37	Homo sapiens	ILLUMINA
RNA-Seq	152	PRJNA75899	SAMN02793698	The Broad Institute	GRU	SRX578591	150	Illumina HiSeq 2000	PAIRED	cDNA	TRANSCRIPTOMIC	Solexa-231058	41915	5980	2719	41798	SRR1355262	SRS629695	SRP012682	GTEX-11NV4-0011-R5a-SM-5NQ88	RNA:Total RNA	GTEx	GTEX-11NV4-0011-R5a-SM-5NQ88	Brain - Caudate (basal ganglia)	RNA	phs000424	Brain	SL-HDE	No	1	cDNAShotgunStrandAgnostic	Allele-Specific Expression	PDO-3016	P-RNA-0002	male	61-70	Cross-Sectional	Genotype-Tissue Expression (GTEx)	GTEX-11NV4	40118	GRCh37	Homo sapiens	ILLUMINA
RNA-Seq	152	PRJNA75899	SAMN02788185	The Broad Institute	GRU	SRX583078	150	Illumina HiSeq 2000	PAIRED	cDNA	TRANSCRIPTOMIC	Solexa-211488	41916	7297	3769	41799	SRR1365700	SRS631275	SRP012682	GTEX-11NV4-0826-SM-5BC4S	RNA:Total RNA	GTEx	GTEX-11NV4-0826-SM-5BC4S	Heart - Atrial Appendage	RNA	phs000424	Heart	SL-HBV	No	1	cDNAShotgunStrandAgnostic	RNA Seq (NGS)	PDO-2518	P-RNA-0002	male	61-70	Cross-Sectional	Genotype-Tissue Expression (GTEx)	GTEX-11NV4	39224	GRCh37	Homo sapiens	ILLUMINA
RNA-Seq	152	PRJNA75899	SAMN02788564	The Broad Institute	GRU	SRX583126	150	Illumina HiSeq 2000	PAIRED	cDNA	TRANSCRIPTOMIC	Solexa-222878	41916	5387	2490	41799	SRR1365808	SRS631281	SRP012682	GTEX-11NV4-1126-SM-5HL6J	RNA:Total RNA	GTEx	GTEX-11NV4-1126-SM-5HL6J	Lung	RNA	phs000424	Lung	SL-HDJ	No	2	cDNAShotgunStrandAgnostic	Allele-Specific Expression	PDO-2895	P-RNA-0002	male	61-70	Cross-Sectional	Genotype-Tissue Expression (GTEx)	GTEX-11NV4	40024	GRCh37	Homo sapiens	ILLUMINA
RNA-Seq	152	PRJNA75899	SAMN02791579	The Broad Institute	GRU	SRX588167	150	Illumina HiSeq 2000	PAIRED	cDNA	TRANSCRIPTOMIC	Solexa-206161	41916	6859	3202	41800	SRR1374221	SRS633743	SRP012682	GTEX-11NV4-0011-R6a-SM-57WD5	RNA:Total RNA	GTEx	GTEX-11NV4-0011-R6a-SM-57WD5	Brain - Nucleus accumbens (basal ganglia)	RNA	phs000424	Brain	SL-HDF	No	2	cDNAShotgunStrandAgnostic	RNA Seq (NGS)	PDO-2451	P-RNA-0002	male	61-70	Cross-Sectional	Genotype-Tissue Expression (GTEx)	GTEX-11NV4	39170	GRCh37	Homo sapiens	ILLUMINA
RNA-Seq	152	PRJNA75899	SAMN02793821	The Broad Institute	GRU	SRX600676	150	Illumina HiSeq 2000	PAIRED	cDNA	TRANSCRIPTOMIC	Solexa-222890	41916	7596	3502	41804	SRR1402590	SRS637989	SRP012682	GTEX-11NV4-1326-SM-5HL6V	RNA:Total RNA	GTEx	GTEX-11NV4-1326-SM-5HL6V	Liver	RNA	phs000424	Liver	SL-HDD	No	2	cDNAShotgunStrandAgnostic	RNA Seq (NGS)	PDO-2895	P-RNA-0002	male	61-70	Cross-Sectional	Genotype-Tissue Expression (GTEx)	GTEX-11NV4	40024	GRCh37	Homo sapiens	ILLUMINA
RNA-Seq	152	PRJNA75899	SAMN02791258	The Broad Institute	GRU	SRX604563	150	Illumina HiSeq 2000	PAIRED	cDNA	TRANSCRIPTOMIC	Solexa-230657	41916	8511	4295	41806	SRR1412987	SRS639144	SRP012682	GTEX-11NV4-0005-SM-5N9EX	RNA:Total RNA	GTEx	GTEX-11NV4-0005-SM-5N9EX	Whole Blood	RNA	phs000424	Blood	SL-HEJ	No	5	cDNAShotgunStrandAgnostic	RNA Seq (NGS)	PDO-3015	P-RNA-0002	male	61-70	Cross-Sectional	Genotype-Tissue Expression (GTEx)	GTEX-11NV4	40117	GRCh37	Homo sapiens	ILLUMINA
RNA-Seq	152	PRJNA75899	SAMN02787459	The Broad Institute	GRU	SRX605834	150	Illumina HiSeq 2000	PAIRED	cDNA	TRANSCRIPTOMIC	Solexa-230593	41916	5246	2605	41807	SRR1416188	SRS639309	SRP012682	GTEX-11NV4-1926-SM-5N9D4	RNA:Total RNA	GTEx	GTEX-11NV4-1926-SM-5N9D4	Minor Salivary Gland	RNA	phs000424	Salivary Gland	SL-HEH	No	2	cDNAShotgunStrandAgnostic	Allele-Specific Expression	PDO-3014	P-RNA-0002	male	61-70	Cross-Sectional	Genotype-Tissue Expression (GTEx)	GTEX-11NV4	40116	GRCh37	Homo sapiens	ILLUMINA
RNA-Seq	152	PRJNA75899	SAMN02789230	The Broad Institute	GRU	SRX614601	150	Illumina HiSeq 2000	PAIRED	cDNA	TRANSCRIPTOMIC	Solexa-230617	41916	4995	2489	41811	SRR1433088	SRS644000	SRP012682	GTEX-11NV4-2126-SM-5N9DS	RNA:Total RNA	GTEx	GTEX-11NV4-2126-SM-5N9DS	Brain - Cortex	RNA	phs000424	Brain	SL-HDG	No	2	cDNAShotgunStrandAgnostic	RNA Seq (NGS)	PDO-3014	P-RNA-0002	male	61-70	Cross-Sectional	Genotype-Tissue Expression (GTEx)	GTEX-11NV4	40116	GRCh37	Homo sapiens	ILLUMINA
RNA-Seq	152	PRJNA75899	SAMN02792957	The Broad Institute	GRU	SRX615929	150	Illumina HiSeq 2000	PAIRED	cDNA	TRANSCRIPTOMIC	Solexa-222832	41916	7304	3359	41811	SRR1436563	SRS644171	SRP012682	GTEX-11NV4-0326-SM-5HL58	RNA:Total RNA	GTEx	GTEX-11NV4-0326-SM-5HL58	Muscle - Skeletal	RNA	phs000424	Muscle	SL-HBW	No	1	cDNAShotgunStrandAgnostic	RNA Seq (NGS)	PDO-2895	P-RNA-0002	male	61-70	Cross-Sectional	Genotype-Tissue Expression (GTEx)	GTEX-11NV4	40024	GRCh37	Homo sapiens	ILLUMINA
RNA-Seq	152	PRJNA75899	SAMN02791425	The Broad Institute	GRU	SRX623890	150	Illumina HiSeq 2000	PAIRED	cDNA	TRANSCRIPTOMIC	Solexa-230671	41916	6927	3456	41814	SRR1456733	SRS645920	SRP012682	GTEX-11NV4-1726-SM-5N9FC	RNA:Total RNA	GTEx	GTEX-11NV4-1726-SM-5N9FC	Testis	RNA	phs000424	Testis	SL-HEA	No	1	cDNAShotgunStrandAgnostic	RNA Seq (NGS)	PDO-3015	P-RNA-0002	male	61-70	Cross-Sectional	Genotype-Tissue Expression (GTEx)	GTEX-11NV4	40117	GRCh37	Homo sapiens	ILLUMINA
RNA-Seq	152	PRJNA75899	SAMN02788820	The Broad Institute	GRU	SRX624685	150	Illumina HiSeq 2000	PAIRED	cDNA	TRANSCRIPTOMIC	Solexa-232438	41916	4724	2075	41814	SRR1458662	SRS646007	SRP012682	GTEX-11NV4-0008-SM-5Q5BA	RNA:Total RNA	GTEx	GTEX-11NV4-0008-SM-5Q5BA	Cells - Transformed fibroblasts	RNA	phs000424	Skin	SL-HED	No	8	cDNAShotgunStrandAgnostic	Allele-Specific Expression	PDO-3077	P-RNA-0002	male	61-70	Cross-Sectional	Genotype-Tissue Expression (GTEx)	GTEX-11NV4	40181	GRCh37	Homo sapiens	ILLUMINA
RNA-Seq	152	PRJNA75899	SAMN02787699	The Broad Institute	GRU	SRX628009	150	Illumina HiSeq 2000	PAIRED	cDNA	TRANSCRIPTOMIC	Solexa-230546	41916	6264	3122	41817	SRR1465153	SRS648152	SRP012682	GTEX-11NV4-0626-SM-5N9BR	RNA:Total RNA	GTEx	GTEX-11NV4-0626-SM-5N9BR	Thyroid	RNA	phs000424	Thyroid	SL-HEH	No	7	cDNAShotgunStrandAgnostic	RNA Seq (NGS)	PDO-3014	P-RNA-0002	male	61-70	Cross-Sectional	Genotype-Tissue Expression (GTEx)	GTEX-11NV4	40116	GRCh37	Homo sapiens	ILLUMINA
RNA-Seq	152	PRJNA75899	SAMN02791783	The Broad Institute	GRU	SRX630297	150	Illumina HiSeq 2000	PAIRED	cDNA	TRANSCRIPTOMIC	Solexa-211492	41916	5199	2704	41817	SRR1470534	SRS648404	SRP012682	GTEX-11NV4-1426-SM-5BC4W	RNA:Total RNA	GTEx	GTEX-11NV4-1426-SM-5BC4W	Adipose - Visceral (Omentum)	RNA	phs000424	Adipose Tissue	SL-HDG	No	1	cDNAShotgunStrandAgnostic	Allele-Specific Expression	PDO-2518	P-RNA-0002	male	61-70	Cross-Sectional	Genotype-Tissue Expression (GTEx)	GTEX-11NV4	39224	GRCh37	Homo sapiens	ILLUMINA
RNA-Seq	152	PRJNA75899	SAMN02787957	The Broad Institute	GRU	SRX633120	150	Illumina HiSeq 2000	PAIRED	cDNA	TRANSCRIPTOMIC	Solexa-230605	41916	5950	2947	41817	SRR1477273	SRS648731	SRP012682	GTEX-11NV4-2026-SM-5N9DG	RNA:Total RNA	GTEx	GTEX-11NV4-2026-SM-5N9DG	Breast - Mammary Tissue	RNA	phs000424	Breast	SL-HDD	No	2	cDNAShotgunStrandAgnostic	RNA Seq (NGS)	PDO-3014	P-RNA-0002	male	61-70	Cross-Sectional	Genotype-Tissue Expression (GTEx)	GTEX-11NV4	40116	GRCh37	Homo sapiens	ILLUMINA
RNA-Seq	152	PRJNA75899	SAMN02790404	The Broad Institute	GRU	SRX640993	150	Illumina HiSeq 2000	PAIRED	cDNA	TRANSCRIPTOMIC	Solexa-230534	41916	6111	2992	41820	SRR1500598	SRS650175	SRP012682	GTEX-11NV4-0526-SM-5N9BF	RNA:Total RNA	GTEx	GTEX-11NV4-0526-SM-5N9BF	Artery - Tibial	RNA	phs000424	Blood Vessel	SL-HEH	No	1	cDNAShotgunStrandAgnostic	Allele-Specific Expression	PDO-3014	P-RNA-0002	male	61-70	Cross-Sectional	Genotype-Tissue Expression (GTEx)	GTEX-11NV4	40116	GRCh37	Homo sapiens	ILLUMINA
RNA-Seq	152	PRJNA75899	SAMN02789668	The Broad Institute	GRU	SRX558059	150	Illumina HiSeq 2000	PAIRED	cDNA	TRANSCRIPTOMIC	Solexa-211505	41915	7062	3626	41790	SRR1309490	SRS623908	SRP012682	GTEX-11O72-1326-SM-5BC5A	RNA:Total RNA	GTEx	GTEX-11O72-1326-SM-5BC5A	Lung	RNA	phs000424	Lung	SL-HBV	No	2	cDNAShotgunStrandAgnostic	RNA Seq (NGS)	PDO-2518	P-RNA-0002	male	41-50	Cross-Sectional	Genotype-Tissue Expression (GTEx)	GTEX-11O72	39224	GRCh37	Homo sapiens	ILLUMINA
RNA-Seq	152	PRJNA75899	SAMN02792540	The Broad Institute	GRU	SRX558088	150	Illumina HiSeq 2000	PAIRED	cDNA	TRANSCRIPTOMIC	Solexa-206575	41915	6457	3299	41790	SRR1309534	SRS623910	SRP012682	GTEX-11O72-0126-SM-59887	RNA:Total RNA	GTEx	GTEX-11O72-0126-SM-59887	Skin - Sun Exposed (Lower leg)	RNA	phs000424	Skin	SL-HBV	No	1	cDNAShotgunStrandAgnostic	RNA Seq (NGS)	PDO-2454	P-RNA-0002	male	41-50	Cross-Sectional	Genotype-Tissue Expression (GTEx)	GTEX-11O72	39172	GRCh37	Homo sapiens	ILLUMINA
RNA-Seq	152	PRJNA75899	SAMN02793636	The Broad Institute	GRU	SRX558346	150	Illumina HiSeq 2000	PAIRED	cDNA	TRANSCRIPTOMIC	Solexa-211491	41915	6736	3478	41790	SRR1310136	SRS623937	SRP012682	GTEX-11O72-2926-SM-5BC4V	RNA:Total RNA	GTEx	GTEX-11O72-2926-SM-5BC4V	Brain - Cortex	RNA	phs000424	Brain	SL-HBV	No	2	cDNAShotgunStrandAgnostic	RNA Seq (NGS)	PDO-2518	P-RNA-0002	male	41-50	Cross-Sectional	Genotype-Tissue Expression (GTEx)	GTEX-11O72	39224	GRCh37	Homo sapiens	ILLUMINA
RNA-Seq	152	PRJNA75899	SAMN02787530	The Broad Institute	GRU	SRX558526	150	Illumina HiSeq 2000	PAIRED	cDNA	TRANSCRIPTOMIC	Solexa-230626	41915	8290	4144	41791	SRR1310563	SRS623958	SRP012682	GTEX-11O72-1126-SM-5N9E2	RNA:Total RNA	GTEx	GTEX-11O72-1126-SM-5N9E2	Heart - Left Ventricle	RNA	phs000424	Heart	SL-HDE	No	1	cDNAShotgunStrandAgnostic	RNA Seq (NGS)	PDO-3015	P-RNA-0002	male	41-50	Cross-Sectional	Genotype-Tissue Expression (GTEx)	GTEX-11O72	40117	GRCh37	Homo sapiens	ILLUMINA
RNA-Seq	152	PRJNA75899	SAMN02792783	The Broad Institute	GRU	SRX558700	150	Illumina HiSeq 2000	PAIRED	cDNA	TRANSCRIPTOMIC	Solexa-222879	41915	5819	2696	41791	SRR1310939	SRS623976	SRP012682	GTEX-11O72-2726-SM-5HL6K	RNA:Total RNA	GTEx	GTEX-11O72-2726-SM-5HL6K	Prostate	RNA	phs000424	Prostate	SL-HDB	No	1	cDNAShotgunStrandAgnostic	RNA Seq (NGS)	PDO-2895	P-RNA-0002	male	41-50	Cross-Sectional	Genotype-Tissue Expression (GTEx)	GTEX-11O72	40024	GRCh37	Homo sapiens	ILLUMINA
RNA-Seq	152	PRJNA75899	SAMN02792792	The Broad Institute	GRU	SRX559198	150	Illumina HiSeq 2000	PAIRED	cDNA	TRANSCRIPTOMIC	Solexa-211582	41915	7997	4142	41791	SRR1312024	SRS624031	SRP012682	GTEX-11O72-2326-SM-5BC7H	RNA:Total RNA	GTEx	GTEX-11O72-2326-SM-5BC7H	Thyroid	RNA	phs000424	Thyroid	SL-HDG	No	2	cDNAShotgunStrandAgnostic	RNA Seq (NGS)	PDO-2518	P-RNA-0002	male	41-50	Cross-Sectional	Genotype-Tissue Expression (GTEx)	GTEX-11O72	39224	GRCh37	Homo sapiens	ILLUMINA
RNA-Seq	152	PRJNA75899	SAMN02787398	The Broad Institute	GRU	SRX561401	150	Illumina HiSeq 2000	PAIRED	cDNA	TRANSCRIPTOMIC	Solexa-232181	41915	5201	2380	41792	SRR1316033	SRS625204	SRP012682	GTEX-11O72-1926-SM-5PNW1	RNA:Total RNA	GTEx	GTEX-11O72-1926-SM-5PNW1	Esophagus - Muscularis	RNA	phs000424	Esophagus	SL-HBV	No	1	cDNAShotgunStrandAgnostic	RNA Seq (NGS)	PDO-3025	P-RNA-0002	male	41-50	Cross-Sectional	Genotype-Tissue Expression (GTEx)	GTEX-11O72	40128	GRCh37	Homo sapiens	ILLUMINA
RNA-Seq	152	PRJNA75899	SAMN02791166	The Broad Institute	GRU	SRX564234	150	Illumina HiSeq 2000	PAIRED	cDNA	TRANSCRIPTOMIC	Solexa-206511	41915	6802	3466	41793	SRR1323152	SRS625685	SRP012682	GTEX-11O72-0326-SM-5986D	RNA:Total RNA	GTEx	GTEX-11O72-0326-SM-5986D	Muscle - Skeletal	RNA	phs000424	Muscle	SL-HBV	No	1	cDNAShotgunStrandAgnostic	RNA Seq (NGS)	PDO-2454	P-RNA-0002	male	41-50	Cross-Sectional	Genotype-Tissue Expression (GTEx)	GTEX-11O72	39172	GRCh37	Homo sapiens	ILLUMINA
RNA-Seq	152	PRJNA75899	SAMN02792356	The Broad Institute	GRU	SRX568492	150	Illumina HiSeq 2000	PAIRED	cDNA	TRANSCRIPTOMIC	Solexa-206507	41915	5993	3054	41794	SRR1331708	SRS627110	SRP012682	GTEX-11O72-0226-SM-59869	RNA:Total RNA	GTEx	GTEX-11O72-0226-SM-59869	Adipose - Subcutaneous	RNA	phs000424	Adipose Tissue	SL-HDB	No	2	cDNAShotgunStrandAgnostic	RNA Seq (NGS)	PDO-2454	P-RNA-0002	male	41-50	Cross-Sectional	Genotype-Tissue Expression (GTEx)	GTEX-11O72	39172	GRCh37	Homo sapiens	ILLUMINA
RNA-Seq	152	PRJNA75899	SAMN02788163	The Broad Institute	GRU	SRX569249	150	Illumina HiSeq 2000	PAIRED	cDNA	TRANSCRIPTOMIC	Solexa-230702	41915	6929	3447	41794	SRR1333507	SRS627197	SRP012682	GTEX-11O72-2026-SM-5N9G8	RNA:Total RNA	GTEx	GTEX-11O72-2026-SM-5N9G8	Esophagus - Gastroesophageal Junction	RNA	phs000424	Esophagus	SL-HEA	No	6	cDNAShotgunStrandAgnostic	RNA Seq (NGS)	PDO-3015	P-RNA-0002	male	41-50	Cross-Sectional	Genotype-Tissue Expression (GTEx)	GTEX-11O72	40117	GRCh37	Homo sapiens	ILLUMINA
RNA-Seq	152	PRJNA75899	SAMN02791368	The Broad Institute	GRU	SRX571593	150	Illumina HiSeq 2000	PAIRED	cDNA	TRANSCRIPTOMIC	Solexa-231898	41915	9534	4784	41794	SRR1338766	SRS627781	SRP012682	GTEX-11O72-0726-SM-5P9GO	RNA:Total RNA	GTEx	GTEX-11O72-0726-SM-5P9GO	Testis	RNA	phs000424	Testis	SL-HEJ	No	4	cDNAShotgunStrandAgnostic	RNA Seq (NGS)	PDO-3023	P-RNA-0002	male	41-50	Cross-Sectional	Genotype-Tissue Expression (GTEx)	GTEX-11O72	40125	GRCh37	Homo sapiens	ILLUMINA
RNA-Seq	152	PRJNA75899	SAMN02790462	The Broad Institute	GRU	SRX575879	150	Illumina HiSeq 2000	PAIRED	cDNA	TRANSCRIPTOMIC	Solexa-232417	41915	4450	1975	41797	SRR1348138	SRS629293	SRP012682	GTEX-11O72-0526-SM-5Q5AO	RNA:Total RNA	GTEx	GTEX-11O72-0526-SM-5Q5AO	Nerve - Tibial	RNA	phs000424	Nerve	SL-HDH	No	2	cDNAShotgunStrandAgnostic	RNA Seq (NGS)	PDO-3077	P-RNA-0002	male	41-50	Cross-Sectional	Genotype-Tissue Expression (GTEx)	GTEX-11O72	40181	GRCh37	Homo sapiens	ILLUMINA
RNA-Seq	152	PRJNA75899	SAMN02792857	The Broad Institute	GRU	SRX577134	150	Illumina HiSeq 2000	PAIRED	cDNA	TRANSCRIPTOMIC	Solexa-206525	41915	6532	3339	41798	SRR1351368	SRS629476	SRP012682	GTEX-11O72-3026-SM-5986R	RNA:Total RNA	GTEx	GTEX-11O72-3026-SM-5986R	Pituitary	RNA	phs000424	Pituitary	SL-HBW	No	2	cDNAShotgunStrandAgnostic	RNA Seq (NGS)	PDO-2454	P-RNA-0002	male	41-50	Cross-Sectional	Genotype-Tissue Expression (GTEx)	GTEX-11O72	39172	GRCh37	Homo sapiens	ILLUMINA
RNA-Seq	152	PRJNA75899	SAMN02793335	The Broad Institute	GRU	SRX599180	150	Illumina HiSeq 2000	PAIRED	cDNA	TRANSCRIPTOMIC	Solexa-206509	41916	5455	2802	41804	SRR1398706	SRS637792	SRP012682	GTEX-11O72-1026-SM-5986B	RNA:Total RNA	GTEx	GTEX-11O72-1026-SM-5986B	Heart - Atrial Appendage	RNA	phs000424	Heart	SL-HDH	No	1	cDNAShotgunStrandAgnostic	RNA Seq (NGS)	PDO-2454	P-RNA-0002	male	41-50	Cross-Sectional	Genotype-Tissue Expression (GTEx)	GTEX-11O72	39172	GRCh37	Homo sapiens	ILLUMINA
RNA-Seq	152	PRJNA75899	SAMN02788478	The Broad Institute	GRU	SRX601133	150	Illumina HiSeq 2000	PAIRED	cDNA	TRANSCRIPTOMIC	Solexa-232182	41916	5308	2427	41805	SRR1403853	SRS638063	SRP012682	GTEX-11O72-2226-SM-5PNW2	RNA:Total RNA	GTEx	GTEX-11O72-2226-SM-5PNW2	Colon - Transverse	RNA	phs000424	Colon	SL-HDG	No	2	cDNAShotgunStrandAgnostic	RNA Seq (NGS)	PDO-3025	P-RNA-0002	male	41-50	Cross-Sectional	Genotype-Tissue Expression (GTEx)	GTEX-11O72	40128	GRCh37	Homo sapiens	ILLUMINA
RNA-Seq	152	PRJNA75899	SAMN02790813	The Broad Institute	GRU	SRX606590	150	Illumina HiSeq 2000	PAIRED	cDNA	TRANSCRIPTOMIC	Solexa-222891	41916	6526	3051	41807	SRR1417981	SRS639404	SRP012682	GTEX-11O72-2826-SM-5HL6W	RNA:Total RNA	GTEx	GTEX-11O72-2826-SM-5HL6W	Brain - Cerebellum	RNA	phs000424	Brain	SL-HDB	No	2	cDNAShotgunStrandAgnostic	RNA Seq (NGS)	PDO-2895	P-RNA-0002	male	41-50	Cross-Sectional	Genotype-Tissue Expression (GTEx)	GTEX-11O72	40024	GRCh37	Homo sapiens	ILLUMINA
RNA-Seq	152	PRJNA75899	SAMN02788435	The Broad Institute	GRU	SRX621843	150	Illumina HiSeq 2000	PAIRED	cDNA	TRANSCRIPTOMIC	Solexa-232264	41916	6842	3432	41814	SRR1451757	SRS645689	SRP012682	GTEX-11O72-0626-SM-5PNYE	RNA:Total RNA	GTEx	GTEX-11O72-0626-SM-5PNYE	Skin - Not Sun Exposed (Suprapubic)	RNA	phs000424	Skin	SL-HED	No	3	cDNAShotgunStrandAgnostic	RNA Seq (NGS)	PDO-3026	P-RNA-0002	male	41-50	Cross-Sectional	Genotype-Tissue Expression (GTEx)	GTEX-11O72	40129	GRCh37	Homo sapiens	ILLUMINA
RNA-Seq	152	PRJNA75899	SAMN02791492	The Broad Institute	GRU	SRX624157	150	Illumina HiSeq 2000	PAIRED	cDNA	TRANSCRIPTOMIC	Solexa-231600	41916	8904	4728	41814	SRR1457375	SRS645949	SRP012682	GTEX-11O72-0006-SM-5O9DB	RNA:Total RNA	GTEx	GTEX-11O72-0006-SM-5O9DB	Whole Blood	RNA	phs000424	Blood	SL-HEB	No	4	cDNAShotgunStrandAgnostic	RNA Seq (NGS)	PDO-3019	P-RNA-0002	male	41-50	Cross-Sectional	Genotype-Tissue Expression (GTEx)	GTEX-11O72	40122	GRCh37	Homo sapiens	ILLUMINA
RNA-Seq	152	PRJNA75899	SAMN02790612	The Broad Institute	GRU	SRX628623	150	Illumina HiSeq 2000	PAIRED	cDNA	TRANSCRIPTOMIC	Solexa-211506	41916	7065	3657	41817	SRR1466619	SRS648221	SRP012682	GTEX-11O72-0426-SM-5BC5B	RNA:Total RNA	GTEx	GTEX-11O72-0426-SM-5BC5B	Artery - Tibial	RNA	phs000424	Blood Vessel	SL-HBV	No	1	cDNAShotgunStrandAgnostic	RNA Seq (NGS)	PDO-2518	P-RNA-0002	male	41-50	Cross-Sectional	Genotype-Tissue Expression (GTEx)	GTEX-11O72	39224	GRCh37	Homo sapiens	ILLUMINA
RNA-Seq	152	PRJNA75899	SAMN02791171	The Broad Institute	GRU	SRX629769	150	Illumina HiSeq 2000	PAIRED	cDNA	TRANSCRIPTOMIC	Solexa-230683	41916	6954	3453	41817	SRR1469279	SRS648344	SRP012682	GTEX-11O72-2126-SM-5N9FO	RNA:Total RNA	GTEx	GTEX-11O72-2126-SM-5N9FO	Breast - Mammary Tissue	RNA	phs000424	Breast	SL-HEA	No	2	cDNAShotgunStrandAgnostic	RNA Seq (NGS)	PDO-3015	P-RNA-0002	male	41-50	Cross-Sectional	Genotype-Tissue Expression (GTEx)	GTEX-11O72	40117	GRCh37	Homo sapiens	ILLUMINA
RNA-Seq	152	PRJNA75899	SAMN02790241	The Broad Institute	GRU	SRX632588	150	Illumina HiSeq 2000	PAIRED	cDNA	TRANSCRIPTOMIC	Solexa-232522	41916	6898	3296	41817	SRR1476010	SRS648671	SRP012682	GTEX-11O72-0008-SM-5Q5DN	RNA:Total RNA	GTEx	GTEX-11O72-0008-SM-5Q5DN	Cells - Transformed fibroblasts	RNA	phs000424	Skin	SL-HBV	No	2	cDNAShotgunStrandAgnostic	RNA Seq (NGS)	PDO-3078	P-RNA-0002	male	41-50	Cross-Sectional	Genotype-Tissue Expression (GTEx)	GTEX-11O72	40182	GRCh37	Homo sapiens	ILLUMINA
RNA-Seq	152	PRJNA75899	SAMN02790504	The Broad Institute	GRU	SRX558441	150	Illumina HiSeq 2000	PAIRED	cDNA	TRANSCRIPTOMIC	Solexa-222869	41915	5061	2326	41791	SRR1310353	SRS623948	SRP012682	GTEX-11OC5-0126-SM-5HL6A	RNA:Total RNA	GTEx	GTEX-11OC5-0126-SM-5HL6A	Skin - Sun Exposed (Lower leg)	RNA	phs000424	Skin	SL-HDD	No	1	cDNAShotgunStrandAgnostic	RNA Seq (NGS)	PDO-2895	P-RNA-0002	male	61-70	Cross-Sectional	Genotype-Tissue Expression (GTEx)	GTEX-11OC5	40024	GRCh37	Homo sapiens	ILLUMINA
RNA-Seq	152	PRJNA75899	SAMN02793824	The Broad Institute	GRU	SRX558478	150	Illumina HiSeq 2000	PAIRED	cDNA	TRANSCRIPTOMIC	Solexa-230638	41915	7335	3634	41791	SRR1310455	SRS623953	SRP012682	GTEX-11OC5-0526-SM-5N9EE	RNA:Total RNA	GTEx	GTEX-11OC5-0526-SM-5N9EE	Nerve - Tibial	RNA	phs000424	Nerve	SL-HEA	No	2	cDNAShotgunStrandAgnostic	RNA Seq (NGS)	PDO-3015	P-RNA-0002	male	61-70	Cross-Sectional	Genotype-Tissue Expression (GTEx)	GTEX-11OC5	40117	GRCh37	Homo sapiens	ILLUMINA
RNA-Seq	152	PRJNA75899	SAMN02793790	The Broad Institute	GRU	SRX567763	150	Illumina HiSeq 2000	PAIRED	cDNA	TRANSCRIPTOMIC	Solexa-222881	41915	5210	2413	41793	SRR1330041	SRS626979	SRP012682	GTEX-11OC5-0626-SM-5HL6M	RNA:Total RNA	GTEx	GTEX-11OC5-0626-SM-5HL6M	Brain - Cerebellum	RNA	phs000424	Brain	SL-HDJ	No	2	cDNAShotgunStrandAgnostic	RNA Seq (NGS)	PDO-2895	P-RNA-0002	male	61-70	Cross-Sectional	Genotype-Tissue Expression (GTEx)	GTEX-11OC5	40024	GRCh37	Homo sapiens	ILLUMINA
RNA-Seq	152	PRJNA75899	SAMN02793403	The Broad Institute	GRU	SRX569183	150	Illumina HiSeq 2000	PAIRED	cDNA	TRANSCRIPTOMIC	Solexa-233159	41915	4683	2004	41794	SRR1333330	SRS627187	SRP012682	GTEX-11OC5-0004-SM-5S2O6	RNA:Total RNA	GTEx	GTEX-11OC5-0004-SM-5S2O6	Cells - EBV-transformed lymphocytes	RNA	phs000424	Blood	SL-HDF	No	1	cDNAShotgunStrandAgnostic	RNA Seq (NGS)	PDO-3103	P-RNA-0002	male	61-70	Cross-Sectional	Genotype-Tissue Expression (GTEx)	GTEX-11OC5	40209	GRCh37	Homo sapiens	ILLUMINA
RNA-Seq	152	PRJNA75899	SAMN02791018	The Broad Institute	GRU	SRX592955	150	Illumina HiSeq 2000	PAIRED	cDNA	TRANSCRIPTOMIC	Solexa-232185	41916	6540	2980	41802	SRR1385101	SRS635383	SRP012682	GTEX-11OC5-0326-SM-5PNW5	RNA:Total RNA	GTEx	GTEX-11OC5-0326-SM-5PNW5	Muscle - Skeletal	RNA	phs000424	Muscle	SL-HDB	No	1	cDNAShotgunStrandAgnostic	RNA Seq (NGS)	PDO-3025	P-RNA-0002	male	61-70	Cross-Sectional	Genotype-Tissue Expression (GTEx)	GTEX-11OC5	40128	GRCh37	Homo sapiens	ILLUMINA
RNA-Seq	152	PRJNA75899	SAMN02790465	The Broad Institute	GRU	SRX594575	150	Illumina HiSeq 2000	PAIRED	cDNA	TRANSCRIPTOMIC	Solexa-233170	41916	5304	2262	41802	SRR1388123	SRS636123	SRP012682	GTEX-11OC5-0008-SM-5S2OH	RNA:Total RNA	GTEx	GTEX-11OC5-0008-SM-5S2OH	Cells - Transformed fibroblasts	RNA	phs000424	Skin	SL-HDF	No	1	cDNAShotgunStrandAgnostic	RNA Seq (NGS)	PDO-3103	P-RNA-0002	male	61-70	Cross-Sectional	Genotype-Tissue Expression (GTEx)	GTEX-11OC5	40209	GRCh37	Homo sapiens	ILLUMINA
RNA-Seq	152	PRJNA75899	SAMN02788621	The Broad Institute	GRU	SRX599912	150	Illumina HiSeq 2000	PAIRED	cDNA	TRANSCRIPTOMIC	Solexa-232420	41916	5348	2343	41804	SRR1400530	SRS637879	SRP012682	GTEX-11OC5-0426-SM-5Q5AR	RNA:Total RNA	GTEx	GTEX-11OC5-0426-SM-5Q5AR	Artery - Tibial	RNA	phs000424	Blood Vessel	SL-HDE	No	1	cDNAShotgunStrandAgnostic	RNA Seq (NGS)	PDO-3077	P-RNA-0002	male	61-70	Cross-Sectional	Genotype-Tissue Expression (GTEx)	GTEX-11OC5	40181	GRCh37	Homo sapiens	ILLUMINA
RNA-Seq	152	PRJNA75899	SAMN02793155	The Broad Institute	GRU	SRX617734	150	Illumina HiSeq 2000	PAIRED	cDNA	TRANSCRIPTOMIC	Solexa-230669	41916	7180	3622	41813	SRR1442066	SRS644488	SRP012682	GTEX-11OC5-0006-SM-5N9FA	RNA:Total RNA	GTEx	GTEX-11OC5-0006-SM-5N9FA	Whole Blood	RNA	phs000424	Blood	SL-HEJ	No	7	cDNAShotgunStrandAgnostic	RNA Seq (NGS)	PDO-3015	P-RNA-0002	male	61-70	Cross-Sectional	Genotype-Tissue Expression (GTEx)	GTEX-11OC5	40117	GRCh37	Homo sapiens	ILLUMINA
RNA-Seq	152	PRJNA75899	SAMN02790798	The Broad Institute	GRU	SRX628327	150	Illumina HiSeq 2000	PAIRED	cDNA	TRANSCRIPTOMIC	Solexa-232002	41916	7440	3809	41817	SRR1465917	SRS648188	SRP012682	GTEX-11OC5-0726-SM-5P9JK	RNA:Total RNA	GTEx	GTEX-11OC5-0726-SM-5P9JK	Brain - Cortex	RNA	phs000424	Brain	SL-HEH	No	4	cDNAShotgunStrandAgnostic	RNA Seq (NGS)	PDO-3024	P-RNA-0002	male	61-70	Cross-Sectional	Genotype-Tissue Expression (GTEx)	GTEX-11OC5	40127	GRCh37	Homo sapiens	ILLUMINA
RNA-Seq	152	PRJNA75899	SAMN02787926	The Broad Institute	GRU	SRX558272	150	Illumina HiSeq 2000	PAIRED	cDNA	TRANSCRIPTOMIC	Solexa-211496	41915	5898	3044	41790	SRR1309963	SRS623929	SRP012682	GTEX-11OF3-0826-SM-5BC51	RNA:Total RNA	GTEx	GTEX-11OF3-0826-SM-5BC51	Adipose - Visceral (Omentum)	RNA	phs000424	Adipose Tissue	SL-HDB	No	2	cDNAShotgunStrandAgnostic	RNA Seq (NGS)	PDO-2518	P-RNA-0002	male	61-70	Cross-Sectional	Genotype-Tissue Expression (GTEx)	GTEX-11OF3	39224	GRCh37	Homo sapiens	ILLUMINA
RNA-Seq	152	PRJNA75899	SAMN02788130	The Broad Institute	GRU	SRX558364	150	Illumina HiSeq 2000	PAIRED	cDNA	TRANSCRIPTOMIC	Solexa-206577	41915	6988	3564	41790	SRR1310158	SRS623938	SRP012682	GTEX-11OF3-1926-SM-59889	RNA:Total RNA	GTEx	GTEX-11OF3-1926-SM-59889	Breast - Mammary Tissue	RNA	phs000424	Breast	SL-HDH	No	1	cDNAShotgunStrandAgnostic	RNA Seq (NGS)	PDO-2454	P-RNA-0002	male	61-70	Cross-Sectional	Genotype-Tissue Expression (GTEx)	GTEX-11OF3	39172	GRCh37	Homo sapiens	ILLUMINA
RNA-Seq	152	PRJNA75899	SAMN02789000	The Broad Institute	GRU	SRX558810	150	Illumina HiSeq 2000	PAIRED	cDNA	TRANSCRIPTOMIC	Solexa-206149	41915	6840	3183	41791	SRR1311182	SRS623993	SRP012682	GTEX-11OF3-0011-R8b-SM-57WCS	RNA:Total RNA	GTEx	GTEX-11OF3-0011-R8b-SM-57WCS	Brain - Hypothalamus	RNA	phs000424	Brain	SL-HDD	No	1	cDNAShotgunStrandAgnostic	RNA Seq (NGS)	PDO-2451	P-RNA-0002	male	61-70	Cross-Sectional	Genotype-Tissue Expression (GTEx)	GTEX-11OF3	39170	GRCh37	Homo sapiens	ILLUMINA
RNA-Seq	152	PRJNA75899	SAMN02788274	The Broad Institute	GRU	SRX558858	150	Illumina HiSeq 2000	PAIRED	cDNA	TRANSCRIPTOMIC	Solexa-206102	41915	6989	3243	41791	SRR1311285	SRS623997	SRP012682	GTEX-11OF3-0011-R6b-SM-57WBG	RNA:Total RNA	GTEx	GTEX-11OF3-0011-R6b-SM-57WBG	Brain - Nucleus accumbens (basal ganglia)	RNA	phs000424	Brain	SL-HDF	No	2	cDNAShotgunStrandAgnostic	RNA Seq (NGS)	PDO-2451	P-RNA-0002	male	61-70	Cross-Sectional	Genotype-Tissue Expression (GTEx)	GTEX-11OF3	39170	GRCh37	Homo sapiens	ILLUMINA
RNA-Seq	152	PRJNA75899	SAMN02789814	The Broad Institute	GRU	SRX559159	150	Illumina HiSeq 2000	PAIRED	cDNA	TRANSCRIPTOMIC	Solexa-221215	41915	4993	2110	41791	SRR1311958	SRS624028	SRP012682	GTEX-11OF3-3026-SM-5GU52	RNA:Total RNA	GTEx	GTEX-11OF3-3026-SM-5GU52	Pituitary	RNA	phs000424	Pituitary	SL-HDG	No	1	cDNAShotgunStrandAgnostic	RNA Seq (NGS)	PDO-2892	P-RNA-0002	male	61-70	Cross-Sectional	Genotype-Tissue Expression (GTEx)	GTEX-11OF3	40021	GRCh37	Homo sapiens	ILLUMINA
RNA-Seq	152	PRJNA75899	SAMN02788043	The Broad Institute	GRU	SRX562445	150	Illumina HiSeq 2000	PAIRED	cDNA	TRANSCRIPTOMIC	Solexa-233135	41915	4822	2052	41793	SRR1318686	SRS625443	SRP012682	GTEX-11OF3-0008-SM-5S2NH	RNA:Total RNA	GTEx	GTEX-11OF3-0008-SM-5S2NH	Cells - Transformed fibroblasts	RNA	phs000424	Skin	SL-HDG	No	2	cDNAShotgunStrandAgnostic	RNA Seq (NGS)	PDO-3103	P-RNA-0002	male	61-70	Cross-Sectional	Genotype-Tissue Expression (GTEx)	GTEX-11OF3	40209	GRCh37	Homo sapiens	ILLUMINA
RNA-Seq	152	PRJNA75899	SAMN02787943	The Broad Institute	GRU	SRX562992	150	Illumina HiSeq 2000	PAIRED	cDNA	TRANSCRIPTOMIC	Solexa-221227	41915	4646	1989	41793	SRR1320093	SRS625507	SRP012682	GTEX-11OF3-3126-SM-5GU5E	RNA:Total RNA	GTEx	GTEX-11OF3-3126-SM-5GU5E	Brain - Cerebellum	RNA	phs000424	Brain	SL-HDG	No	2	cDNAShotgunStrandAgnostic	RNA Seq (NGS)	PDO-2892	P-RNA-0002	male	61-70	Cross-Sectional	Genotype-Tissue Expression (GTEx)	GTEX-11OF3	40021	GRCh37	Homo sapiens	ILLUMINA
RNA-Seq	152	PRJNA75899	SAMN02788326	The Broad Institute	GRU	SRX563486	150	Illumina HiSeq 2000	PAIRED	cDNA	TRANSCRIPTOMIC	Solexa-206148	41915	6900	3217	41793	SRR1321244	SRS625580	SRP012682	GTEX-11OF3-0011-R11a-SM-57WCR	RNA:Total RNA	GTEx	GTEX-11OF3-0011-R11a-SM-57WCR	Brain - Cerebellar Hemisphere	RNA	phs000424	Brain	SL-HDJ	No	1	cDNAShotgunStrandAgnostic	RNA Seq (NGS)	PDO-2451	P-RNA-0002	male	61-70	Cross-Sectional	Genotype-Tissue Expression (GTEx)	GTEX-11OF3	39170	GRCh37	Homo sapiens	ILLUMINA
RNA-Seq	152	PRJNA75899	SAMN02787644	The Broad Institute	GRU	SRX564040	150	Illumina HiSeq 2000	PAIRED	cDNA	TRANSCRIPTOMIC	Solexa-232003	41915	7505	3768	41793	SRR1322662	SRS625647	SRP012682	GTEX-11OF3-2526-SM-5P9JL	RNA:Total RNA	GTEx	GTEX-11OF3-2526-SM-5P9JL	Muscle - Skeletal	RNA	phs000424	Muscle	SL-HEJ	No	6	cDNAShotgunStrandAgnostic	RNA Seq (NGS)	PDO-3024	P-RNA-0002	male	61-70	Cross-Sectional	Genotype-Tissue Expression (GTEx)	GTEX-11OF3	40127	GRCh37	Homo sapiens	ILLUMINA
RNA-Seq	152	PRJNA75899	SAMN02791828	The Broad Institute	GRU	SRX567222	150	Illumina HiSeq 2000	PAIRED	cDNA	TRANSCRIPTOMIC	Solexa-222902	41915	6799	3184	41793	SRR1328960	SRS626838	SRP012682	GTEX-11OF3-2926-SM-5HL78	RNA:Total RNA	GTEx	GTEX-11OF3-2926-SM-5HL78	Brain - Cortex	RNA	phs000424	Brain	SL-HDD	No	1	cDNAShotgunStrandAgnostic	RNA Seq (NGS)	PDO-2895	P-RNA-0002	male	61-70	Cross-Sectional	Genotype-Tissue Expression (GTEx)	GTEX-11OF3	40024	GRCh37	Homo sapiens	ILLUMINA
RNA-Seq	152	PRJNA75899	SAMN02791643	The Broad Institute	GRU	SRX573955	150	Illumina HiSeq 2000	PAIRED	cDNA	TRANSCRIPTOMIC	Solexa-211494	41915	6429	3330	41796	SRR1344100	SRS628419	SRP012682	GTEX-11OF3-0626-SM-5BC4Y	RNA:Total RNA	GTEx	GTEX-11OF3-0626-SM-5BC4Y	Thyroid	RNA	phs000424	Thyroid	SL-HDE	No	1	cDNAShotgunStrandAgnostic	RNA Seq (NGS)	PDO-2518	P-RNA-0002	male	61-70	Cross-Sectional	Genotype-Tissue Expression (GTEx)	GTEX-11OF3	39224	GRCh37	Homo sapiens	ILLUMINA
RNA-Seq	152	PRJNA75899	SAMN02790558	The Broad Institute	GRU	SRX575603	150	Illumina HiSeq 2000	PAIRED	cDNA	TRANSCRIPTOMIC	Solexa-221239	41915	5178	2204	41797	SRR1347343	SRS629249	SRP012682	GTEX-11OF3-1726-SM-5GU5Q	RNA:Total RNA	GTEx	GTEX-11OF3-1726-SM-5GU5Q	Prostate	RNA	phs000424	Prostate	SL-HDD	No	1	cDNAShotgunStrandAgnostic	RNA Seq (NGS)	PDO-2892	P-RNA-0002	male	61-70	Cross-Sectional	Genotype-Tissue Expression (GTEx)	GTEX-11OF3	40021	GRCh37	Homo sapiens	ILLUMINA
RNA-Seq	152	PRJNA75899	SAMN02790388	The Broad Institute	GRU	SRX582773	150	Illumina HiSeq 2000	PAIRED	cDNA	TRANSCRIPTOMIC	Solexa-206556	41916	8905	4551	41799	SRR1364953	SRS631170	SRP012682	GTEX-11OF3-1826-SM-5987N	RNA:Total RNA	GTEx	GTEX-11OF3-1826-SM-5987N	Testis	RNA	phs000424	Testis	SL-HBV	No	2	cDNAShotgunStrandAgnostic	RNA Seq (NGS)	PDO-2454	P-RNA-0002	male	61-70	Cross-Sectional	Genotype-Tissue Expression (GTEx)	GTEX-11OF3	39172	GRCh37	Homo sapiens	ILLUMINA
RNA-Seq	152	PRJNA75899	SAMN02789861	The Broad Institute	GRU	SRX583204	150	Illumina HiSeq 2000	PAIRED	cDNA	TRANSCRIPTOMIC	Solexa-206090	41916	5759	2665	41799	SRR1365987	SRS631289	SRP012682	GTEX-11OF3-0011-R5a-SM-57WB4	RNA:Total RNA	GTEx	GTEX-11OF3-0011-R5a-SM-57WB4	Brain - Caudate (basal ganglia)	RNA	phs000424	Brain	SL-HDJ	No	2	cDNAShotgunStrandAgnostic	RNA Seq (NGS)	PDO-2451	P-RNA-0002	male	61-70	Cross-Sectional	Genotype-Tissue Expression (GTEx)	GTEX-11OF3	39170	GRCh37	Homo sapiens	ILLUMINA
RNA-Seq	152	PRJNA75899	SAMN02791261	The Broad Institute	GRU	SRX590671	150	Illumina HiSeq 2000	PAIRED	cDNA	TRANSCRIPTOMIC	Solexa-206513	41916	5232	2697	41801	SRR1379581	SRS634575	SRP012682	GTEX-11OF3-2226-SM-5986F	RNA:Total RNA	GTEx	GTEX-11OF3-2226-SM-5986F	Esophagus - Muscularis	RNA	phs000424	Esophagus	SL-HBV	No	2	cDNAShotgunStrandAgnostic	RNA Seq (NGS)	PDO-2454	P-RNA-0002	male	61-70	Cross-Sectional	Genotype-Tissue Expression (GTEx)	GTEX-11OF3	39172	GRCh37	Homo sapiens	ILLUMINA
RNA-Seq	152	PRJNA75899	SAMN02792509	The Broad Institute	GRU	SRX600119	150	Illumina HiSeq 2000	PAIRED	cDNA	TRANSCRIPTOMIC	Solexa-221286	41916	5100	2186	41804	SRR1401040	SRS637911	SRP012682	GTEX-11OF3-2326-SM-5GU73	RNA:Total RNA	GTEx	GTEX-11OF3-2326-SM-5GU73	Esophagus - Gastroesophageal Junction	RNA	phs000424	Esophagus	SL-HDD	No	2	cDNAShotgunStrandAgnostic	RNA Seq (NGS)	PDO-2892	P-RNA-0002	male	61-70	Cross-Sectional	Genotype-Tissue Expression (GTEx)	GTEX-11OF3	40021	GRCh37	Homo sapiens	ILLUMINA
RNA-Seq	152	PRJNA75899	SAMN02788049	The Broad Institute	GRU	SRX603699	150	Illumina HiSeq 2000	PAIRED	cDNA	TRANSCRIPTOMIC	Solexa-221298	41916	6446	2738	41806	SRR1410742	SRS638556	SRP012682	GTEX-11OF3-2626-SM-5GU7F	RNA:Total RNA	GTEx	GTEX-11OF3-2626-SM-5GU7F	Skin - Sun Exposed (Lower leg)	RNA	phs000424	Skin	SL-HDE	No	1	cDNAShotgunStrandAgnostic	RNA Seq (NGS)	PDO-2892	P-RNA-0002	male	61-70	Cross-Sectional	Genotype-Tissue Expression (GTEx)	GTEX-11OF3	40021	GRCh37	Homo sapiens	ILLUMINA
RNA-Seq	152	PRJNA75899	SAMN02793051	The Broad Institute	GRU	SRX606898	150	Illumina HiSeq 2000	PAIRED	cDNA	TRANSCRIPTOMIC	Solexa-231576	41916	10452	5594	41807	SRR1418707	SRS639439	SRP012682	GTEX-11OF3-0006-SM-5O9CM	RNA:Total RNA	GTEx	GTEX-11OF3-0006-SM-5O9CM	Whole Blood	RNA	phs000424	Blood	SL-HEG	No	2	cDNAShotgunStrandAgnostic	RNA Seq (NGS)	PDO-3019	P-RNA-0002	male	61-70	Cross-Sectional	Genotype-Tissue Expression (GTEx)	GTEX-11OF3	40122	GRCh37	Homo sapiens	ILLUMINA
RNA-Seq	152	PRJNA75899	SAMN02789522	The Broad Institute	GRU	SRX618126	150	Illumina HiSeq 2000	PAIRED	cDNA	TRANSCRIPTOMIC	Solexa-230678	41916	7430	3704	41813	SRR1443092	SRS644537	SRP012682	GTEX-11OF3-1326-SM-5N9FJ	RNA:Total RNA	GTEx	GTEX-11OF3-1326-SM-5N9FJ	Kidney - Cortex	RNA	phs000424	Kidney	SL-HEA	No	4	cDNAShotgunStrandAgnostic	RNA Seq (NGS)	PDO-3015	P-RNA-0002	male	61-70	Cross-Sectional	Genotype-Tissue Expression (GTEx)	GTEX-11OF3	40117	GRCh37	Homo sapiens	ILLUMINA
RNA-Seq	152	PRJNA75899	SAMN02787973	The Broad Institute	GRU	SRX622577	150	Illumina HiSeq 2000	PAIRED	cDNA	TRANSCRIPTOMIC	Solexa-232265	41916	7760	3902	41814	SRR1453528	SRS645770	SRP012682	GTEX-11OF3-0126-SM-5PNYF	RNA:Total RNA	GTEx	GTEX-11OF3-0126-SM-5PNYF	Skin - Not Sun Exposed (Suprapubic)	RNA	phs000424	Skin	SL-HEM	No	4	cDNAShotgunStrandAgnostic	RNA Seq (NGS)	PDO-3026	P-RNA-0002	male	61-70	Cross-Sectional	Genotype-Tissue Expression (GTEx)	GTEX-11OF3	40129	GRCh37	Homo sapiens	ILLUMINA
RNA-Seq	152	PRJNA75899	SAMN02791824	The Broad Institute	GRU	SRX630235	150	Illumina HiSeq 2000	PAIRED	cDNA	TRANSCRIPTOMIC	Solexa-206137	41916	6393	2962	41817	SRR1470397	SRS648398	SRP012682	GTEX-11OF3-0011-R7a-SM-57WCG	RNA:Total RNA	GTEx	GTEX-11OF3-0011-R7a-SM-57WCG	Brain - Putamen (basal ganglia)	RNA	phs000424	Brain	SL-HDD	No	2	cDNAShotgunStrandAgnostic	RNA Seq (NGS)	PDO-2451	P-RNA-0002	male	61-70	Cross-Sectional	Genotype-Tissue Expression (GTEx)	GTEX-11OF3	39170	GRCh37	Homo sapiens	ILLUMINA
RNA-Seq	152	PRJNA75899	SAMN02790116	The Broad Institute	GRU	SRX631648	150	Illumina HiSeq 2000	PAIRED	cDNA	TRANSCRIPTOMIC	Solexa-206510	41916	5479	2778	41817	SRR1473800	SRS648558	SRP012682	GTEX-11OF3-1126-SM-5986C	RNA:Total RNA	GTEx	GTEX-11OF3-1126-SM-5986C	Lung	RNA	phs000424	Lung	SL-HBW	No	1	cDNAShotgunStrandAgnostic	RNA Seq (NGS)	PDO-2454	P-RNA-0002	male	61-70	Cross-Sectional	Genotype-Tissue Expression (GTEx)	GTEX-11OF3	39172	GRCh37	Homo sapiens	ILLUMINA
RNA-Seq	152	PRJNA75899	SAMN02791315	The Broad Institute	GRU	SRX636159	150	Illumina HiSeq 2000	PAIRED	cDNA	TRANSCRIPTOMIC	Solexa-232421	41916	5552	2459	41818	SRR1485521	SRS649533	SRP012682	GTEX-11OF3-2426-SM-5Q5AS	RNA:Total RNA	GTEx	GTEX-11OF3-2426-SM-5Q5AS	Adipose - Subcutaneous	RNA	phs000424	Adipose Tissue	SL-HDE	No	2	cDNAShotgunStrandAgnostic	RNA Seq (NGS)	PDO-3077	P-RNA-0002	male	61-70	Cross-Sectional	Genotype-Tissue Expression (GTEx)	GTEX-11OF3	40181	GRCh37	Homo sapiens	ILLUMINA
RNA-Seq	152	PRJNA75899	SAMN02787664	The Broad Institute	GRU	SRX637446	150	Illumina HiSeq 2000	PAIRED	cDNA	TRANSCRIPTOMIC	Solexa-211495	41916	5465	2841	41818	SRR1488790	SRS649686	SRP012682	GTEX-11OF3-0726-SM-5BC4Z	RNA:Total RNA	GTEx	GTEX-11OF3-0726-SM-5BC4Z	Liver	RNA	phs000424	Liver	SL-HDB	No	2	cDNAShotgunStrandAgnostic	RNA Seq (NGS)	PDO-2518	P-RNA-0002	male	61-70	Cross-Sectional	Genotype-Tissue Expression (GTEx)	GTEX-11OF3	39224	GRCh37	Homo sapiens	ILLUMINA
RNA-Seq	152	PRJNA75899	SAMN02793523	The Broad Institute	GRU	SRX558552	150	Illumina HiSeq 2000	PAIRED	cDNA	TRANSCRIPTOMIC	Solexa-231069	41915	5277	2407	41791	SRR1310623	SRS623961	SRP012682	GTEX-11ONC-0011-R9b-SM-5NQ8J	RNA:Total RNA	GTEx	GTEX-11ONC-0011-R9b-SM-5NQ8J	Brain - Spinal cord (cervical c-1)	RNA	phs000424	Brain	SL-HDB	No	1	cDNAShotgunStrandAgnostic	RNA Seq (NGS)	PDO-3016	P-RNA-0002	male	61-70	Cross-Sectional	Genotype-Tissue Expression (GTEx)	GTEX-11ONC	40118	GRCh37	Homo sapiens	ILLUMINA
RNA-Seq	152	PRJNA75899	SAMN02792102	The Broad Institute	GRU	SRX559010	150	Illumina HiSeq 2000	PAIRED	cDNA	TRANSCRIPTOMIC	Solexa-221264	41915	4423	1870	41791	SRR1311622	SRS624012	SRP012682	GTEX-11ONC-1126-SM-5GU6G	RNA:Total RNA	GTEx	GTEX-11ONC-1126-SM-5GU6G	Artery - Coronary	RNA	phs000424	Blood Vessel	SL-HDG	No	1	cDNAShotgunStrandAgnostic	Allele-Specific Expression	PDO-2892	P-RNA-0002	male	61-70	Cross-Sectional	Genotype-Tissue Expression (GTEx)	GTEX-11ONC	40021	GRCh37	Homo sapiens	ILLUMINA
RNA-Seq	152	PRJNA75899	SAMN02793338	The Broad Institute	GRU	SRX561005	150	Illumina HiSeq 2000	PAIRED	cDNA	TRANSCRIPTOMIC	Solexa-206530	41915	8052	4108	41792	SRR1315225	SRS625001	SRP012682	GTEX-11ONC-2526-SM-5986W	RNA:Total RNA	GTEx	GTEX-11ONC-2526-SM-5986W	Adipose - Subcutaneous	RNA	phs000424	Adipose Tissue	SL-HBW	No	1	cDNAShotgunStrandAgnostic	RNA Seq (NGS)	PDO-2454	P-RNA-0002	male	61-70	Cross-Sectional	Genotype-Tissue Expression (GTEx)	GTEX-11ONC	39172	GRCh37	Homo sapiens	ILLUMINA
RNA-Seq	152	PRJNA75899	SAMN02793035	The Broad Institute	GRU	SRX565558	150	Illumina HiSeq 2000	PAIRED	cDNA	TRANSCRIPTOMIC	Solexa-233099	41915	5402	2308	41793	SRR1325711	SRS626200	SRP012682	GTEX-11ONC-0008-SM-5S2MG	RNA:Total RNA	GTEx	GTEX-11ONC-0008-SM-5S2MG	Cells - Transformed fibroblasts	RNA	phs000424	Skin	SL-HDG	No	1	cDNAShotgunStrandAgnostic	RNA Seq (NGS)	PDO-3103	P-RNA-0002	male	61-70	Cross-Sectional	Genotype-Tissue Expression (GTEx)	GTEX-11ONC	40209	GRCh37	Homo sapiens	ILLUMINA
RNA-Seq	152	PRJNA75899	SAMN02787268	The Broad Institute	GRU	SRX569276	150	Illumina HiSeq 2000	PAIRED	cDNA	TRANSCRIPTOMIC	Solexa-231057	41915	5548	2514	41794	SRR1333587	SRS627201	SRP012682	GTEX-11ONC-0011-R8b-SM-5NQ87	RNA:Total RNA	GTEx	GTEX-11ONC-0011-R8b-SM-5NQ87	Brain - Hypothalamus	RNA	phs000424	Brain	SL-HDE	No	1	cDNAShotgunStrandAgnostic	RNA Seq (NGS)	PDO-3016	P-RNA-0002	male	61-70	Cross-Sectional	Genotype-Tissue Expression (GTEx)	GTEX-11ONC	40118	GRCh37	Homo sapiens	ILLUMINA
RNA-Seq	152	PRJNA75899	SAMN02788119	The Broad Institute	GRU	SRX572032	150	Illumina HiSeq 2000	PAIRED	cDNA	TRANSCRIPTOMIC	Solexa-231588	41915	9710	5214	41795	SRR1339834	SRS627831	SRP012682	GTEX-11ONC-0005-SM-5O9CY	RNA:Total RNA	GTEx	GTEX-11ONC-0005-SM-5O9CY	Whole Blood	RNA	phs000424	Blood	SL-HEG	No	4	cDNAShotgunStrandAgnostic	Allele-Specific Expression	PDO-3019	P-RNA-0002	male	61-70	Cross-Sectional	Genotype-Tissue Expression (GTEx)	GTEX-11ONC	40122	GRCh37	Homo sapiens	ILLUMINA
RNA-Seq	152	PRJNA75899	SAMN02790902	The Broad Institute	GRU	SRX578608	150	Illumina HiSeq 2000	PAIRED	cDNA	TRANSCRIPTOMIC	Solexa-222884	41915	4699	2166	41798	SRR1355284	SRS629696	SRP012682	GTEX-11ONC-2326-SM-5HL6P	RNA:Total RNA	GTEx	GTEX-11ONC-2326-SM-5HL6P	Nerve - Tibial	RNA	phs000424	Nerve	SL-HBW	No	2	cDNAShotgunStrandAgnostic	RNA Seq (NGS)	PDO-2895	P-RNA-0002	male	61-70	Cross-Sectional	Genotype-Tissue Expression (GTEx)	GTEX-11ONC	40024	GRCh37	Homo sapiens	ILLUMINA
RNA-Seq	152	PRJNA75899	SAMN02790715	The Broad Institute	GRU	SRX580080	150	Illumina HiSeq 2000	PAIRED	cDNA	TRANSCRIPTOMIC	Solexa-230663	41915	6547	3252	41799	SRR1359346	SRS629898	SRP012682	GTEX-11ONC-1426-SM-5N9F4	RNA:Total RNA	GTEx	GTEX-11ONC-1426-SM-5N9F4	Esophagus - Muscularis	RNA	phs000424	Esophagus	SL-HEA	No	8	cDNAShotgunStrandAgnostic	RNA Seq (NGS)	PDO-3015	P-RNA-0002	male	61-70	Cross-Sectional	Genotype-Tissue Expression (GTEx)	GTEX-11ONC	40117	GRCh37	Homo sapiens	ILLUMINA
RNA-Seq	152	PRJNA75899	SAMN02788945	The Broad Institute	GRU	SRX594915	150	Illumina HiSeq 2000	PAIRED	cDNA	TRANSCRIPTOMIC	Solexa-221300	41916	4825	2021	41803	SRR1388832	SRS636237	SRP012682	GTEX-11ONC-2426-SM-5GU7H	RNA:Total RNA	GTEx	GTEX-11ONC-2426-SM-5GU7H	Muscle - Skeletal	RNA	phs000424	Muscle	SL-HDG	No	1	cDNAShotgunStrandAgnostic	RNA Seq (NGS)	PDO-2892	P-RNA-0002	male	61-70	Cross-Sectional	Genotype-Tissue Expression (GTEx)	GTEX-11ONC	40021	GRCh37	Homo sapiens	ILLUMINA
RNA-Seq	152	PRJNA75899	SAMN02792822	The Broad Institute	GRU	SRX596971	150	Illumina HiSeq 2000	PAIRED	cDNA	TRANSCRIPTOMIC	Solexa-222873	41916	5198	2387	41803	SRR1393026	SRS637035	SRP012682	GTEX-11ONC-2126-SM-5HL6E	RNA:Total RNA	GTEx	GTEX-11ONC-2126-SM-5HL6E	Breast - Mammary Tissue	RNA	phs000424	Breast	SL-HDD	No	2	cDNAShotgunStrandAgnostic	Allele-Specific Expression	PDO-2895	P-RNA-0002	male	61-70	Cross-Sectional	Genotype-Tissue Expression (GTEx)	GTEX-11ONC	40024	GRCh37	Homo sapiens	ILLUMINA
RNA-Seq	152	PRJNA75899	SAMN02791792	The Broad Institute	GRU	SRX601666	150	Illumina HiSeq 2000	PAIRED	cDNA	TRANSCRIPTOMIC	Solexa-222860	41916	5124	2331	41805	SRR1405311	SRS638132	SRP012682	GTEX-11ONC-2026-SM-5HL61	RNA:Total RNA	GTEx	GTEX-11ONC-2026-SM-5HL61	Colon - Transverse	RNA	phs000424	Colon	SL-HDJ	No	2	cDNAShotgunStrandAgnostic	RNA Seq (NGS)	PDO-2895	P-RNA-0002	male	61-70	Cross-Sectional	Genotype-Tissue Expression (GTEx)	GTEX-11ONC	40024	GRCh37	Homo sapiens	ILLUMINA
RNA-Seq	152	PRJNA75899	SAMN02791214	The Broad Institute	GRU	SRX603651	150	Illumina HiSeq 2000	PAIRED	cDNA	TRANSCRIPTOMIC	Solexa-221288	41916	4529	1924	41806	SRR1410634	SRS638551	SRP012682	GTEX-11ONC-1926-SM-5GU75	RNA:Total RNA	GTEx	GTEX-11ONC-1926-SM-5GU75	Colon - Sigmoid	RNA	phs000424	Colon	SL-HDF	No	1	cDNAShotgunStrandAgnostic	RNA Seq (NGS)	PDO-2892	P-RNA-0002	male	61-70	Cross-Sectional	Genotype-Tissue Expression (GTEx)	GTEX-11ONC	40021	GRCh37	Homo sapiens	ILLUMINA
RNA-Seq	152	PRJNA75899	SAMN02790140	The Broad Institute	GRU	SRX604728	150	Illumina HiSeq 2000	PAIRED	cDNA	TRANSCRIPTOMIC	Solexa-206495	41916	6800	3493	41806	SRR1413414	SRS639167	SRP012682	GTEX-11ONC-3026-SM-5985W	RNA:Total RNA	GTEx	GTEX-11ONC-3026-SM-5985W	Brain - Cerebellum	RNA	phs000424	Brain	SL-HDH	No	1	cDNAShotgunStrandAgnostic	Allele-Specific Expression	PDO-2454	P-RNA-0002	male	61-70	Cross-Sectional	Genotype-Tissue Expression (GTEx)	GTEX-11ONC	39172	GRCh37	Homo sapiens	ILLUMINA
RNA-Seq	152	PRJNA75899	SAMN02788378	The Broad Institute	GRU	SRX605130	150	Illumina HiSeq 2000	PAIRED	cDNA	TRANSCRIPTOMIC	Solexa-206160	41916	5064	2368	41807	SRR1414424	SRS639218	SRP012682	GTEX-11ONC-0011-R1a-SM-57WD4	RNA:Total RNA	GTEx	GTEX-11ONC-0011-R1a-SM-57WD4	Brain - Hippocampus	RNA	phs000424	Brain	SL-HDE	No	2	cDNAShotgunStrandAgnostic	Allele-Specific Expression	PDO-2451	P-RNA-0002	male	61-70	Cross-Sectional	Genotype-Tissue Expression (GTEx)	GTEX-11ONC	39170	GRCh37	Homo sapiens	ILLUMINA
RNA-Seq	152	PRJNA75899	SAMN02787992	The Broad Institute	GRU	SRX606769	150	Illumina HiSeq 2000	PAIRED	cDNA	TRANSCRIPTOMIC	Solexa-221252	41915	4102	1753	41807	SRR1418390	SRS639424	SRP012682	GTEX-11ONC-1026-SM-5GU64	RNA:Total RNA	GTEx	GTEX-11ONC-1026-SM-5GU64	Heart - Atrial Appendage	RNA	phs000424	Heart	SL-HDF	No	2	cDNAShotgunStrandAgnostic	RNA Seq (NGS)	PDO-2892	P-RNA-0002	male	61-70	Cross-Sectional	Genotype-Tissue Expression (GTEx)	GTEX-11ONC	40021	GRCh37	Homo sapiens	ILLUMINA
RNA-Seq	152	PRJNA75899	SAMN02791055	The Broad Institute	GRU	SRX607746	150	Illumina HiSeq 2000	PAIRED	cDNA	TRANSCRIPTOMIC	Solexa-222872	41916	5465	2534	41807	SRR1420791	SRS639535	SRP012682	GTEX-11ONC-2226-SM-5HL6D	RNA:Total RNA	GTEx	GTEX-11ONC-2226-SM-5HL6D	Testis	RNA	phs000424	Testis	SL-HBW	No	1	cDNAShotgunStrandAgnostic	RNA Seq (NGS)	PDO-2895	P-RNA-0002	male	61-70	Cross-Sectional	Genotype-Tissue Expression (GTEx)	GTEX-11ONC	40024	GRCh37	Homo sapiens	ILLUMINA
RNA-Seq	152	PRJNA75899	SAMN02791640	The Broad Institute	GRU	SRX616318	150	Illumina HiSeq 2000	PAIRED	cDNA	TRANSCRIPTOMIC	Solexa-232004	41916	7339	3700	41811	SRR1437555	SRS644218	SRP012682	GTEX-11ONC-2926-SM-5P9JM	RNA:Total RNA	GTEx	GTEX-11ONC-2926-SM-5P9JM	Brain - Cortex	RNA	phs000424	Brain	SL-HEH	No	4	cDNAShotgunStrandAgnostic	Allele-Specific Expression	PDO-3024	P-RNA-0002	male	61-70	Cross-Sectional	Genotype-Tissue Expression (GTEx)	GTEX-11ONC	40127	GRCh37	Homo sapiens	ILLUMINA
RNA-Seq	152	PRJNA75899	SAMN02790630	The Broad Institute	GRU	SRX617241	150	Illumina HiSeq 2000	PAIRED	cDNA	TRANSCRIPTOMIC	Solexa-211502	41916	6419	3417	41813	SRR1440787	SRS644429	SRP012682	GTEX-11ONC-0526-SM-5BC57	RNA:Total RNA	GTEx	GTEX-11ONC-0526-SM-5BC57	Pancreas	RNA	phs000424	Pancreas	SL-HDG	No	2	cDNAShotgunStrandAgnostic	RNA Seq (NGS)	PDO-2518	P-RNA-0002	male	61-70	Cross-Sectional	Genotype-Tissue Expression (GTEx)	GTEX-11ONC	39224	GRCh37	Homo sapiens	ILLUMINA
RNA-Seq	152	PRJNA75899	SAMN02789069	The Broad Institute	GRU	SRX618154	150	Illumina HiSeq 2000	PAIRED	cDNA	TRANSCRIPTOMIC	Solexa-230624	41916	7857	3899	41813	SRR1443161	SRS644540	SRP012682	GTEX-11ONC-2726-SM-5N9DZ	RNA:Total RNA	GTEx	GTEX-11ONC-2726-SM-5N9DZ	Artery - Tibial	RNA	phs000424	Blood Vessel	SL-HEH	No	1	cDNAShotgunStrandAgnostic	Allele-Specific Expression	PDO-3015	P-RNA-0002	male	61-70	Cross-Sectional	Genotype-Tissue Expression (GTEx)	GTEX-11ONC	40117	GRCh37	Homo sapiens	ILLUMINA
RNA-Seq	152	PRJNA75899	SAMN02788404	The Broad Institute	GRU	SRX629337	150	Illumina HiSeq 2000	PAIRED	cDNA	TRANSCRIPTOMIC	Solexa-221276	41916	5041	2152	41817	SRR1468292	SRS648299	SRP012682	GTEX-11ONC-1526-SM-5GU6S	RNA:Total RNA	GTEx	GTEX-11ONC-1526-SM-5GU6S	Esophagus - Mucosa	RNA	phs000424	Esophagus	SL-HDE	No	2	cDNAShotgunStrandAgnostic	Allele-Specific Expression	PDO-2892	P-RNA-0002	male	61-70	Cross-Sectional	Genotype-Tissue Expression (GTEx)	GTEX-11ONC	40021	GRCh37	Homo sapiens	ILLUMINA
RNA-Seq	152	PRJNA75899	SAMN02791791	The Broad Institute	GRU	SRX633477	150	Illumina HiSeq 2000	PAIRED	cDNA	TRANSCRIPTOMIC	Solexa-232186	41916	6048	2783	41817	SRR1478149	SRS648773	SRP012682	GTEX-11ONC-0126-SM-5PNW6	RNA:Total RNA	GTEx	GTEX-11ONC-0126-SM-5PNW6	Heart - Left Ventricle	RNA	phs000424	Heart	SL-HBV	No	1	cDNAShotgunStrandAgnostic	RNA Seq (NGS)	PDO-3025	P-RNA-0002	male	61-70	Cross-Sectional	Genotype-Tissue Expression (GTEx)	GTEX-11ONC	40128	GRCh37	Homo sapiens	ILLUMINA
RNA-Seq	152	PRJNA75899	SAMN02793796	The Broad Institute	GRU	SRX640592	150	Illumina HiSeq 2000	PAIRED	cDNA	TRANSCRIPTOMIC	Solexa-231900	41916	8977	4525	41820	SRR1499607	SRS650129	SRP012682	GTEX-11ONC-2826-SM-5P9GQ	RNA:Total RNA	GTEx	GTEX-11ONC-2826-SM-5P9GQ	Pituitary	RNA	phs000424	Pituitary	SL-HDG	No	1	cDNAShotgunStrandAgnostic	Allele-Specific Expression	PDO-3023	P-RNA-0002	male	61-70	Cross-Sectional	Genotype-Tissue Expression (GTEx)	GTEX-11ONC	40125	GRCh37	Homo sapiens	ILLUMINA
RNA-Seq	152	PRJNA75899	SAMN02793215	The Broad Institute	GRU	SRX641106	150	Illumina HiSeq 2000	PAIRED	cDNA	TRANSCRIPTOMIC	Solexa-211509	41916	7554	3906	41820	SRR1500846	SRS650186	SRP012682	GTEX-11ONC-0926-SM-5BC5E	RNA:Total RNA	GTEx	GTEX-11ONC-0926-SM-5BC5E	Artery - Aorta	RNA	phs000424	Blood Vessel	SL-HDB	No	1	cDNAShotgunStrandAgnostic	RNA Seq (NGS)	PDO-2518	P-RNA-0002	male	61-70	Cross-Sectional	Genotype-Tissue Expression (GTEx)	GTEX-11ONC	39224	GRCh37	Homo sapiens	ILLUMINA
WXS	152	PRJNA75899	SAMN03878069	The Broad Institute	GRU	SRX1153533	150	Illumina HiSeq 2000	PAIRED	Hybrid Selection	GENOMIC	Pond-303213	42258	10042	5206	42283	SRR2167464	SRS1036514	SRP012682	GTEX-11P7K-0002-SM-58Q9D	DNA:DNA Genomic	GTEx	GTEX-11P7K-0002-SM-58Q9D	Whole Blood	Exome	phs000424	Blood	SL-HDM	No	8	HybridSelection	SNP/CNV Genotypes (NGS)	PDO-2578	P-EX-0006	male	21-40	Cross-Sectional	Genotype-Tissue Expression (GTEx)	GTEX-11P7K	39666	GRCh37	Homo sapiens	ILLUMINA
WGS	302	PRJNA75899	SAMN04595445	The Broad Institute	GRU	SRX1745000	385	HiSeq X Ten	PAIRED	RANDOM	GENOMIC	Solexa-282577	42499	117581	35879	42914	SRR3479272	SRS1424045	SRP012682	GTEX-11P7K-0002-SM-6WBUI	DNA:DNA Genomic	GTEx	GTEX-11P7K-0002-SM-6WBUI	Whole Blood		phs000424	Blood	SL-HXC	No	8	WholeGenomeShotgun	Whole Genome (NGS)			male	21-40	Cross-Sectional	Genotype-Tissue Expression (GTEx)	GTEX-11P7K	41415	GRCh37	Homo sapiens	ILLUMINA
RNA-Seq	152	PRJNA75899	SAMN02788941	The Broad Institute	GRU	SRX558157	150	Illumina HiSeq 2000	PAIRED	cDNA	TRANSCRIPTOMIC	Solexa-211510	41915	7185	3706	41790	SRR1309680	SRS623917	SRP012682	GTEX-11P7K-0826-SM-5BC5F	RNA:Total RNA	GTEx	GTEX-11P7K-0826-SM-5BC5F	Adipose - Visceral (Omentum)	RNA	phs000424	Adipose Tissue	SL-HDF	No	2	cDNAShotgunStrandAgnostic	RNA Seq (NGS)	PDO-2518	P-RNA-0002	male	21-40	Cross-Sectional	Genotype-Tissue Expression (GTEx)	GTEX-11P7K	39224	GRCh37	Homo sapiens	ILLUMINA
RNA-Seq	152	PRJNA75899	SAMN02788348	The Broad Institute	GRU	SRX558502	150	Illumina HiSeq 2000	PAIRED	cDNA	TRANSCRIPTOMIC	Solexa-221251	41915	6158	2643	41791	SRR1310497	SRS623955	SRP012682	GTEX-11P7K-1626-SM-5GU63	RNA:Total RNA	GTEx	GTEX-11P7K-1626-SM-5GU63	Small Intestine - Terminal Ileum	RNA	phs000424	Small Intestine	SL-HDD	No	1	cDNAShotgunStrandAgnostic	RNA Seq (NGS)	PDO-2892	P-RNA-0002	male	21-40	Cross-Sectional	Genotype-Tissue Expression (GTEx)	GTEX-11P7K	40021	GRCh37	Homo sapiens	ILLUMINA
RNA-Seq	152	PRJNA75899	SAMN02788480	The Broad Institute	GRU	SRX559127	150	Illumina HiSeq 2000	PAIRED	cDNA	TRANSCRIPTOMIC	Solexa-216124	41915	6750	3039	41791	SRR1311853	SRS624023	SRP012682	GTEX-11P7K-1426-SM-5EGKY	RNA:Total RNA	GTEx	GTEX-11P7K-1426-SM-5EGKY	Esophagus - Gastroesophageal Junction	RNA	phs000424	Esophagus	SL-HDF	No	1	cDNAShotgunStrandAgnostic	RNA Seq (NGS)	PDO-2831	P-RNA-0002	male	21-40	Cross-Sectional	Genotype-Tissue Expression (GTEx)	GTEX-11P7K	39960	GRCh37	Homo sapiens	ILLUMINA
RNA-Seq	152	PRJNA75899	SAMN02787460	The Broad Institute	GRU	SRX559179	150	Illumina HiSeq 2000	PAIRED	cDNA	TRANSCRIPTOMIC	Solexa-211512	41915	6267	3259	41791	SRR1311980	SRS624029	SRP012682	GTEX-11P7K-0426-SM-5BC5H	RNA:Total RNA	GTEx	GTEX-11P7K-0426-SM-5BC5H	Spleen	RNA	phs000424	Spleen	SL-HDE	No	2	cDNAShotgunStrandAgnostic	Allele-Specific Expression	PDO-2518	P-RNA-0002	male	21-40	Cross-Sectional	Genotype-Tissue Expression (GTEx)	GTEX-11P7K	39224	GRCh37	Homo sapiens	ILLUMINA
RNA-Seq	152	PRJNA75899	SAMN02791826	The Broad Institute	GRU	SRX559567	150	Illumina HiSeq 2000	PAIRED	cDNA	TRANSCRIPTOMIC	Solexa-221263	41915	4724	1990	41792	SRR1312906	SRS624127	SRP012682	GTEX-11P7K-1726-SM-5GU6F	RNA:Total RNA	GTEx	GTEX-11P7K-1726-SM-5GU6F	Stomach	RNA	phs000424	Stomach	SL-HDF	No	1	cDNAShotgunStrandAgnostic	RNA Seq (NGS)	PDO-2892	P-RNA-0002	male	21-40	Cross-Sectional	Genotype-Tissue Expression (GTEx)	GTEX-11P7K	40021	GRCh37	Homo sapiens	ILLUMINA
RNA-Seq	152	PRJNA75899	SAMN02793622	The Broad Institute	GRU	SRX561865	150	Illumina HiSeq 2000	PAIRED	cDNA	TRANSCRIPTOMIC	Solexa-221299	41915	4319	1856	41792	SRR1317179	SRS625331	SRP012682	GTEX-11P7K-2126-SM-5GU7G	RNA:Total RNA	GTEx	GTEX-11P7K-2126-SM-5GU7G	Skin - Sun Exposed (Lower leg)	RNA	phs000424	Skin	SL-HDH	No	2	cDNAShotgunStrandAgnostic	RNA Seq (NGS)	PDO-2892	P-RNA-0002	male	21-40	Cross-Sectional	Genotype-Tissue Expression (GTEx)	GTEX-11P7K	40021	GRCh37	Homo sapiens	ILLUMINA
RNA-Seq	152	PRJNA75899	SAMN02791485	The Broad Institute	GRU	SRX562413	150	Illumina HiSeq 2000	PAIRED	cDNA	TRANSCRIPTOMIC	Solexa-222834	41915	5961	2745	41793	SRR1318624	SRS625440	SRP012682	GTEX-11P7K-1826-SM-5HL5A	RNA:Total RNA	GTEx	GTEX-11P7K-1826-SM-5HL5A	Colon - Sigmoid	RNA	phs000424	Colon	SL-HDE	No	1	cDNAShotgunStrandAgnostic	Allele-Specific Expression	PDO-2895	P-RNA-0002	male	21-40	Cross-Sectional	Genotype-Tissue Expression (GTEx)	GTEX-11P7K	40024	GRCh37	Homo sapiens	ILLUMINA
RNA-Seq	152	PRJNA75899	SAMN02791251	The Broad Institute	GRU	SRX568265	150	Illumina HiSeq 2000	PAIRED	cDNA	TRANSCRIPTOMIC	Solexa-206512	41915	6913	3529	41794	SRR1331198	SRS627087	SRP012682	GTEX-11P7K-0126-SM-5986E	RNA:Total RNA	GTEx	GTEX-11P7K-0126-SM-5986E	Adrenal Gland	RNA	phs000424	Adrenal Gland	SL-HDJ	No	1	cDNAShotgunStrandAgnostic	Allele-Specific Expression	PDO-2454	P-RNA-0002	male	21-40	Cross-Sectional	Genotype-Tissue Expression (GTEx)	GTEX-11P7K	39172	GRCh37	Homo sapiens	ILLUMINA
RNA-Seq	152	PRJNA75899	SAMN02792014	The Broad Institute	GRU	SRX571660	150	Illumina HiSeq 2000	PAIRED	cDNA	TRANSCRIPTOMIC	Solexa-233183	41915	4956	2135	41794	SRR1338942	SRS627789	SRP012682	GTEX-11P7K-0003-SM-5S2OU	RNA:Total RNA	GTEx	GTEX-11P7K-0003-SM-5S2OU	Cells - EBV-transformed lymphocytes	RNA	phs000424	Blood	SL-HDG	No	1	cDNAShotgunStrandAgnostic	RNA Seq (NGS)	PDO-3103	P-RNA-0002	male	21-40	Cross-Sectional	Genotype-Tissue Expression (GTEx)	GTEX-11P7K	40209	GRCh37	Homo sapiens	ILLUMINA
RNA-Seq	152	PRJNA75899	SAMN02793494	The Broad Institute	GRU	SRX573723	150	Illumina HiSeq 2000	PAIRED	cDNA	TRANSCRIPTOMIC	Solexa-230681	41915	7404	3789	41795	SRR1343501	SRS628390	SRP012682	GTEX-11P7K-0006-SM-5N9FM	RNA:Total RNA	GTEx	GTEX-11P7K-0006-SM-5N9FM	Whole Blood	RNA	phs000424	Blood	SL-HEA	No	7	cDNAShotgunStrandAgnostic	RNA Seq (NGS)	PDO-3015	P-RNA-0002	male	21-40	Cross-Sectional	Genotype-Tissue Expression (GTEx)	GTEX-11P7K	40117	GRCh37	Homo sapiens	ILLUMINA
RNA-Seq	152	PRJNA75899	SAMN02793791	The Broad Institute	GRU	SRX576781	150	Illumina HiSeq 2000	PAIRED	cDNA	TRANSCRIPTOMIC	Solexa-221219	41915	5200	2190	41798	SRR1350392	SRS629431	SRP012682	GTEX-11P7K-2226-SM-5GU56	RNA:Total RNA	GTEx	GTEX-11P7K-2226-SM-5GU56	Nerve - Tibial	RNA	phs000424	Nerve	SL-HDF	No	2	cDNAShotgunStrandAgnostic	RNA Seq (NGS)	PDO-2892	P-RNA-0002	male	21-40	Cross-Sectional	Genotype-Tissue Expression (GTEx)	GTEX-11P7K	40021	GRCh37	Homo sapiens	ILLUMINA
RNA-Seq	152	PRJNA75899	SAMN02788933	The Broad Institute	GRU	SRX577549	150	Illumina HiSeq 2000	PAIRED	cDNA	TRANSCRIPTOMIC	Solexa-216123	41915	6178	2769	41798	SRR1352457	SRS629525	SRP012682	GTEX-11P7K-0726-SM-5EGKX	RNA:Total RNA	GTEx	GTEX-11P7K-0726-SM-5EGKX	Breast - Mammary Tissue	RNA	phs000424	Breast	SL-HDF	No	1	cDNAShotgunStrandAgnostic	RNA Seq (NGS)	PDO-2831	P-RNA-0002	male	21-40	Cross-Sectional	Genotype-Tissue Expression (GTEx)	GTEX-11P7K	39960	GRCh37	Homo sapiens	ILLUMINA
RNA-Seq	152	PRJNA75899	SAMN02793817	The Broad Institute	GRU	SRX578873	150	Illumina HiSeq 2000	PAIRED	cDNA	TRANSCRIPTOMIC	Solexa-222822	41915	5281	2419	41798	SRR1356016	SRS629743	SRP012682	GTEX-11P7K-1226-SM-5HL4X	RNA:Total RNA	GTEx	GTEX-11P7K-1226-SM-5HL4X	Esophagus - Muscularis	RNA	phs000424	Esophagus	SL-HDD	No	1	cDNAShotgunStrandAgnostic	Allele-Specific Expression	PDO-2895	P-RNA-0002	male	21-40	Cross-Sectional	Genotype-Tissue Expression (GTEx)	GTEX-11P7K	40024	GRCh37	Homo sapiens	ILLUMINA
RNA-Seq	152	PRJNA75899	SAMN02787986	The Broad Institute	GRU	SRX578920	150	Illumina HiSeq 2000	PAIRED	cDNA	TRANSCRIPTOMIC	Solexa-206533	41915	5776	2964	41798	SRR1356120	SRS629748	SRP012682	GTEX-11P7K-0226-SM-5986Z	RNA:Total RNA	GTEx	GTEX-11P7K-0226-SM-5986Z	Thyroid	RNA	phs000424	Thyroid	SL-HBW	No	2	cDNAShotgunStrandAgnostic	Allele-Specific Expression	PDO-2454	P-RNA-0002	male	21-40	Cross-Sectional	Genotype-Tissue Expression (GTEx)	GTEX-11P7K	39172	GRCh37	Homo sapiens	ILLUMINA
RNA-Seq	152	PRJNA75899	SAMN02789412	The Broad Institute	GRU	SRX584013	150	Illumina HiSeq 2000	PAIRED	cDNA	TRANSCRIPTOMIC	Solexa-221275	41916	5098	2139	41800	SRR1368072	SRS631422	SRP012682	GTEX-11P7K-1926-SM-5GU6R	RNA:Total RNA	GTEx	GTEX-11P7K-1926-SM-5GU6R	Muscle - Skeletal	RNA	phs000424	Muscle	SL-HDD	No	1	cDNAShotgunStrandAgnostic	RNA Seq (NGS)	PDO-2892	P-RNA-0002	male	21-40	Cross-Sectional	Genotype-Tissue Expression (GTEx)	GTEX-11P7K	40021	GRCh37	Homo sapiens	ILLUMINA
RNA-Seq	152	PRJNA75899	SAMN02788433	The Broad Institute	GRU	SRX585385	150	Illumina HiSeq 2000	PAIRED	cDNA	TRANSCRIPTOMIC	Solexa-215874	41916	5941	2889	41800	SRR1370701	SRS631782	SRP012682	GTEX-11P7K-1526-SM-5EGI7	RNA:Total RNA	GTEx	GTEX-11P7K-1526-SM-5EGI7	Colon - Transverse	RNA	phs000424	Colon	SL-HDD	No	2	cDNAShotgunStrandAgnostic	RNA Seq (NGS)	PDO-2830	P-RNA-0002	male	21-40	Cross-Sectional	Genotype-Tissue Expression (GTEx)	GTEX-11P7K	39959	GRCh37	Homo sapiens	ILLUMINA
RNA-Seq	152	PRJNA75899	SAMN02792231	The Broad Institute	GRU	SRX592770	150	Illumina HiSeq 2000	PAIRED	cDNA	TRANSCRIPTOMIC	Solexa-222893	41916	5885	2725	41802	SRR1384668	SRS635350	SRP012682	GTEX-11P7K-1026-SM-5HL6Y	RNA:Total RNA	GTEx	GTEX-11P7K-1026-SM-5HL6Y	Testis	RNA	phs000424	Testis	SL-HDB	No	1	cDNAShotgunStrandAgnostic	RNA Seq (NGS)	PDO-2895	P-RNA-0002	male	21-40	Cross-Sectional	Genotype-Tissue Expression (GTEx)	GTEX-11P7K	40024	GRCh37	Homo sapiens	ILLUMINA
RNA-Seq	152	PRJNA75899	SAMN02791027	The Broad Institute	GRU	SRX607155	150	Illumina HiSeq 2000	PAIRED	cDNA	TRANSCRIPTOMIC	Solexa-216125	41916	6058	2727	41807	SRR1419318	SRS639467	SRP012682	GTEX-11P7K-2326-SM-5EGKZ	RNA:Total RNA	GTEx	GTEX-11P7K-2326-SM-5EGKZ	Artery - Tibial	RNA	phs000424	Blood Vessel	SL-HEH	No	1	cDNAShotgunStrandAgnostic	Allele-Specific Expression	PDO-2831	P-RNA-0002	male	21-40	Cross-Sectional	Genotype-Tissue Expression (GTEx)	GTEX-11P7K	39960	GRCh37	Homo sapiens	ILLUMINA
RNA-Seq	152	PRJNA75899	SAMN02788695	The Broad Institute	GRU	SRX618439	150	Illumina HiSeq 2000	PAIRED	cDNA	TRANSCRIPTOMIC	Solexa-222810	41916	4712	2186	41813	SRR1443913	SRS644575	SRP012682	GTEX-11P7K-1126-SM-5HL4L	RNA:Total RNA	GTEx	GTEX-11P7K-1126-SM-5HL4L	Skin - Not Sun Exposed (Suprapubic)	RNA	phs000424	Skin	SL-HBW	No	2	cDNAShotgunStrandAgnostic	RNA Seq (NGS)	PDO-2895	P-RNA-0002	male	21-40	Cross-Sectional	Genotype-Tissue Expression (GTEx)	GTEX-11P7K	40024	GRCh37	Homo sapiens	ILLUMINA
RNA-Seq	152	PRJNA75899	SAMN02787564	The Broad Institute	GRU	SRX619198	150	Illumina HiSeq 2000	PAIRED	cDNA	TRANSCRIPTOMIC	Solexa-211511	41916	7262	3778	41813	SRR1445813	SRS644666	SRP012682	GTEX-11P7K-1326-SM-5BC5G	RNA:Total RNA	GTEx	GTEX-11P7K-1326-SM-5BC5G	Esophagus - Mucosa	RNA	phs000424	Esophagus	SL-HDF	No	1	cDNAShotgunStrandAgnostic	Allele-Specific Expression	PDO-2518	P-RNA-0002	male	21-40	Cross-Sectional	Genotype-Tissue Expression (GTEx)	GTEX-11P7K	39224	GRCh37	Homo sapiens	ILLUMINA
RNA-Seq	152	PRJNA75899	SAMN02787343	The Broad Institute	GRU	SRX619614	150	Illumina HiSeq 2000	PAIRED	cDNA	TRANSCRIPTOMIC	Solexa-211513	41916	7087	3749	41813	SRR1446806	SRS644712	SRP012682	GTEX-11P7K-0526-SM-5BC5I	RNA:Total RNA	GTEx	GTEX-11P7K-0526-SM-5BC5I	Pancreas	RNA	phs000424	Pancreas	SL-HDB	No	1	cDNAShotgunStrandAgnostic	RNA Seq (NGS)	PDO-2518	P-RNA-0002	male	21-40	Cross-Sectional	Genotype-Tissue Expression (GTEx)	GTEX-11P7K	39224	GRCh37	Homo sapiens	ILLUMINA
RNA-Seq	152	PRJNA75899	SAMN02787969	The Broad Institute	GRU	SRX625415	150	Illumina HiSeq 2000	PAIRED	cDNA	TRANSCRIPTOMIC	Solexa-233158	41916	5656	2407	41814	SRR1460387	SRS646084	SRP012682	GTEX-11P7K-0008-SM-5S2O5	RNA:Total RNA	GTEx	GTEX-11P7K-0008-SM-5S2O5	Cells - Transformed fibroblasts	RNA	phs000424	Skin	SL-HDF	No	2	cDNAShotgunStrandAgnostic	Allele-Specific Expression	PDO-3103	P-RNA-0002	male	21-40	Cross-Sectional	Genotype-Tissue Expression (GTEx)	GTEX-11P7K	40209	GRCh37	Homo sapiens	ILLUMINA
RNA-Seq	152	PRJNA75899	SAMN02793087	The Broad Institute	GRU	SRX630546	150	Illumina HiSeq 2000	PAIRED	cDNA	TRANSCRIPTOMIC	Solexa-206534	42504	6663	3386	41817	SRR1471200	SRS648435	SRP012682	GTEX-11P7K-0326-SM-59871	RNA:Total RNA	GTEx	GTEX-11P7K-0326-SM-59871	Lung	RNA	phs000424	Lung	SL-HBW	No	2	cDNAShotgunStrandAgnostic	Allele-Specific Expression	PDO-2454	P-RNA-0002	male	21-40	Cross-Sectional	Genotype-Tissue Expression (GTEx)	GTEX-11P7K	39172	GRCh37	Homo sapiens	ILLUMINA
RNA-Seq	152	PRJNA75899	SAMN02788827	The Broad Institute	GRU	SRX631269	150	Illumina HiSeq 2000	PAIRED	cDNA	TRANSCRIPTOMIC	Solexa-206498	41916	6311	3232	41817	SRR1472863	SRS648514	SRP012682	GTEX-11P7K-0626-SM-5985Z	RNA:Total RNA	GTEx	GTEX-11P7K-0626-SM-5985Z	Prostate	RNA	phs000424	Prostate	SL-HDJ	No	2	cDNAShotgunStrandAgnostic	RNA Seq (NGS)	PDO-2454	P-RNA-0002	male	21-40	Cross-Sectional	Genotype-Tissue Expression (GTEx)	GTEX-11P7K	39172	GRCh37	Homo sapiens	ILLUMINA
RNA-Seq	152	PRJNA75899	SAMN02789679	The Broad Institute	GRU	SRX641191	150	Illumina HiSeq 2000	PAIRED	cDNA	TRANSCRIPTOMIC	Solexa-221287	41916	6899	2947	41820	SRR1501020	SRS650194	SRP012682	GTEX-11P7K-2026-SM-5GU74	RNA:Total RNA	GTEx	GTEX-11P7K-2026-SM-5GU74	Adipose - Subcutaneous	RNA	phs000424	Adipose Tissue	SL-HDE	No	2	cDNAShotgunStrandAgnostic	RNA Seq (NGS)	PDO-2892	P-RNA-0002	male	21-40	Cross-Sectional	Genotype-Tissue Expression (GTEx)	GTEX-11P7K	40021	GRCh37	Homo sapiens	ILLUMINA
WXS	152	PRJNA75899	SAMN03877581	The Broad Institute	GRU	SRX1151741	150	Illumina HiSeq 2000	PAIRED	Hybrid Selection	GENOMIC	Pond-303173	42259	11600	5754	42283	SRR2165014	SRS1035914	SRP012682	GTEX-11P81-0002-SM-58Q88	DNA:DNA Genomic	GTEx	GTEX-11P81-0002-SM-58Q88	Whole Blood	Exome	phs000424	Blood	SL-HEJ	No	6	HybridSelection	Whole Exome (NGS)	PDO-2578	P-EX-0006	female	21-40	Cross-Sectional	Genotype-Tissue Expression (GTEx)	GTEX-11P81	39666	GRCh37	Homo sapiens	ILLUMINA
WGS	302	PRJNA75899	SAMN04598309	The Broad Institute	GRU	SRX1746028	381	HiSeq X Ten	PAIRED	RANDOM	GENOMIC	Solexa-282591	42500	179928	56655	42914	SRR3480681	SRS1424864	SRP012682	GTEX-11P81-0002-SM-6WBTV	DNA:DNA Genomic	GTEx	GTEX-11P81-0002-SM-6WBTV	Whole Blood		phs000424	Blood	SL-HXB	No	1	WholeGenomeShotgun	SNP/CNV Genotypes (NGS)			female	21-40	Cross-Sectional	Genotype-Tissue Expression (GTEx)	GTEX-11P81	41415	GRCh37	Homo sapiens	ILLUMINA
RNA-Seq	152	PRJNA75899	SAMN02793629	The Broad Institute	GRU	SRX558072	150	Illumina HiSeq 2000	PAIRED	cDNA	TRANSCRIPTOMIC	Solexa-206537	41915	7634	3860	41790	SRR1309512	SRS623909	SRP012682	GTEX-11P81-0926-SM-59874	RNA:Total RNA	GTEx	GTEX-11P81-0926-SM-59874	Esophagus - Muscularis	RNA	phs000424	Esophagus	SL-HDB	No	1	cDNAShotgunStrandAgnostic	Allele-Specific Expression	PDO-2454	P-RNA-0002	female	21-40	Cross-Sectional	Genotype-Tissue Expression (GTEx)	GTEX-11P81	39172	GRCh37	Homo sapiens	ILLUMINA
RNA-Seq	152	PRJNA75899	SAMN02788461	The Broad Institute	GRU	SRX558676	150	Illumina HiSeq 2000	PAIRED	cDNA	TRANSCRIPTOMIC	Solexa-221229	41915	6348	2691	41791	SRR1310876	SRS623973	SRP012682	GTEX-11P81-1126-SM-5GU5G	RNA:Total RNA	GTEx	GTEX-11P81-1126-SM-5GU5G	Colon - Transverse	RNA	phs000424	Colon	SL-HDG	No	2	cDNAShotgunStrandAgnostic	RNA Seq (NGS)	PDO-2892	P-RNA-0002	female	21-40	Cross-Sectional	Genotype-Tissue Expression (GTEx)	GTEX-11P81	40021	GRCh37	Homo sapiens	ILLUMINA
RNA-Seq	152	PRJNA75899	SAMN02787349	The Broad Institute	GRU	SRX559130	150	Illumina HiSeq 2000	PAIRED	cDNA	TRANSCRIPTOMIC	Solexa-222870	41915	5360	2449	41791	SRR1311877	SRS624024	SRP012682	GTEX-11P81-0326-SM-5HL6B	RNA:Total RNA	GTEx	GTEX-11P81-0326-SM-5HL6B	Artery - Aorta	RNA	phs000424	Blood Vessel	SL-HDJ	No	2	cDNAShotgunStrandAgnostic	RNA Seq (NGS)	PDO-2895	P-RNA-0002	female	21-40	Cross-Sectional	Genotype-Tissue Expression (GTEx)	GTEX-11P81	40024	GRCh37	Homo sapiens	ILLUMINA
RNA-Seq	152	PRJNA75899	SAMN02792045	The Broad Institute	GRU	SRX560845	150	Illumina HiSeq 2000	PAIRED	cDNA	TRANSCRIPTOMIC	Solexa-206536	41915	7298	3741	41792	SRR1314851	SRS624983	SRP012682	GTEX-11P81-0526-SM-59873	RNA:Total RNA	GTEx	GTEX-11P81-0526-SM-59873	Heart - Atrial Appendage	RNA	phs000424	Heart	SL-HDH	No	1	cDNAShotgunStrandAgnostic	Allele-Specific Expression	PDO-2454	P-RNA-0002	female	21-40	Cross-Sectional	Genotype-Tissue Expression (GTEx)	GTEX-11P81	39172	GRCh37	Homo sapiens	ILLUMINA
RNA-Seq	152	PRJNA75899	SAMN02791093	The Broad Institute	GRU	SRX562253	150	Illumina HiSeq 2000	PAIRED	cDNA	TRANSCRIPTOMIC	Solexa-231901	41915	11212	5603	41792	SRR1318140	SRS625402	SRP012682	GTEX-11P81-0826-SM-5P9GR	RNA:Total RNA	GTEx	GTEX-11P81-0826-SM-5P9GR	Esophagus - Mucosa	RNA	phs000424	Esophagus	SL-HEJ	No	1	cDNAShotgunStrandAgnostic	RNA Seq (NGS)	PDO-3023	P-RNA-0002	female	21-40	Cross-Sectional	Genotype-Tissue Expression (GTEx)	GTEX-11P81	40125	GRCh37	Homo sapiens	ILLUMINA
RNA-Seq	152	PRJNA75899	SAMN02793676	The Broad Institute	GRU	SRX563125	150	Illumina HiSeq 2000	PAIRED	cDNA	TRANSCRIPTOMIC	Solexa-231025	41915	6017	2788	41793	SRR1320363	SRS625529	SRP012682	GTEX-11P81-0006-SM-5NQ7A	RNA:Total RNA	GTEx	GTEX-11P81-0006-SM-5NQ7A	Whole Blood	RNA	phs000424	Blood	SL-HDE	No	2	cDNAShotgunStrandAgnostic	RNA Seq (NGS)	PDO-3016	P-RNA-0002	female	21-40	Cross-Sectional	Genotype-Tissue Expression (GTEx)	GTEX-11P81	40118	GRCh37	Homo sapiens	ILLUMINA
RNA-Seq	152	PRJNA75899	SAMN02789494	The Broad Institute	GRU	SRX565922	150	Illumina HiSeq 2000	PAIRED	cDNA	TRANSCRIPTOMIC	Solexa-233182	41915	5577	2356	41793	SRR1326665	SRS626264	SRP012682	GTEX-11P81-0008-SM-5S2OT	RNA:Total RNA	GTEx	GTEX-11P81-0008-SM-5S2OT	Cells - Transformed fibroblasts	RNA	phs000424	Skin	SL-HBV	No	1	cDNAShotgunStrandAgnostic	Allele-Specific Expression	PDO-3103	P-RNA-0002	female	21-40	Cross-Sectional	Genotype-Tissue Expression (GTEx)	GTEX-11P81	40209	GRCh37	Homo sapiens	ILLUMINA
RNA-Seq	152	PRJNA75899	SAMN02788806	The Broad Institute	GRU	SRX575591	150	Illumina HiSeq 2000	PAIRED	cDNA	TRANSCRIPTOMIC	Solexa-232268	41915	6594	3300	41797	SRR1347322	SRS629248	SRP012682	GTEX-11P81-2226-SM-5PNYI	RNA:Total RNA	GTEx	GTEX-11P81-2226-SM-5PNYI	Skin - Not Sun Exposed (Suprapubic)	RNA	phs000424	Skin	SL-HEH	No	5	cDNAShotgunStrandAgnostic	Allele-Specific Expression	PDO-3026	P-RNA-0002	female	21-40	Cross-Sectional	Genotype-Tissue Expression (GTEx)	GTEX-11P81	40129	GRCh37	Homo sapiens	ILLUMINA
RNA-Seq	152	PRJNA75899	SAMN02792009	The Broad Institute	GRU	SRX576276	150	Illumina HiSeq 2000	PAIRED	cDNA	TRANSCRIPTOMIC	Solexa-221253	41915	6313	2674	41798	SRR1349121	SRS629371	SRP012682	GTEX-11P81-2426-SM-5GU65	RNA:Total RNA	GTEx	GTEX-11P81-2426-SM-5GU65	Adipose - Subcutaneous	RNA	phs000424	Adipose Tissue	SL-HDG	No	1	cDNAShotgunStrandAgnostic	RNA Seq (NGS)	PDO-2892	P-RNA-0002	female	21-40	Cross-Sectional	Genotype-Tissue Expression (GTEx)	GTEX-11P81	40021	GRCh37	Homo sapiens	ILLUMINA
RNA-Seq	152	PRJNA75899	SAMN02791698	The Broad Institute	GRU	SRX591031	150	Illumina HiSeq 2000	PAIRED	cDNA	TRANSCRIPTOMIC	Solexa-211498	41916	6576	3433	41801	SRR1380460	SRS634783	SRP012682	GTEX-11P81-1926-SM-5BC53	RNA:Total RNA	GTEx	GTEX-11P81-1926-SM-5BC53	Breast - Mammary Tissue	RNA	phs000424	Breast	SL-HDB	No	1	cDNAShotgunStrandAgnostic	Allele-Specific Expression	PDO-2518	P-RNA-0002	female	21-40	Cross-Sectional	Genotype-Tissue Expression (GTEx)	GTEX-11P81	39224	GRCh37	Homo sapiens	ILLUMINA
RNA-Seq	152	PRJNA75899	SAMN02791469	The Broad Institute	GRU	SRX595341	150	Illumina HiSeq 2000	PAIRED	cDNA	TRANSCRIPTOMIC	Solexa-231902	41916	10028	4997	41803	SRR1389909	SRS636336	SRP012682	GTEX-11P81-1526-SM-5P9GS	RNA:Total RNA	GTEx	GTEX-11P81-1526-SM-5P9GS	Ovary	RNA	phs000424	Ovary	SL-HEJ	No	6	cDNAShotgunStrandAgnostic	Allele-Specific Expression	PDO-3023	P-RNA-0002	female	21-40	Cross-Sectional	Genotype-Tissue Expression (GTEx)	GTEX-11P81	40125	GRCh37	Homo sapiens	ILLUMINA
RNA-Seq	152	PRJNA75899	SAMN02790353	The Broad Institute	GRU	SRX597485	150	Illumina HiSeq 2000	PAIRED	cDNA	TRANSCRIPTOMIC	Solexa-211497	41916	6920	3576	41803	SRR1394428	SRS637281	SRP012682	GTEX-11P81-1626-SM-5BC52	RNA:Total RNA	GTEx	GTEX-11P81-1626-SM-5BC52	Uterus	RNA	phs000424	Uterus	SL-HDE	No	2	cDNAShotgunStrandAgnostic	Allele-Specific Expression	PDO-2518	P-RNA-0002	female	21-40	Cross-Sectional	Genotype-Tissue Expression (GTEx)	GTEX-11P81	39224	GRCh37	Homo sapiens	ILLUMINA
RNA-Seq	152	PRJNA75899	SAMN02792258	The Broad Institute	GRU	SRX598590	150	Illumina HiSeq 2000	PAIRED	cDNA	TRANSCRIPTOMIC	Solexa-222846	41916	6012	2779	41804	SRR1396967	SRS637671	SRP012682	GTEX-11P81-0226-SM-5HL5M	RNA:Total RNA	GTEx	GTEX-11P81-0226-SM-5HL5M	Lung	RNA	phs000424	Lung	SL-HDD	No	2	cDNAShotgunStrandAgnostic	RNA Seq (NGS)	PDO-2895	P-RNA-0002	female	21-40	Cross-Sectional	Genotype-Tissue Expression (GTEx)	GTEX-11P81	40024	GRCh37	Homo sapiens	ILLUMINA
RNA-Seq	152	PRJNA75899	SAMN02790194	The Broad Institute	GRU	SRX599506	150	Illumina HiSeq 2000	PAIRED	cDNA	TRANSCRIPTOMIC	Solexa-222858	41916	4515	2082	41804	SRR1399457	SRS637827	SRP012682	GTEX-11P81-0126-SM-5HL5Y	RNA:Total RNA	GTEx	GTEX-11P81-0126-SM-5HL5Y	Thyroid	RNA	phs000424	Thyroid	SL-HDF	No	2	cDNAShotgunStrandAgnostic	RNA Seq (NGS)	PDO-2895	P-RNA-0002	female	21-40	Cross-Sectional	Genotype-Tissue Expression (GTEx)	GTEX-11P81	40024	GRCh37	Homo sapiens	ILLUMINA
RNA-Seq	152	PRJNA75899	SAMN02792017	The Broad Institute	GRU	SRX600343	150	Illumina HiSeq 2000	PAIRED	cDNA	TRANSCRIPTOMIC	Solexa-221265	41915	4383	1846	41804	SRR1401752	SRS637950	SRP012682	GTEX-11P81-2526-SM-5GU6H	RNA:Total RNA	GTEx	GTEX-11P81-2526-SM-5GU6H	Muscle - Skeletal	RNA	phs000424	Muscle	SL-HDH	No	1	cDNAShotgunStrandAgnostic	Allele-Specific Expression	PDO-2892	P-RNA-0002	female	21-40	Cross-Sectional	Genotype-Tissue Expression (GTEx)	GTEX-11P81	40021	GRCh37	Homo sapiens	ILLUMINA
RNA-Seq	152	PRJNA75899	SAMN02791279	The Broad Institute	GRU	SRX606470	150	Illumina HiSeq 2000	PAIRED	cDNA	TRANSCRIPTOMIC	Solexa-206539	41916	6051	3092	41807	SRR1417703	SRS639391	SRP012682	GTEX-11P81-2726-SM-59876	RNA:Total RNA	GTEx	GTEX-11P81-2726-SM-59876	Artery - Tibial	RNA	phs000424	Blood Vessel	SL-HBW	No	2	cDNAShotgunStrandAgnostic	Allele-Specific Expression	PDO-2454	P-RNA-0002	female	21-40	Cross-Sectional	Genotype-Tissue Expression (GTEx)	GTEX-11P81	39172	GRCh37	Homo sapiens	ILLUMINA
RNA-Seq	152	PRJNA75899	SAMN02788344	The Broad Institute	GRU	SRX606706	150	Illumina HiSeq 2000	PAIRED	cDNA	TRANSCRIPTOMIC	Solexa-232005	41916	6674	3372	41807	SRR1418262	SRS639418	SRP012682	GTEX-11P81-1426-SM-5P9JN	RNA:Total RNA	GTEx	GTEX-11P81-1426-SM-5P9JN	Colon - Sigmoid	RNA	phs000424	Colon	SL-HEH	No	2	cDNAShotgunStrandAgnostic	Allele-Specific Expression	PDO-3024	P-RNA-0002	female	21-40	Cross-Sectional	Genotype-Tissue Expression (GTEx)	GTEX-11P81	40127	GRCh37	Homo sapiens	ILLUMINA
[truncated: 10,373 more rows]

## Sheet: (B) 40 known imprinted genes
Gene name	dbSNP rs#ID	Body site (tissue source)	Expression profile designation	minimal ASE	median ASE	maximal ASE	SD	Donors	Depth-coverage (read #)	q1ASE	q3ASE	Score
[truncated: 8,741 more rows]

## Sheet: (C) 2164 SRA experiments atlas
SRA Experiment code	Biosample code	Body tissue	Biosample attribute	Biosample information
[truncated: 17,290 more rows]

[truncated: 5 more sheets: (D) 4.6-Mb screen analysis, (E) ASE of ZNF124 in lung, (F) Heatmap of top SNPs, (G) ASE top biallelic SNPs, (H) Effective gene coverage]
