# Supplementary material for: Maternal 5mCpG Imprints at the PARD6G-AS1 and GCSAML Differentially Methylated Regions Are Decoupled From Parent-of-Origin Expression Effects in Multiple Human Tissues
Source: Front Genet. 2018 Mar 1;9:36. doi: 10.3389/fgene.2018.00036 (PMC5838017; doi:10.3389/fgene.2018.00036)
Supplement: Dataset S3 — PhenoScanner, e-GRASP, PheGenI, and HaploReg lookup of genotype-phenotype genome-wide associations for SNPs in the PARD6G-AS1 and GCSAML iDMRs. Seven spreadsheets: (A) Complete set of SNPs in each iDMR; (B) The list of SNPs and proxies found in association with traits at genome-wide significance; (C) Gene positions, minor alleles and global MAFs for the SNPs and proxies with genome-wide significance in GWAS; regulatory chromatin states at the lead variants rs1050919 (D), rs56357216 (E), rs1106086 (F), and rs10925069 (G). [file DataSheet3.XLSX]

## Sheet: INDEX
Sheet Index
(A) iDMRs SNPs lookup
(B) iDMR effect SNPs
(C) Effect & proxy SNPs MAF
(D) rs1050919 chromatin states
(E) rs56357216 chromatin states
(F) rs1106086 chromatin states
(G) rs10925069 chromatin states

## Sheet: (A) iDMRs SNPs lookup
Candidate iDMR	PARD6G-AS1	PWWP2AP1	GCSAML	GRB10
Coordinates (hg19)	chr18:77905043-77907649	chr13:81228769-81229645	chr1:247681001-247682484	chr7:50848964-50851790
lenght (bp)	2607	877	1484	2827
Query order	dbSNP rs#ID (all MAF) within the iDMR	dbSNP rs#ID (all MAF) within the iDMR	dbSNP rs#ID (all MAF) within the iDMR	dbSNP rs#ID (all MAF) within the iDMR
1	rs924124796	rs563220430	rs2178359	rs989059073
2	rs765879255	rs552267449	rs562685029	rs200721545
3	rs948072787	rs1027123084	rs371866043	rs934126198
4	rs367579727	rs761980467	rs533145465	rs910276721
5	rs1046410856	rs540294752	rs985029549	rs76825979
6	rs1106086	rs566113223	rs763089791	rs74516518
7	rs1879106	rs960066466	rs544959228	rs754586011
8	rs771994625	rs531879283	rs923053298	rs898872273
9	rs557041521	rs547682045	rs767240761	rs560147574
10	rs1050335878	rs141842368	rs560115211	rs780696825
11	rs746748086	rs536065233	rs1050112522	rs752461504
12	rs569357289	rs555973083	rs910179481	rs188827314
13	rs768328746	rs771581554	rs947334238	rs755798901
14	rs568281026	rs746849990	rs1042934170	rs777640927
15	rs536301620	rs920550307	rs187721245	rs549070516
16	rs555151157	rs150607807	rs998655253	rs1022820249
17	rs536722730	rs373687170	rs896588400	rs150451122
18	rs573490016	rs925100844	rs562913475	rs770889126
19	rs916856789	rs935150138	rs969360724	rs955998315
20	rs553208359	rs538771146	rs568979252	rs988787834
21	rs56357216	rs745978322	rs117354753	rs1030305558
22	rs372065058	rs565252904	rs561519313	rs972764283
23	rs11281142	rs532868962	rs531841546	rs538029681
24	rs767558598	rs912300827	rs550447580	rs778859048
25	rs11282728	rs943707362	rs962254351	rs551327266
26	rs750457528	rs142692468	rs972260954	rs964815761
27	rs940662329	rs138406987	rs923408232	rs192876773
28	rs920682437	rs887318554	rs954497137	rs765853879
29	rs930511168	rs1004331872	rs768373996	rs1047446320
30	rs879705072	rs1035767876	rs10925069	rs569010578
31	rs757604562	rs761031850	rs910241033	rs950024150
32	rs888921671	rs139792278	rs548197944	rs533791550
33	rs545004090	rs1013352728	rs947048098	rs999985801
34	rs998526559	rs9574710	rs1042670724	rs1054443642
35	rs563108546	rs969719265	rs924535659	rs553661341
36	rs376039362	rs979411891	rs934558068	rs891901506
37	rs375299462	rs925183235	rs36013992	rs1010176742
38	rs892866201	rs956553922	rs539350900	rs572869337
39	rs543801021	rs541315563	rs1056978538	rs535480166
40	rs764841808	rs912331332	rs1013695259	rs745922771
41	rs12957363	rs555322626	rs193245255	rs553762340
42	rs969520926	rs755479811	rs1045554755	rs1018946085
43	rs982362507	rs1048677138	rs905226740	rs575686412
44	rs150119768	rs575050798	rs374942129	rs962837902
45	rs8088376	rs1176323	rs1016233115	rs184061927
46	rs972087598	rs139727628	rs962306450	rs564473925
47	rs561513906	rs386772692	rs994124464	rs774329111
48	rs930758385	rs185571798	rs1030526504	rs983508672
49	rs751973788	rs369649330	rs533856287	rs578128922
50	rs138424519	rs374618449	rs769384625	rs2301925
51	rs547012760	rs866749269	rs369091560	rs1044278250
52	rs188578654	rs546320058	rs555198847	rs868162641
53	rs532669045	rs559450094	rs573774240	rs138226397
54	rs550958535	rs566475593	rs772627901	rs927208356
55	rs755357773	rs944857230	rs978418456	rs528872134
56	rs115487470	rs987984851	rs537683189	rs549033493
57	rs767879493	rs540013922	rs566086396	rs768845304
58	rs1012687478	rs868863121	rs556331314	rs2301926
59	rs1043842731	rs533859854	rs753324962	rs762368203
60	rs1022680437	rs921007631	rs533592199	rs2301927
61	rs536386058	rs931024641	rs993136997	rs1010312648
62	rs1035718676	rs983735400	rs917130258	rs188405664
63	rs962302188	rs547263464	rs577465940	rs551460316
64	rs762486950	rs567240575	rs1044203153	rs191305770
65	rs181375596	rs1057236991	rs905280599	rs764438157
66	rs972697205	rs373238824	rs6700954	rs891089348
67	rs567149393	rs765190843	rs560083031	rs1007310658
68	rs534494109	rs191705179	rs572144731	rs1018498164
69	rs952101926	rs1044514585	rs201286330	rs751031427
70	rs756261838	rs745586921	rs1037716126	rs527500536
71	rs781476237	rs750312975	rs775995304	rs759113799
72	rs58103655	rs529964150	rs561271833	rs866575343
73	rs975872366	rs762574966	rs761184767	rs547263354
74	rs924549836	rs765777453	rs773445240	rs767059957
75	rs577889343	rs79001468	rs531924799	rs754079224
76	rs544927641	rs549559228	rs1030996518	rs557660504
77	rs375797246	rs569869910	rs890681277	rs183464405
78	rs749317482	rs538312678	rs747772778	rs535443821
79	rs1044201300		rs533603300	rs983258668
80	rs556958769		rs1017706825	rs1024475143
81	rs201970673		rs565482835	rs971052170
82	rs186042844		rs754160681	rs980196631
83	rs72978338		rs955896191	rs555521478
84	rs560950614		rs79898337	rs919496437
85	rs149616781		rs548141199	rs935950388
86	rs540847276		rs566452900	rs866590833
87	rs1056648153		rs948624772	rs913107635
88	rs897965355		rs533817998	rs945874628
89	rs565291964		rs909687399	rs962019247
90	rs532851501		rs942119943	rs972033662
91	rs952083135		rs549050962	rs920519112
92	rs550979748		rs897866652	rs951971767
93	rs562588759		rs73146529	rs1051153545
94	rs1007514636		rs375455004	rs891219116
95	rs530012162		rs537947934	rs942692732
96	rs776238933		rs765463127	rs1040132510
97	rs1017669296		rs778239449	rs898734991
98	rs548307623		rs538832607	rs189158230
99	rs868261505		rs1017759728	rs1025813381
100	rs924485864		rs904682110	rs577466455
101	rs956026038		rs747415367	rs1014176766
102	rs749766061		rs955781318	rs1024026152
103	rs559673330		rs556054007	rs971580592
104	rs1044065916		rs577433518	rs979781674
105	rs756269500		rs1023949291	rs1034011842
106	rs146664706		rs185747094	rs569235454
107	rs762251653		rs980000038	rs957284921
108	rs768488342		rs7553803	rs866405727
109	rs546775158		rs557499404	rs913160114
110	rs938431187		rs973517612	rs945872262
111	rs766560464		rs7530722	rs987056996
112	rs1037150053		rs542697569	rs912629711
113	rs776256255		rs768565487	rs182554585
114	rs898001819		rs561344547	rs372799210
115	rs1007545967		rs777332621	rs868844734
116	rs1017569635		rs576413240	rs931303592
117	rs139234102		rs943641643	rs1047307997
118	rs997610824		rs754826402	rs887367455
119	rs1032138073		rs187908802	rs578196082
120	rs116660487		rs904735101	rs1025594964
121	rs190158446		rs12119928	rs906945108
122	rs575346193		rs369646047	rs1001732877
123	rs536270278		rs1053176518	rs957003107
124	rs772790223		rs12072429	rs1011209355
125	rs530255155		rs199662984	rs750689234
126	rs928288422		rs139227432	rs1020134588
127	rs565785593		rs568890452	rs967723297
128	rs771593573		rs371109699	rs986638091
129	rs572980273		rs769845545	rs912418015
130	rs766319358		rs1024419563	rs964158141
131	rs1050919		rs34895948	rs929657559
132	rs929516345		rs769352473	rs920015531
133	rs1049684263		rs969730060	rs931270986
134	rs544861991		rs573269565	rs540856972
135	rs116421500		rs1001489657	rs187128241
136	rs182392755		rs772862118	rs908783563
137	rs79262674			rs74742598
138	rs747771939			rs190354191
139	rs891855995			rs1002336433
140	rs760100795			rs1055442536
141	rs768858098			rs555392726
142	rs1021481483			rs531347011
143	rs1050920			rs1019936835
144	rs562824843			rs967311943
145	rs530295595			rs115808108
146	rs548198899			rs1019528045
147	rs767968163			rs964183501
148	rs753000651			rs745869230
149	rs959774211			rs565015597
150	rs560066880			rs527463832
151	rs918370192			rs771975096
152	rs111590374			rs867680935
153	rs527794350			rs919982886
154	rs931066611			rs908577344
155	rs983814112			rs949417563
156	rs909390299			rs1047052821
157	rs111762363			rs573542844
158	rs1039296899			rs938158151
159	rs563009237			rs567216272
160	rs571449554			rs892873418
161	rs902102034			rs529888969
162	rs538440138			rs1011315474
163	rs769423627			rs1041379818
164	rs764165186			rs902807921
165	rs753921016			rs1007899918
166	rs186996786			rs1019918406
167	rs1012078526			rs899764661
168	rs1050921			rs544230821
169	rs778941051			rs952771465
170	rs551707935			rs550056168
171	rs192333944			rs569120293
172	rs536506974			rs982828151
173	rs554616314			rs538258272
174	rs751536816			rs557947653
175	rs572743048			rs982153706
176	rs960213917			rs938295947
177	rs1025748537			rs114287043
178	rs545639818			rs534382359
179	rs781095878			rs1056141855
180	rs182433725			rs866035849
181	rs983845167			rs902944245
182	rs910965622			rs943677568
183	rs147530717			rs1040737877
184	rs374163945			rs144235833
185	rs896466488			rs996807171
186	rs974865009			rs574288699
187	rs148513920			rs1026909275
188	rs923577220			rs540125585
189	rs114928731			rs562567212
190	rs1053350498			rs181516850
191	rs913231321			rs574737642
192	rs141823610			rs556832267
193	rs1043202625			rs1016071124
194	rs1056998921			rs572073429
195	rs542076035			rs970861448
196	rs895624179			rs868542971
197	rs1025527615			rs185762940
198	rs560154510			rs115225346
199	rs564150618			rs79156996
200	rs1005175043			rs113572054
201	rs747837397			rs796939659
202	rs767486540			rs10647493
203	rs963752810			rs915500446
204	rs769488663			rs144750329
205				rs752458477
206				rs75526063
207				rs978300873
208				rs76295223
209				rs79124697
210				rs79648930
211				rs10647494
212				rs71679204
213				rs113424366
214				rs35741459
215				rs924335939
216				rs184112476
217				rs528700252
218				rs563887300
219				rs943829635
220				rs144387886
221				rs899462011
222				rs373639723
223				rs762257504
224				rs780379878
225				rs540827804
226				rs141947609
227				rs888383922
228				rs770351110
229				rs146287006
230				rs75341485
231				rs1033727030
232				rs111976556
233				rs959332364
234				rs78671956
235				rs1022477485
236				rs763569465
237				rs190085049
238				rs531591557
239				rs766891076
240				rs551792944
241				rs367720824
242				rs76460238
243				rs77531294
244				rs371487758
245				rs571765649
246				rs558277752
247				rs966615374
248				rs534238656
249				rs921030048
250				rs747432566
251				rs139389963
252				rs116499419
253				rs760146491
254				rs536874194
255				rs182318706
256				rs763776507
257				rs777453673
258				rs542714518
259				rs1003795083
260				rs1055104295
261				rs895250790
262				rs111925934
263				rs144115446
264				rs867414645
265				rs1022280065
266				rs757040197
267				rs967355400
268				rs112745459
269				rs765017379
270				rs1019624043
271				rs558179301
272				rs374721169
273				rs974928356
274				rs367696315
275				rs150553422
276				rs920997238
277				rs7786917
278				rs983781001
279				rs909589100
280				rs560630314
281				rs939684718
282				rs375648128
283				rs529238879

## Sheet: (B) iDMR effect SNPs
Candidate iDMR	Effect dbSNP rs#ID	Position (hg19)	Alleles	Proxy dbSNP rs#ID	Proxy SNP position (hg19)	Proxy Alleles	r²	Dprime	Trait	P-value	cis CpG methylation QTL (cis-meQTL)	Distance from Effect SNP (bp)	Gene	Study	PMID	Year of Publication	Ancestry	Source	Effect Allele	Association Alleles	Beta	SE	Effect direction	N	Unit
GCSAML	rs10925069	chr1:247681313	C/T	rs7550918	chr1:247675559	C/T	0.834	1	Platelet counts	3e-11	N/A	N/A	N/A	Gieger C	22139419	2011	European	NHGRI-EBI GWAS Catalog	C	C/T	-3133	0.4714	-	NA	10^9/l increase
PARD6G-AS1	rs1106086	chr18:77905109	C/G	rs11660306	chr18:77932404	G/A	0.813	0.91	Methylation levels at chr18:77793182 hg19 coordenate probe cg04727522 in Temporal cortex	9.82e-09	cg04727522	113318	TXNL4A	Gibbs J	20485568	2010	European	NHLBI GRASP Catalog (version 2)	NA	NA	NA	NA	NA	572	NA
PARD6G-AS1	rs1106086	chr18:77905109	C/G	rs11664130	chr18:77936741	C/A	0.802	0.904	Methylation levels at chr18:77793182 hg19 coordenate probe cg04727522 in Temporal cortex	9.82e-09	cg04727522	113318	TXNL4A	Gibbs J	20485568	2010	European	NHLBI GRASP Catalog (version 2)	NA	NA	NA	NA	NA	572	NA
PARD6G-AS1	rs1106086	chr18:77905109	C/G	rs11659187	chr18:77937877	G/A	0.802	0.904	Methylation levels at chr18:77793182 hg19 coordenate probe cg04727522 in Temporal cortex	9.82e-09	cg04727522	113318	TXNL4A	Gibbs J	20485568	2010	European	NHLBI GRASP Catalog (version 2)	NA	NA	NA	NA	NA	572	NA
PARD6G-AS1	rs56357216	chr18:77905340	C/T	rs11660306	chr18:77932404	G/A	0.803	0.899	Methylation levels at chr18:77793182 hg19 coordenate probe cg04727522 in Temporal cortex	9.82e-09	cg04727522	113318	TXNL4A	Gibbs J	20485568	2010	European	NHLBI GRASP Catalog (version 2)	NA	NA	NA	NA	NA	572	NA
PARD6G-AS1	rs1106086	chr18:77905109	C/G	rs11659843	chr18:77984717	T/A	0.854	0.956	Methylation levels at chr18:77793182 hg19 coordenate probe cg04727522 in Caudal pons	8.87e-12	cg04727522	113318	TXNL4A	Gibbs J	20485568	2010	European	NHLBI GRASP Catalog (version 2)	NA	NA	NA	NA	NA	572	NA
PARD6G-AS1	rs56357216	chr18:77905340	C/T	rs11659843	chr18:77984717	T/A	0.844	0.956	Methylation levels at chr18:77793182 hg19 coordenate probe cg04727522 in Caudal pons	8.87e-12	cg04727522	113318	TXNL4A	Gibbs J	20485568	2010	European	NHLBI GRASP Catalog (version 2)	NA	NA	NA	NA	NA	572	NA
PARD6G-AS1	rs1106086	chr18:77905109	C/G	rs9304062	chr18:77888708	A/G	0.958	0.982	Methylation levels at chr18:77793182 hg19 coordenate probe cg04727522 in Caudal pons	8.37e-11	cg04727522	113318	TXNL4A	Gibbs J	20485568	2010	European	NHLBI GRASP Catalog (version 2)	NA	NA	NA	NA	NA	572	NA
PARD6G-AS1	rs56357216	chr18:77905340	C/T	rs9304062	chr18:77888708	A/G	0.947	0.982	Methylation levels at chr18:77793182 hg19 coordenate probe cg04727522 in Caudal pons	8.37e-11	cg04727522	113318	TXNL4A	Gibbs J	20485568	2010	European	NHLBI GRASP Catalog (version 2)	NA	NA	NA	NA	NA	572	NA
PARD6G-AS1	rs1106086	chr18:77905109	C/G	rs11664816	chr18:77936752	C/T	0.831	0.933	Methylation levels at chr18:77793182 hg19 coordenate probe cg04727522 in Temporal cortex	8.19e-09	cg04727522	113318	TXNL4A	Gibbs J	20485568	2010	European	NHLBI GRASP Catalog (version 2)	NA	NA	NA	NA	NA	572	NA
PARD6G-AS1	rs56357216	chr18:77905340	C/T	rs11664816	chr18:77936752	C/T	0.821	0.922	Methylation levels at chr18:77793182 hg19 coordenate probe cg04727522 in Temporal cortex	8.19e-09	cg04727522	113318	TXNL4A	Gibbs J	20485568	2010	European	NHLBI GRASP Catalog (version 2)	NA	NA	NA	NA	NA	572	NA
PARD6G-AS1	rs1106086	chr18:77905109	C/G	rs1064059	chr18:77893683	G/A	0.952	0.994	Methylation levels at chr18:77793182 hg19 coordenate probe cg04727522 in Temporal cortex	7.89e-11	cg04727522	113318	TXNL4A	Gibbs J	20485568	2010	European	NHLBI GRASP Catalog (version 2)	NA	NA	NA	NA	NA	572	NA
PARD6G-AS1	rs56357216	chr18:77905340	C/T	rs1064059	chr18:77893683	G/A	0.941	0.994	Methylation levels at chr18:77793182 hg19 coordenate probe cg04727522 in Temporal cortex	7.89e-11	cg04727522	113318	TXNL4A	Gibbs J	20485568	2010	European	NHLBI GRASP Catalog (version 2)	NA	NA	NA	NA	NA	572	NA
PARD6G-AS1	rs1106086	chr18:77905109	C/G	rs12960187	chr18:77966280	T/G	0.882	0.969	Methylation levels at chr18:77793182 hg19 coordenate probe cg04727522 in Frontal cortex	7.1e-09	cg04727522	113318	TXNL4A	Gibbs J	20485568	2010	European	NHLBI GRASP Catalog (version 2)	NA	NA	NA	NA	NA	572	NA
PARD6G-AS1	rs1106086	chr18:77905109	C/G	rs8090009	chr18:77948960	C/G	0.871	0.962	Methylation levels at chr18:77793182 hg19 coordenate probe cg04727522 in Frontal cortex	7.1e-09	cg04727522	113318	TXNL4A	Gibbs J	20485568	2010	European	NHLBI GRASP Catalog (version 2)	NA	NA	NA	NA	NA	572	NA
PARD6G-AS1	rs1106086	chr18:77905109	C/G	rs7227720	chr18:77960283	C/G	0.865	0.956	Methylation levels at chr18:77793182 hg19 coordenate probe cg04727522 in Frontal cortex	7.1e-09	cg04727522	113318	TXNL4A	Gibbs J	20485568	2010	European	NHLBI GRASP Catalog (version 2)	NA	NA	NA	NA	NA	572	NA
PARD6G-AS1	rs56357216	chr18:77905340	C/T	rs12960187	chr18:77966280	T/G	0.872	0.968	Methylation levels at chr18:77793182 hg19 coordenate probe cg04727522 in Frontal cortex	7.1e-09	cg04727522	113318	TXNL4A	Gibbs J	20485568	2010	European	NHLBI GRASP Catalog (version 2)	NA	NA	NA	NA	NA	572	NA
PARD6G-AS1	rs56357216	chr18:77905340	C/T	rs8090009	chr18:77948960	C/G	0.861	0.962	Methylation levels at chr18:77793182 hg19 coordenate probe cg04727522 in Frontal cortex	7.1e-09	cg04727522	113318	TXNL4A	Gibbs J	20485568	2010	European	NHLBI GRASP Catalog (version 2)	NA	NA	NA	NA	NA	572	NA
PARD6G-AS1	rs56357216	chr18:77905340	C/T	rs7227720	chr18:77960283	C/G	0.855	0.956	Methylation levels at chr18:77793182 hg19 coordenate probe cg04727522 in Frontal cortex	7.1e-09	cg04727522	113318	TXNL4A	Gibbs J	20485568	2010	European	NHLBI GRASP Catalog (version 2)	NA	NA	NA	NA	NA	572	NA
PARD6G-AS1	rs1106086	chr18:77905109	C/G	rs7239992	chr18:77904282	C/G	1	1	Methylation levels at chr18:77793182 hg19 coordenate probe cg04727522 in Frontal cortex	6.96e-11	cg04727522	113318	TXNL4A	Gibbs J	20485568	2010	European	NHLBI GRASP Catalog (version 2)	NA	NA	NA	NA	NA	572	NA
PARD6G-AS1	rs1106086	chr18:77905109	C/G	rs9952845	chr18:77907680	T/G	0.994	1	Methylation levels at chr18:77793182 hg19 coordenate probe cg04727522 in Frontal cortex	6.96e-11	cg04727522	113318	TXNL4A	Gibbs J	20485568	2010	European	NHLBI GRASP Catalog (version 2)	NA	NA	NA	NA	NA	572	NA
PARD6G-AS1	rs1106086	chr18:77905109	C/G	rs11665511	chr18:77892440	A/G	0.97	0.994	Methylation levels at chr18:77793182 hg19 coordenate probe cg04727522 in Frontal cortex	6.96e-11	cg04727522	113318	TXNL4A	Gibbs J	20485568	2010	European	NHLBI GRASP Catalog (version 2)	NA	NA	NA	NA	NA	572	NA
PARD6G-AS1	rs1106086	chr18:77905109	C/G	rs11660007	chr18:77891511	T/A	0.97	0.994	Methylation levels at chr18:77793182 hg19 coordenate probe cg04727522 in Frontal cortex	6.96e-11	cg04727522	113318	TXNL4A	Gibbs J	20485568	2010	European	NHLBI GRASP Catalog (version 2)	NA	NA	NA	NA	NA	572	NA
PARD6G-AS1	rs1106086	chr18:77905109	C/G	rs11662921	chr18:77891443	T/G	0.97	0.994	Methylation levels at chr18:77793182 hg19 coordenate probe cg04727522 in Frontal cortex	6.96e-11	cg04727522	113318	TXNL4A	Gibbs J	20485568	2010	European	NHLBI GRASP Catalog (version 2)	NA	NA	NA	NA	NA	572	NA
PARD6G-AS1	rs1106086	chr18:77905109	C/G	rs1064058	chr18:77891039	A/T	0.97	0.994	Methylation levels at chr18:77793182 hg19 coordenate probe cg04727522 in Frontal cortex	6.96e-11	cg04727522	113318	TXNL4A	Gibbs J	20485568	2010	European	NHLBI GRASP Catalog (version 2)	NA	NA	NA	NA	NA	572	NA
PARD6G-AS1	rs1106086	chr18:77905109	C/G	rs11660949	chr18:77888969	C/G	0.97	0.994	Methylation levels at chr18:77793182 hg19 coordenate probe cg04727522 in Frontal cortex	6.96e-11	cg04727522	113318	TXNL4A	Gibbs J	20485568	2010	European	NHLBI GRASP Catalog (version 2)	NA	NA	NA	NA	NA	572	NA
PARD6G-AS1	rs1106086	chr18:77905109	C/G	rs9304061	chr18:77888534	T/C	0.97	0.994	Methylation levels at chr18:77793182 hg19 coordenate probe cg04727522 in Frontal cortex	6.96e-11	cg04727522	113318	TXNL4A	Gibbs J	20485568	2010	European	NHLBI GRASP Catalog (version 2)	NA	NA	NA	NA	NA	572	NA
PARD6G-AS1	rs1106086	chr18:77905109	C/G	rs12955721	chr18:77887616	G/A	0.97	0.994	Methylation levels at chr18:77793182 hg19 coordenate probe cg04727522 in Frontal cortex	6.96e-11	cg04727522	113318	TXNL4A	Gibbs J	20485568	2010	European	NHLBI GRASP Catalog (version 2)	NA	NA	NA	NA	NA	572	NA
PARD6G-AS1	rs1106086	chr18:77905109	C/G	rs11665534	chr18:77892587	C/G	0.964	0.994	Methylation levels at chr18:77793182 hg19 coordenate probe cg04727522 in Frontal cortex	6.96e-11	cg04727522	113318	TXNL4A	Gibbs J	20485568	2010	European	NHLBI GRASP Catalog (version 2)	NA	NA	NA	NA	NA	572	NA
PARD6G-AS1	rs1106086	chr18:77905109	C/G	rs12962889	chr18:77878984	A/T	0.964	0.994	Methylation levels at chr18:77793182 hg19 coordenate probe cg04727522 in Frontal cortex	6.96e-11	cg04727522	113318	TXNL4A	Gibbs J	20485568	2010	European	NHLBI GRASP Catalog (version 2)	NA	NA	NA	NA	NA	572	NA
PARD6G-AS1	rs1106086	chr18:77905109	C/G	rs9960413	chr18:77897605	A/G	0.964	0.988	Methylation levels at chr18:77793182 hg19 coordenate probe cg04727522 in Frontal cortex	6.96e-11	cg04727522	113318	TXNL4A	Gibbs J	20485568	2010	European	NHLBI GRASP Catalog (version 2)	NA	NA	NA	NA	NA	572	NA
PARD6G-AS1	rs1106086	chr18:77905109	C/G	rs9916895	chr18:77888250	C/G	0.958	0.988	Methylation levels at chr18:77793182 hg19 coordenate probe cg04727522 in Frontal cortex	6.96e-11	cg04727522	113318	TXNL4A	Gibbs J	20485568	2010	European	NHLBI GRASP Catalog (version 2)	NA	NA	NA	NA	NA	572	NA
PARD6G-AS1	rs1106086	chr18:77905109	C/G	rs12970270	chr18:77874390	G/A	0.958	0.988	Methylation levels at chr18:77793182 hg19 coordenate probe cg04727522 in Frontal cortex	6.96e-11	cg04727522	113318	TXNL4A	Gibbs J	20485568	2010	European	NHLBI GRASP Catalog (version 2)	NA	NA	NA	NA	NA	572	NA
PARD6G-AS1	rs1106086	chr18:77905109	C/G	rs12970258	chr18:77874366	T/A	0.958	0.988	Methylation levels at chr18:77793182 hg19 coordenate probe cg04727522 in Frontal cortex	6.96e-11	cg04727522	113318	TXNL4A	Gibbs J	20485568	2010	European	NHLBI GRASP Catalog (version 2)	NA	NA	NA	NA	NA	572	NA
PARD6G-AS1	rs1106086	chr18:77905109	C/G	rs9949257	chr18:77888810	G/C	0.958	0.982	Methylation levels at chr18:77793182 hg19 coordenate probe cg04727522 in Frontal cortex	6.96e-11	cg04727522	113318	TXNL4A	Gibbs J	20485568	2010	European	NHLBI GRASP Catalog (version 2)	NA	NA	NA	NA	NA	572	NA
PARD6G-AS1	rs1106086	chr18:77905109	C/G	rs7229329	chr18:77914804	A/C	0.923	0.97	Methylation levels at chr18:77793182 hg19 coordenate probe cg04727522 in Frontal cortex	6.96e-11	cg04727522	113318	TXNL4A	Gibbs J	20485568	2010	European	NHLBI GRASP Catalog (version 2)	NA	NA	NA	NA	NA	572	NA
PARD6G-AS1	rs1106086	chr18:77905109	C/G	rs3087701	chr18:77915906	C/T	0.923	0.97	Methylation levels at chr18:77793182 hg19 coordenate probe cg04727522 in Frontal cortex	6.96e-11	cg04727522	113318	TXNL4A	Gibbs J	20485568	2010	European	NHLBI GRASP Catalog (version 2)	NA	NA	NA	NA	NA	572	NA
PARD6G-AS1	rs1106086	chr18:77905109	C/G	rs12201	chr18:77916015	C/T	0.923	0.97	Methylation levels at chr18:77793182 hg19 coordenate probe cg04727522 in Frontal cortex	6.96e-11	cg04727522	113318	TXNL4A	Gibbs J	20485568	2010	European	NHLBI GRASP Catalog (version 2)	NA	NA	NA	NA	NA	572	NA
PARD6G-AS1	rs1106086	chr18:77905109	C/G	rs9945590	chr18:77917450	G/C	0.923	0.97	Methylation levels at chr18:77793182 hg19 coordenate probe cg04727522 in Frontal cortex	6.96e-11	cg04727522	113318	TXNL4A	Gibbs J	20485568	2010	European	NHLBI GRASP Catalog (version 2)	NA	NA	NA	NA	NA	572	NA
PARD6G-AS1	rs1106086	chr18:77905109	C/G	rs8091638	chr18:77928345	C/G	0.923	0.97	Methylation levels at chr18:77793182 hg19 coordenate probe cg04727522 in Frontal cortex	6.96e-11	cg04727522	113318	TXNL4A	Gibbs J	20485568	2010	European	NHLBI GRASP Catalog (version 2)	NA	NA	NA	NA	NA	572	NA
PARD6G-AS1	rs56357216	chr18:77905340	C/T	rs7239992	chr18:77904282	C/G	0.988	1	Methylation levels at chr18:77793182 hg19 coordenate probe cg04727522 in Frontal cortex	6.96e-11	cg04727522	113318	TXNL4A	Gibbs J	20485568	2010	European	NHLBI GRASP Catalog (version 2)	NA	NA	NA	NA	NA	572	NA
PARD6G-AS1	rs56357216	chr18:77905340	C/T	rs9952845	chr18:77907680	T/G	0.982	0.994	Methylation levels at chr18:77793182 hg19 coordenate probe cg04727522 in Frontal cortex	6.96e-11	cg04727522	113318	TXNL4A	Gibbs J	20485568	2010	European	NHLBI GRASP Catalog (version 2)	NA	NA	NA	NA	NA	572	NA
PARD6G-AS1	rs56357216	chr18:77905340	C/T	rs11665511	chr18:77892440	A/G	0.959	0.994	Methylation levels at chr18:77793182 hg19 coordenate probe cg04727522 in Frontal cortex	6.96e-11	cg04727522	113318	TXNL4A	Gibbs J	20485568	2010	European	NHLBI GRASP Catalog (version 2)	NA	NA	NA	NA	NA	572	NA
PARD6G-AS1	rs56357216	chr18:77905340	C/T	rs11660007	chr18:77891511	T/A	0.959	0.994	Methylation levels at chr18:77793182 hg19 coordenate probe cg04727522 in Frontal cortex	6.96e-11	cg04727522	113318	TXNL4A	Gibbs J	20485568	2010	European	NHLBI GRASP Catalog (version 2)	NA	NA	NA	NA	NA	572	NA
PARD6G-AS1	rs56357216	chr18:77905340	C/T	rs11662921	chr18:77891443	T/G	0.959	0.994	Methylation levels at chr18:77793182 hg19 coordenate probe cg04727522 in Frontal cortex	6.96e-11	cg04727522	113318	TXNL4A	Gibbs J	20485568	2010	European	NHLBI GRASP Catalog (version 2)	NA	NA	NA	NA	NA	572	NA
PARD6G-AS1	rs56357216	chr18:77905340	C/T	rs1064058	chr18:77891039	A/T	0.959	0.994	Methylation levels at chr18:77793182 hg19 coordenate probe cg04727522 in Frontal cortex	6.96e-11	cg04727522	113318	TXNL4A	Gibbs J	20485568	2010	European	NHLBI GRASP Catalog (version 2)	NA	NA	NA	NA	NA	572	NA
PARD6G-AS1	rs56357216	chr18:77905340	C/T	rs11660949	chr18:77888969	C/G	0.959	0.994	Methylation levels at chr18:77793182 hg19 coordenate probe cg04727522 in Frontal cortex	6.96e-11	cg04727522	113318	TXNL4A	Gibbs J	20485568	2010	European	NHLBI GRASP Catalog (version 2)	NA	NA	NA	NA	NA	572	NA
PARD6G-AS1	rs56357216	chr18:77905340	C/T	rs9304061	chr18:77888534	T/C	0.959	0.994	Methylation levels at chr18:77793182 hg19 coordenate probe cg04727522 in Frontal cortex	6.96e-11	cg04727522	113318	TXNL4A	Gibbs J	20485568	2010	European	NHLBI GRASP Catalog (version 2)	NA	NA	NA	NA	NA	572	NA
PARD6G-AS1	rs56357216	chr18:77905340	C/T	rs12955721	chr18:77887616	G/A	0.959	0.994	Methylation levels at chr18:77793182 hg19 coordenate probe cg04727522 in Frontal cortex	6.96e-11	cg04727522	113318	TXNL4A	Gibbs J	20485568	2010	European	NHLBI GRASP Catalog (version 2)	NA	NA	NA	NA	NA	572	NA
PARD6G-AS1	rs56357216	chr18:77905340	C/T	rs11665534	chr18:77892587	C/G	0.953	0.994	Methylation levels at chr18:77793182 hg19 coordenate probe cg04727522 in Frontal cortex	6.96e-11	cg04727522	113318	TXNL4A	Gibbs J	20485568	2010	European	NHLBI GRASP Catalog (version 2)	NA	NA	NA	NA	NA	572	NA
PARD6G-AS1	rs56357216	chr18:77905340	C/T	rs12962889	chr18:77878984	A/T	0.953	0.994	Methylation levels at chr18:77793182 hg19 coordenate probe cg04727522 in Frontal cortex	6.96e-11	cg04727522	113318	TXNL4A	Gibbs J	20485568	2010	European	NHLBI GRASP Catalog (version 2)	NA	NA	NA	NA	NA	572	NA
PARD6G-AS1	rs56357216	chr18:77905340	C/T	rs9960413	chr18:77897605	A/G	0.953	0.988	Methylation levels at chr18:77793182 hg19 coordenate probe cg04727522 in Frontal cortex	6.96e-11	cg04727522	113318	TXNL4A	Gibbs J	20485568	2010	European	NHLBI GRASP Catalog (version 2)	NA	NA	NA	NA	NA	572	NA
PARD6G-AS1	rs56357216	chr18:77905340	C/T	rs9916895	chr18:77888250	C/G	0.947	0.988	Methylation levels at chr18:77793182 hg19 coordenate probe cg04727522 in Frontal cortex	6.96e-11	cg04727522	113318	TXNL4A	Gibbs J	20485568	2010	European	NHLBI GRASP Catalog (version 2)	NA	NA	NA	NA	NA	572	NA
PARD6G-AS1	rs56357216	chr18:77905340	C/T	rs12970270	chr18:77874390	G/A	0.947	0.988	Methylation levels at chr18:77793182 hg19 coordenate probe cg04727522 in Frontal cortex	6.96e-11	cg04727522	113318	TXNL4A	Gibbs J	20485568	2010	European	NHLBI GRASP Catalog (version 2)	NA	NA	NA	NA	NA	572	NA
PARD6G-AS1	rs56357216	chr18:77905340	C/T	rs12970258	chr18:77874366	T/A	0.947	0.988	Methylation levels at chr18:77793182 hg19 coordenate probe cg04727522 in Frontal cortex	6.96e-11	cg04727522	113318	TXNL4A	Gibbs J	20485568	2010	European	NHLBI GRASP Catalog (version 2)	NA	NA	NA	NA	NA	572	NA
PARD6G-AS1	rs56357216	chr18:77905340	C/T	rs9949257	chr18:77888810	G/C	0.947	0.982	Methylation levels at chr18:77793182 hg19 coordenate probe cg04727522 in Frontal cortex	6.96e-11	cg04727522	113318	TXNL4A	Gibbs J	20485568	2010	European	NHLBI GRASP Catalog (version 2)	NA	NA	NA	NA	NA	572	NA
PARD6G-AS1	rs56357216	chr18:77905340	C/T	rs7229329	chr18:77914804	A/C	0.912	0.97	Methylation levels at chr18:77793182 hg19 coordenate probe cg04727522 in Frontal cortex	6.96e-11	cg04727522	113318	TXNL4A	Gibbs J	20485568	2010	European	NHLBI GRASP Catalog (version 2)	NA	NA	NA	NA	NA	572	NA
PARD6G-AS1	rs56357216	chr18:77905340	C/T	rs3087701	chr18:77915906	C/T	0.912	0.97	Methylation levels at chr18:77793182 hg19 coordenate probe cg04727522 in Frontal cortex	6.96e-11	cg04727522	113318	TXNL4A	Gibbs J	20485568	2010	European	NHLBI GRASP Catalog (version 2)	NA	NA	NA	NA	NA	572	NA
PARD6G-AS1	rs56357216	chr18:77905340	C/T	rs12201	chr18:77916015	C/T	0.912	0.97	Methylation levels at chr18:77793182 hg19 coordenate probe cg04727522 in Frontal cortex	6.96e-11	cg04727522	113318	TXNL4A	Gibbs J	20485568	2010	European	NHLBI GRASP Catalog (version 2)	NA	NA	NA	NA	NA	572	NA
PARD6G-AS1	rs56357216	chr18:77905340	C/T	rs9945590	chr18:77917450	G/C	0.912	0.97	Methylation levels at chr18:77793182 hg19 coordenate probe cg04727522 in Frontal cortex	6.96e-11	cg04727522	113318	TXNL4A	Gibbs J	20485568	2010	European	NHLBI GRASP Catalog (version 2)	NA	NA	NA	NA	NA	572	NA
PARD6G-AS1	rs56357216	chr18:77905340	C/T	rs8091638	chr18:77928345	C/G	0.912	0.97	Methylation levels at chr18:77793182 hg19 coordenate probe cg04727522 in Frontal cortex	6.96e-11	cg04727522	113318	TXNL4A	Gibbs J	20485568	2010	European	NHLBI GRASP Catalog (version 2)	NA	NA	NA	NA	NA	572	NA
PARD6G-AS1	rs1106086	chr18:77905109	C/G	rs9304062	chr18:77888708	A/G	0.958	0.982	Methylation levels at chr18:77793182 hg19 coordenate probe cg04727522 in Frontal cortex	6.63e-11	cg04727522	113318	TXNL4A	Gibbs J	20485568	2010	European	NHLBI GRASP Catalog (version 2)	NA	NA	NA	NA	NA	572	NA
PARD6G-AS1	rs56357216	chr18:77905340	C/T	rs9304062	chr18:77888708	A/G	0.947	0.982	Methylation levels at chr18:77793182 hg19 coordenate probe cg04727522 in Frontal cortex	6.63e-11	cg04727522	113318	TXNL4A	Gibbs J	20485568	2010	European	NHLBI GRASP Catalog (version 2)	NA	NA	NA	NA	NA	572	NA
PARD6G-AS1	rs1106086	chr18:77905109	C/G	rs11664816	chr18:77936752	C/T	0.831	0.933	Methylation levels at chr18:77793182 hg19 coordenate probe cg04727522 in Frontal cortex	6.21e-09	cg04727522	113318	TXNL4A	Gibbs J	20485568	2010	European	NHLBI GRASP Catalog (version 2)	NA	NA	NA	NA	NA	572	NA
PARD6G-AS1	rs56357216	chr18:77905340	C/T	rs11664816	chr18:77936752	C/T	0.821	0.922	Methylation levels at chr18:77793182 hg19 coordenate probe cg04727522 in Frontal cortex	6.21e-09	cg04727522	113318	TXNL4A	Gibbs J	20485568	2010	European	NHLBI GRASP Catalog (version 2)	NA	NA	NA	NA	NA	572	NA
PARD6G-AS1	rs1106086	chr18:77905109	C/G	rs11659843	chr18:77984717	T/A	0.854	0.956	Methylation levels at chr18:77793182 hg19 coordenate probe cg04727522 in Temporal cortex	5.53e-09	cg04727522	113318	TXNL4A	Gibbs J	20485568	2010	European	NHLBI GRASP Catalog (version 2)	NA	NA	NA	NA	NA	572	NA
PARD6G-AS1	rs56357216	chr18:77905340	C/T	rs11659843	chr18:77984717	T/A	0.844	0.956	Methylation levels at chr18:77793182 hg19 coordenate probe cg04727522 in Temporal cortex	5.53e-09	cg04727522	113318	TXNL4A	Gibbs J	20485568	2010	European	NHLBI GRASP Catalog (version 2)	NA	NA	NA	NA	NA	572	NA
PARD6G-AS1	rs1106086	chr18:77905109	C/G	rs4402630	chr18:77818479	A/G	0.873	0.946	Methylation levels at chr18:77793182 hg19 coordenate probe cg04727522 in Caudal pons	5.37e-12	cg04727522	113318	TXNL4A	Gibbs J	20485568	2010	European	NHLBI GRASP Catalog (version 2)	NA	NA	NA	NA	NA	572	NA
PARD6G-AS1	rs1106086	chr18:77905109	C/G	rs7228228	chr18:77817471	G/A	0.873	0.946	Methylation levels at chr18:77793182 hg19 coordenate probe cg04727522 in Caudal pons	5.37e-12	cg04727522	113318	TXNL4A	Gibbs J	20485568	2010	European	NHLBI GRASP Catalog (version 2)	NA	NA	NA	NA	NA	572	NA
PARD6G-AS1	rs1106086	chr18:77905109	C/G	rs4465665	chr18:77818334	G/C	0.868	0.94	Methylation levels at chr18:77793182 hg19 coordenate probe cg04727522 in Caudal pons	5.37e-12	cg04727522	113318	TXNL4A	Gibbs J	20485568	2010	European	NHLBI GRASP Catalog (version 2)	NA	NA	NA	NA	NA	572	NA
PARD6G-AS1	rs1106086	chr18:77905109	C/G	rs11661383	chr18:77812282	A/G	0.856	0.928	Methylation levels at chr18:77793182 hg19 coordenate probe cg04727522 in Caudal pons	5.37e-12	cg04727522	113318	TXNL4A	Gibbs J	20485568	2010	European	NHLBI GRASP Catalog (version 2)	NA	NA	NA	NA	NA	572	NA
PARD6G-AS1	rs1106086	chr18:77905109	C/G	rs4476245	chr18:77840679	C/T	0.853	0.945	Methylation levels at chr18:77793182 hg19 coordenate probe cg04727522 in Caudal pons	5.37e-12	cg04727522	113318	TXNL4A	Gibbs J	20485568	2010	European	NHLBI GRASP Catalog (version 2)	NA	NA	NA	NA	NA	572	NA
PARD6G-AS1	rs1106086	chr18:77905109	C/G	rs9961036	chr18:77827299	T/G	0.853	0.945	Methylation levels at chr18:77793182 hg19 coordenate probe cg04727522 in Caudal pons	5.37e-12	cg04727522	113318	TXNL4A	Gibbs J	20485568	2010	European	NHLBI GRASP Catalog (version 2)	NA	NA	NA	NA	NA	572	NA
PARD6G-AS1	rs1106086	chr18:77905109	C/G	rs558084	chr18:77839701	C/T	0.848	0.945	Methylation levels at chr18:77793182 hg19 coordenate probe cg04727522 in Caudal pons	5.37e-12	cg04727522	113318	TXNL4A	Gibbs J	20485568	2010	European	NHLBI GRASP Catalog (version 2)	NA	NA	NA	NA	NA	572	NA
PARD6G-AS1	rs56357216	chr18:77905340	C/T	rs4402630	chr18:77818479	A/G	0.863	0.934	Methylation levels at chr18:77793182 hg19 coordenate probe cg04727522 in Caudal pons	5.37e-12	cg04727522	113318	TXNL4A	Gibbs J	20485568	2010	European	NHLBI GRASP Catalog (version 2)	NA	NA	NA	NA	NA	572	NA
PARD6G-AS1	rs56357216	chr18:77905340	C/T	rs7228228	chr18:77817471	G/A	0.863	0.934	Methylation levels at chr18:77793182 hg19 coordenate probe cg04727522 in Caudal pons	5.37e-12	cg04727522	113318	TXNL4A	Gibbs J	20485568	2010	European	NHLBI GRASP Catalog (version 2)	NA	NA	NA	NA	NA	572	NA
PARD6G-AS1	rs56357216	chr18:77905340	C/T	rs4465665	chr18:77818334	G/C	0.857	0.928	Methylation levels at chr18:77793182 hg19 coordenate probe cg04727522 in Caudal pons	5.37e-12	cg04727522	113318	TXNL4A	Gibbs J	20485568	2010	European	NHLBI GRASP Catalog (version 2)	NA	NA	NA	NA	NA	572	NA
PARD6G-AS1	rs56357216	chr18:77905340	C/T	rs11661383	chr18:77812282	A/G	0.845	0.922	Methylation levels at chr18:77793182 hg19 coordenate probe cg04727522 in Caudal pons	5.37e-12	cg04727522	113318	TXNL4A	Gibbs J	20485568	2010	European	NHLBI GRASP Catalog (version 2)	NA	NA	NA	NA	NA	572	NA
PARD6G-AS1	rs56357216	chr18:77905340	C/T	rs4476245	chr18:77840679	C/T	0.842	0.934	Methylation levels at chr18:77793182 hg19 coordenate probe cg04727522 in Caudal pons	5.37e-12	cg04727522	113318	TXNL4A	Gibbs J	20485568	2010	European	NHLBI GRASP Catalog (version 2)	NA	NA	NA	NA	NA	572	NA
PARD6G-AS1	rs56357216	chr18:77905340	C/T	rs9961036	chr18:77827299	T/G	0.842	0.934	Methylation levels at chr18:77793182 hg19 coordenate probe cg04727522 in Caudal pons	5.37e-12	cg04727522	113318	TXNL4A	Gibbs J	20485568	2010	European	NHLBI GRASP Catalog (version 2)	NA	NA	NA	NA	NA	572	NA
PARD6G-AS1	rs56357216	chr18:77905340	C/T	rs558084	chr18:77839701	C/T	0.837	0.934	Methylation levels at chr18:77793182 hg19 coordenate probe cg04727522 in Caudal pons	5.37e-12	cg04727522	113318	TXNL4A	Gibbs J	20485568	2010	European	NHLBI GRASP Catalog (version 2)	NA	NA	NA	NA	NA	572	NA
PARD6G-AS1	rs1106086	chr18:77905109	C/G	rs9304062	chr18:77888708	A/G	0.958	0.982	Methylation levels at chr18:77793182 hg19 coordenate probe cg04727522 in Temporal cortex	4.6e-10	cg04727522	113318	TXNL4A	Gibbs J	20485568	2010	European	NHLBI GRASP Catalog (version 2)	NA	NA	NA	NA	NA	572	NA
PARD6G-AS1	rs56357216	chr18:77905340	C/T	rs9304062	chr18:77888708	A/G	0.947	0.982	Methylation levels at chr18:77793182 hg19 coordenate probe cg04727522 in Temporal cortex	4.6e-10	cg04727522	113318	TXNL4A	Gibbs J	20485568	2010	European	NHLBI GRASP Catalog (version 2)	NA	NA	NA	NA	NA	572	NA
GCSAML	rs10925069	chr1:247681313	C/T	rs7550918	chr1:247675559	C/T	0.834	1	Platelet count PLT	2.91e-11	N/A	N/A	N/A	Gieger C	22139419	2011	European	NHLBI GRASP Catalog (version 2)	NA	NA	NA	NA	NA	37438	NA
PARD6G-AS1	rs1106086	chr18:77905109	C/G	rs7239992	chr18:77904282	C/G	1	1	Methylation levels at chr18:77793182 hg19 coordenate probe cg04727522 in Caudal pons	4.28e-11	cg04727522	113318	TXNL4A	Gibbs J	20485568	2010	European	NHLBI GRASP Catalog (version 2)	NA	NA	NA	NA	NA	572	NA
PARD6G-AS1	rs1106086	chr18:77905109	C/G	rs9952845	chr18:77907680	T/G	0.994	1	Methylation levels at chr18:77793182 hg19 coordenate probe cg04727522 in Caudal pons	4.28e-11	cg04727522	113318	TXNL4A	Gibbs J	20485568	2010	European	NHLBI GRASP Catalog (version 2)	NA	NA	NA	NA	NA	572	NA
PARD6G-AS1	rs1106086	chr18:77905109	C/G	rs11665511	chr18:77892440	A/G	0.97	0.994	Methylation levels at chr18:77793182 hg19 coordenate probe cg04727522 in Caudal pons	4.28e-11	cg04727522	113318	TXNL4A	Gibbs J	20485568	2010	European	NHLBI GRASP Catalog (version 2)	NA	NA	NA	NA	NA	572	NA
PARD6G-AS1	rs1106086	chr18:77905109	C/G	rs11660007	chr18:77891511	T/A	0.97	0.994	Methylation levels at chr18:77793182 hg19 coordenate probe cg04727522 in Caudal pons	4.28e-11	cg04727522	113318	TXNL4A	Gibbs J	20485568	2010	European	NHLBI GRASP Catalog (version 2)	NA	NA	NA	NA	NA	572	NA
PARD6G-AS1	rs1106086	chr18:77905109	C/G	rs11662921	chr18:77891443	T/G	0.97	0.994	Methylation levels at chr18:77793182 hg19 coordenate probe cg04727522 in Caudal pons	4.28e-11	cg04727522	113318	TXNL4A	Gibbs J	20485568	2010	European	NHLBI GRASP Catalog (version 2)	NA	NA	NA	NA	NA	572	NA
PARD6G-AS1	rs1106086	chr18:77905109	C/G	rs1064058	chr18:77891039	A/T	0.97	0.994	Methylation levels at chr18:77793182 hg19 coordenate probe cg04727522 in Caudal pons	4.28e-11	cg04727522	113318	TXNL4A	Gibbs J	20485568	2010	European	NHLBI GRASP Catalog (version 2)	NA	NA	NA	NA	NA	572	NA
PARD6G-AS1	rs1106086	chr18:77905109	C/G	rs11660949	chr18:77888969	C/G	0.97	0.994	Methylation levels at chr18:77793182 hg19 coordenate probe cg04727522 in Caudal pons	4.28e-11	cg04727522	113318	TXNL4A	Gibbs J	20485568	2010	European	NHLBI GRASP Catalog (version 2)	NA	NA	NA	NA	NA	572	NA
PARD6G-AS1	rs1106086	chr18:77905109	C/G	rs9304061	chr18:77888534	T/C	0.97	0.994	Methylation levels at chr18:77793182 hg19 coordenate probe cg04727522 in Caudal pons	4.28e-11	cg04727522	113318	TXNL4A	Gibbs J	20485568	2010	European	NHLBI GRASP Catalog (version 2)	NA	NA	NA	NA	NA	572	NA
PARD6G-AS1	rs1106086	chr18:77905109	C/G	rs12955721	chr18:77887616	G/A	0.97	0.994	Methylation levels at chr18:77793182 hg19 coordenate probe cg04727522 in Caudal pons	4.28e-11	cg04727522	113318	TXNL4A	Gibbs J	20485568	2010	European	NHLBI GRASP Catalog (version 2)	NA	NA	NA	NA	NA	572	NA
PARD6G-AS1	rs1106086	chr18:77905109	C/G	rs11665534	chr18:77892587	C/G	0.964	0.994	Methylation levels at chr18:77793182 hg19 coordenate probe cg04727522 in Caudal pons	4.28e-11	cg04727522	113318	TXNL4A	Gibbs J	20485568	2010	European	NHLBI GRASP Catalog (version 2)	NA	NA	NA	NA	NA	572	NA
PARD6G-AS1	rs1106086	chr18:77905109	C/G	rs12962889	chr18:77878984	A/T	0.964	0.994	Methylation levels at chr18:77793182 hg19 coordenate probe cg04727522 in Caudal pons	4.28e-11	cg04727522	113318	TXNL4A	Gibbs J	20485568	2010	European	NHLBI GRASP Catalog (version 2)	NA	NA	NA	NA	NA	572	NA
PARD6G-AS1	rs1106086	chr18:77905109	C/G	rs9960413	chr18:77897605	A/G	0.964	0.988	Methylation levels at chr18:77793182 hg19 coordenate probe cg04727522 in Caudal pons	4.28e-11	cg04727522	113318	TXNL4A	Gibbs J	20485568	2010	European	NHLBI GRASP Catalog (version 2)	NA	NA	NA	NA	NA	572	NA
PARD6G-AS1	rs1106086	chr18:77905109	C/G	rs9916895	chr18:77888250	C/G	0.958	0.988	Methylation levels at chr18:77793182 hg19 coordenate probe cg04727522 in Caudal pons	4.28e-11	cg04727522	113318	TXNL4A	Gibbs J	20485568	2010	European	NHLBI GRASP Catalog (version 2)	NA	NA	NA	NA	NA	572	NA
PARD6G-AS1	rs1106086	chr18:77905109	C/G	rs12970270	chr18:77874390	G/A	0.958	0.988	Methylation levels at chr18:77793182 hg19 coordenate probe cg04727522 in Caudal pons	4.28e-11	cg04727522	113318	TXNL4A	Gibbs J	20485568	2010	European	NHLBI GRASP Catalog (version 2)	NA	NA	NA	NA	NA	572	NA
PARD6G-AS1	rs1050919	chr18:77906500	C/T	none	none	none	none	none	Methylation levels at chr18:77793182 hg19 coordenate probe cg04727522 in Frontal cortex	3.39e-08	cg04727522	113318	TXNL4A	Gibbs J	20485568	2010	European	NHLBI GRASP Catalog (version 2)	NA	NA	NA	NA	NA	572	NA
PARD6G-AS1	rs1050919	chr18:77906500	C/T	none	none	none	none	none	Methylation levels at chr18:77793182 hg19 coordenate probe cg04727522 in Caudal pons	3.49e-08	cg04727522	113318	TXNL4A	Gibbs J	20485568	2010	European	NHLBI GRASP Catalog (version 2)	NA	NA	NA	NA	NA	572	NA
PARD6G-AS1	rs1106086	chr18:77905109	C/G	rs12970258	chr18:77874366	T/A	0.958	0.988	Methylation levels at chr18:77793182 hg19 coordenate probe cg04727522 in Caudal pons	4.28e-11	cg04727522	113318	TXNL4A	Gibbs J	20485568	2010	European	NHLBI GRASP Catalog (version 2)	NA	NA	NA	NA	NA	572	NA
PARD6G-AS1	rs1106086	chr18:77905109	C/G	rs9949257	chr18:77888810	G/C	0.958	0.982	Methylation levels at chr18:77793182 hg19 coordenate probe cg04727522 in Caudal pons	4.28e-11	cg04727522	113318	TXNL4A	Gibbs J	20485568	2010	European	NHLBI GRASP Catalog (version 2)	NA	NA	NA	NA	NA	572	NA
PARD6G-AS1	rs1106086	chr18:77905109	C/G	rs7229329	chr18:77914804	A/C	0.923	0.97	Methylation levels at chr18:77793182 hg19 coordenate probe cg04727522 in Caudal pons	4.28e-11	cg04727522	113318	TXNL4A	Gibbs J	20485568	2010	European	NHLBI GRASP Catalog (version 2)	NA	NA	NA	NA	NA	572	NA
PARD6G-AS1	rs1106086	chr18:77905109	C/G	rs3087701	chr18:77915906	C/T	0.923	0.97	Methylation levels at chr18:77793182 hg19 coordenate probe cg04727522 in Caudal pons	4.28e-11	cg04727522	113318	TXNL4A	Gibbs J	20485568	2010	European	NHLBI GRASP Catalog (version 2)	NA	NA	NA	NA	NA	572	NA
PARD6G-AS1	rs1106086	chr18:77905109	C/G	rs12201	chr18:77916015	C/T	0.923	0.97	Methylation levels at chr18:77793182 hg19 coordenate probe cg04727522 in Caudal pons	4.28e-11	cg04727522	113318	TXNL4A	Gibbs J	20485568	2010	European	NHLBI GRASP Catalog (version 2)	NA	NA	NA	NA	NA	572	NA
PARD6G-AS1	rs1106086	chr18:77905109	C/G	rs9945590	chr18:77917450	G/C	0.923	0.97	Methylation levels at chr18:77793182 hg19 coordenate probe cg04727522 in Caudal pons	4.28e-11	cg04727522	113318	TXNL4A	Gibbs J	20485568	2010	European	NHLBI GRASP Catalog (version 2)	NA	NA	NA	NA	NA	572	NA
PARD6G-AS1	rs1106086	chr18:77905109	C/G	rs8091638	chr18:77928345	C/G	0.923	0.97	Methylation levels at chr18:77793182 hg19 coordenate probe cg04727522 in Caudal pons	4.28e-11	cg04727522	113318	TXNL4A	Gibbs J	20485568	2010	European	NHLBI GRASP Catalog (version 2)	NA	NA	NA	NA	NA	572	NA
PARD6G-AS1	rs56357216	chr18:77905340	C/T	rs7239992	chr18:77904282	C/G	0.988	1	Methylation levels at chr18:77793182 hg19 coordenate probe cg04727522 in Caudal pons	4.28e-11	cg04727522	113318	TXNL4A	Gibbs J	20485568	2010	European	NHLBI GRASP Catalog (version 2)	NA	NA	NA	NA	NA	572	NA
PARD6G-AS1	rs56357216	chr18:77905340	C/T	rs9952845	chr18:77907680	T/G	0.982	0.994	Methylation levels at chr18:77793182 hg19 coordenate probe cg04727522 in Caudal pons	4.28e-11	cg04727522	113318	TXNL4A	Gibbs J	20485568	2010	European	NHLBI GRASP Catalog (version 2)	NA	NA	NA	NA	NA	572	NA
PARD6G-AS1	rs56357216	chr18:77905340	C/T	rs11665511	chr18:77892440	A/G	0.959	0.994	Methylation levels at chr18:77793182 hg19 coordenate probe cg04727522 in Caudal pons	4.28e-11	cg04727522	113318	TXNL4A	Gibbs J	20485568	2010	European	NHLBI GRASP Catalog (version 2)	NA	NA	NA	NA	NA	572	NA
PARD6G-AS1	rs56357216	chr18:77905340	C/T	rs11660007	chr18:77891511	T/A	0.959	0.994	Methylation levels at chr18:77793182 hg19 coordenate probe cg04727522 in Caudal pons	4.28e-11	cg04727522	113318	TXNL4A	Gibbs J	20485568	2010	European	NHLBI GRASP Catalog (version 2)	NA	NA	NA	NA	NA	572	NA
PARD6G-AS1	rs56357216	chr18:77905340	C/T	rs11662921	chr18:77891443	T/G	0.959	0.994	Methylation levels at chr18:77793182 hg19 coordenate probe cg04727522 in Caudal pons	4.28e-11	cg04727522	113318	TXNL4A	Gibbs J	20485568	2010	European	NHLBI GRASP Catalog (version 2)	NA	NA	NA	NA	NA	572	NA
PARD6G-AS1	rs56357216	chr18:77905340	C/T	rs1064058	chr18:77891039	A/T	0.959	0.994	Methylation levels at chr18:77793182 hg19 coordenate probe cg04727522 in Caudal pons	4.28e-11	cg04727522	113318	TXNL4A	Gibbs J	20485568	2010	European	NHLBI GRASP Catalog (version 2)	NA	NA	NA	NA	NA	572	NA
PARD6G-AS1	rs56357216	chr18:77905340	C/T	rs11660949	chr18:77888969	C/G	0.959	0.994	Methylation levels at chr18:77793182 hg19 coordenate probe cg04727522 in Caudal pons	4.28e-11	cg04727522	113318	TXNL4A	Gibbs J	20485568	2010	European	NHLBI GRASP Catalog (version 2)	NA	NA	NA	NA	NA	572	NA
PARD6G-AS1	rs56357216	chr18:77905340	C/T	rs9304061	chr18:77888534	T/C	0.959	0.994	Methylation levels at chr18:77793182 hg19 coordenate probe cg04727522 in Caudal pons	4.28e-11	cg04727522	113318	TXNL4A	Gibbs J	20485568	2010	European	NHLBI GRASP Catalog (version 2)	NA	NA	NA	NA	NA	572	NA
PARD6G-AS1	rs56357216	chr18:77905340	C/T	rs12955721	chr18:77887616	G/A	0.959	0.994	Methylation levels at chr18:77793182 hg19 coordenate probe cg04727522 in Caudal pons	4.28e-11	cg04727522	113318	TXNL4A	Gibbs J	20485568	2010	European	NHLBI GRASP Catalog (version 2)	NA	NA	NA	NA	NA	572	NA
PARD6G-AS1	rs56357216	chr18:77905340	C/T	rs11665534	chr18:77892587	C/G	0.953	0.994	Methylation levels at chr18:77793182 hg19 coordenate probe cg04727522 in Caudal pons	4.28e-11	cg04727522	113318	TXNL4A	Gibbs J	20485568	2010	European	NHLBI GRASP Catalog (version 2)	NA	NA	NA	NA	NA	572	NA
PARD6G-AS1	rs56357216	chr18:77905340	C/T	rs12962889	chr18:77878984	A/T	0.953	0.994	Methylation levels at chr18:77793182 hg19 coordenate probe cg04727522 in Caudal pons	4.28e-11	cg04727522	113318	TXNL4A	Gibbs J	20485568	2010	European	NHLBI GRASP Catalog (version 2)	NA	NA	NA	NA	NA	572	NA
PARD6G-AS1	rs56357216	chr18:77905340	C/T	rs9960413	chr18:77897605	A/G	0.953	0.988	Methylation levels at chr18:77793182 hg19 coordenate probe cg04727522 in Caudal pons	4.28e-11	cg04727522	113318	TXNL4A	Gibbs J	20485568	2010	European	NHLBI GRASP Catalog (version 2)	NA	NA	NA	NA	NA	572	NA
PARD6G-AS1	rs56357216	chr18:77905340	C/T	rs9916895	chr18:77888250	C/G	0.947	0.988	Methylation levels at chr18:77793182 hg19 coordenate probe cg04727522 in Caudal pons	4.28e-11	cg04727522	113318	TXNL4A	Gibbs J	20485568	2010	European	NHLBI GRASP Catalog (version 2)	NA	NA	NA	NA	NA	572	NA
PARD6G-AS1	rs56357216	chr18:77905340	C/T	rs12970270	chr18:77874390	G/A	0.947	0.988	Methylation levels at chr18:77793182 hg19 coordenate probe cg04727522 in Caudal pons	4.28e-11	cg04727522	113318	TXNL4A	Gibbs J	20485568	2010	European	NHLBI GRASP Catalog (version 2)	NA	NA	NA	NA	NA	572	NA
PARD6G-AS1	rs56357216	chr18:77905340	C/T	rs12970258	chr18:77874366	T/A	0.947	0.988	Methylation levels at chr18:77793182 hg19 coordenate probe cg04727522 in Caudal pons	4.28e-11	cg04727522	113318	TXNL4A	Gibbs J	20485568	2010	European	NHLBI GRASP Catalog (version 2)	NA	NA	NA	NA	NA	572	NA
PARD6G-AS1	rs56357216	chr18:77905340	C/T	rs9949257	chr18:77888810	G/C	0.947	0.982	Methylation levels at chr18:77793182 hg19 coordenate probe cg04727522 in Caudal pons	4.28e-11	cg04727522	113318	TXNL4A	Gibbs J	20485568	2010	European	NHLBI GRASP Catalog (version 2)	NA	NA	NA	NA	NA	572	NA
PARD6G-AS1	rs56357216	chr18:77905340	C/T	rs7229329	chr18:77914804	A/C	0.912	0.97	Methylation levels at chr18:77793182 hg19 coordenate probe cg04727522 in Caudal pons	4.28e-11	cg04727522	113318	TXNL4A	Gibbs J	20485568	2010	European	NHLBI GRASP Catalog (version 2)	NA	NA	NA	NA	NA	572	NA
PARD6G-AS1	rs56357216	chr18:77905340	C/T	rs3087701	chr18:77915906	C/T	0.912	0.97	Methylation levels at chr18:77793182 hg19 coordenate probe cg04727522 in Caudal pons	4.28e-11	cg04727522	113318	TXNL4A	Gibbs J	20485568	2010	European	NHLBI GRASP Catalog (version 2)	NA	NA	NA	NA	NA	572	NA
PARD6G-AS1	rs56357216	chr18:77905340	C/T	rs12201	chr18:77916015	C/T	0.912	0.97	Methylation levels at chr18:77793182 hg19 coordenate probe cg04727522 in Caudal pons	4.28e-11	cg04727522	113318	TXNL4A	Gibbs J	20485568	2010	European	NHLBI GRASP Catalog (version 2)	NA	NA	NA	NA	NA	572	NA
PARD6G-AS1	rs56357216	chr18:77905340	C/T	rs9945590	chr18:77917450	G/C	0.912	0.97	Methylation levels at chr18:77793182 hg19 coordenate probe cg04727522 in Caudal pons	4.28e-11	cg04727522	113318	TXNL4A	Gibbs J	20485568	2010	European	NHLBI GRASP Catalog (version 2)	NA	NA	NA	NA	NA	572	NA
PARD6G-AS1	rs56357216	chr18:77905340	C/T	rs8091638	chr18:77928345	C/G	0.912	0.97	Methylation levels at chr18:77793182 hg19 coordenate probe cg04727522 in Caudal pons	4.28e-11	cg04727522	113318	TXNL4A	Gibbs J	20485568	2010	European	NHLBI GRASP Catalog (version 2)	NA	NA	NA	NA	NA	572	NA
PARD6G-AS1	rs1106086	chr18:77905109	C/G	rs4402630	chr18:77818479	A/G	0.873	0.946	Methylation levels at chr18:77793182 hg19 coordenate probe cg04727522 in Frontal cortex	3.29e-10	cg04727522	113318	TXNL4A	Gibbs J	20485568	2010	European	NHLBI GRASP Catalog (version 2)	NA	NA	NA	NA	NA	572	NA
PARD6G-AS1	rs1106086	chr18:77905109	C/G	rs7228228	chr18:77817471	G/A	0.873	0.946	Methylation levels at chr18:77793182 hg19 coordenate probe cg04727522 in Frontal cortex	3.29e-10	cg04727522	113318	TXNL4A	Gibbs J	20485568	2010	European	NHLBI GRASP Catalog (version 2)	NA	NA	NA	NA	NA	572	NA
PARD6G-AS1	rs1106086	chr18:77905109	C/G	rs4465665	chr18:77818334	G/C	0.868	0.94	Methylation levels at chr18:77793182 hg19 coordenate probe cg04727522 in Frontal cortex	3.29e-10	cg04727522	113318	TXNL4A	Gibbs J	20485568	2010	European	NHLBI GRASP Catalog (version 2)	NA	NA	NA	NA	NA	572	NA
PARD6G-AS1	rs1106086	chr18:77905109	C/G	rs11661383	chr18:77812282	A/G	0.856	0.928	Methylation levels at chr18:77793182 hg19 coordenate probe cg04727522 in Frontal cortex	3.29e-10	cg04727522	113318	TXNL4A	Gibbs J	20485568	2010	European	NHLBI GRASP Catalog (version 2)	NA	NA	NA	NA	NA	572	NA
PARD6G-AS1	rs1106086	chr18:77905109	C/G	rs4476245	chr18:77840679	C/T	0.853	0.945	Methylation levels at chr18:77793182 hg19 coordenate probe cg04727522 in Frontal cortex	3.29e-10	cg04727522	113318	TXNL4A	Gibbs J	20485568	2010	European	NHLBI GRASP Catalog (version 2)	NA	NA	NA	NA	NA	572	NA
PARD6G-AS1	rs1106086	chr18:77905109	C/G	rs9961036	chr18:77827299	T/G	0.853	0.945	Methylation levels at chr18:77793182 hg19 coordenate probe cg04727522 in Frontal cortex	3.29e-10	cg04727522	113318	TXNL4A	Gibbs J	20485568	2010	European	NHLBI GRASP Catalog (version 2)	NA	NA	NA	NA	NA	572	NA
PARD6G-AS1	rs1106086	chr18:77905109	C/G	rs558084	chr18:77839701	C/T	0.848	0.945	Methylation levels at chr18:77793182 hg19 coordenate probe cg04727522 in Frontal cortex	3.29e-10	cg04727522	113318	TXNL4A	Gibbs J	20485568	2010	European	NHLBI GRASP Catalog (version 2)	NA	NA	NA	NA	NA	572	NA
PARD6G-AS1	rs56357216	chr18:77905340	C/T	rs4402630	chr18:77818479	A/G	0.863	0.934	Methylation levels at chr18:77793182 hg19 coordenate probe cg04727522 in Frontal cortex	3.29e-10	cg04727522	113318	TXNL4A	Gibbs J	20485568	2010	European	NHLBI GRASP Catalog (version 2)	NA	NA	NA	NA	NA	572	NA
PARD6G-AS1	rs56357216	chr18:77905340	C/T	rs7228228	chr18:77817471	G/A	0.863	0.934	Methylation levels at chr18:77793182 hg19 coordenate probe cg04727522 in Frontal cortex	3.29e-10	cg04727522	113318	TXNL4A	Gibbs J	20485568	2010	European	NHLBI GRASP Catalog (version 2)	NA	NA	NA	NA	NA	572	NA
PARD6G-AS1	rs56357216	chr18:77905340	C/T	rs4465665	chr18:77818334	G/C	0.857	0.928	Methylation levels at chr18:77793182 hg19 coordenate probe cg04727522 in Frontal cortex	3.29e-10	cg04727522	113318	TXNL4A	Gibbs J	20485568	2010	European	NHLBI GRASP Catalog (version 2)	NA	NA	NA	NA	NA	572	NA
PARD6G-AS1	rs56357216	chr18:77905340	C/T	rs11661383	chr18:77812282	A/G	0.845	0.922	Methylation levels at chr18:77793182 hg19 coordenate probe cg04727522 in Frontal cortex	3.29e-10	cg04727522	113318	TXNL4A	Gibbs J	20485568	2010	European	NHLBI GRASP Catalog (version 2)	NA	NA	NA	NA	NA	572	NA
PARD6G-AS1	rs56357216	chr18:77905340	C/T	rs4476245	chr18:77840679	C/T	0.842	0.934	Methylation levels at chr18:77793182 hg19 coordenate probe cg04727522 in Frontal cortex	3.29e-10	cg04727522	113318	TXNL4A	Gibbs J	20485568	2010	European	NHLBI GRASP Catalog (version 2)	NA	NA	NA	NA	NA	572	NA
PARD6G-AS1	rs56357216	chr18:77905340	C/T	rs9961036	chr18:77827299	T/G	0.842	0.934	Methylation levels at chr18:77793182 hg19 coordenate probe cg04727522 in Frontal cortex	3.29e-10	cg04727522	113318	TXNL4A	Gibbs J	20485568	2010	European	NHLBI GRASP Catalog (version 2)	NA	NA	NA	NA	NA	572	NA
PARD6G-AS1	rs56357216	chr18:77905340	C/T	rs558084	chr18:77839701	C/T	0.837	0.934	Methylation levels at chr18:77793182 hg19 coordenate probe cg04727522 in Frontal cortex	3.29e-10	cg04727522	113318	TXNL4A	Gibbs J	20485568	2010	European	NHLBI GRASP Catalog (version 2)	NA	NA	NA	NA	NA	572	NA
PARD6G-AS1	rs1106086	chr18:77905109	C/G	rs7239992	chr18:77904282	C/G	1	1	Methylation levels at chr18:77793182 hg19 coordenate probe cg04727522 in Temporal cortex	2.64e-10	cg04727522	113318	TXNL4A	Gibbs J	20485568	2010	European	NHLBI GRASP Catalog (version 2)	NA	NA	NA	NA	NA	572	NA
PARD6G-AS1	rs1106086	chr18:77905109	C/G	rs9952845	chr18:77907680	T/G	0.994	1	Methylation levels at chr18:77793182 hg19 coordenate probe cg04727522 in Temporal cortex	2.64e-10	cg04727522	113318	TXNL4A	Gibbs J	20485568	2010	European	NHLBI GRASP Catalog (version 2)	NA	NA	NA	NA	NA	572	NA
PARD6G-AS1	rs1106086	chr18:77905109	C/G	rs11665511	chr18:77892440	A/G	0.97	0.994	Methylation levels at chr18:77793182 hg19 coordenate probe cg04727522 in Temporal cortex	2.64e-10	cg04727522	113318	TXNL4A	Gibbs J	20485568	2010	European	NHLBI GRASP Catalog (version 2)	NA	NA	NA	NA	NA	572	NA
PARD6G-AS1	rs1106086	chr18:77905109	C/G	rs11660007	chr18:77891511	T/A	0.97	0.994	Methylation levels at chr18:77793182 hg19 coordenate probe cg04727522 in Temporal cortex	2.64e-10	cg04727522	113318	TXNL4A	Gibbs J	20485568	2010	European	NHLBI GRASP Catalog (version 2)	NA	NA	NA	NA	NA	572	NA
PARD6G-AS1	rs1106086	chr18:77905109	C/G	rs11662921	chr18:77891443	T/G	0.97	0.994	Methylation levels at chr18:77793182 hg19 coordenate probe cg04727522 in Temporal cortex	2.64e-10	cg04727522	113318	TXNL4A	Gibbs J	20485568	2010	European	NHLBI GRASP Catalog (version 2)	NA	NA	NA	NA	NA	572	NA
PARD6G-AS1	rs1106086	chr18:77905109	C/G	rs1064058	chr18:77891039	A/T	0.97	0.994	Methylation levels at chr18:77793182 hg19 coordenate probe cg04727522 in Temporal cortex	2.64e-10	cg04727522	113318	TXNL4A	Gibbs J	20485568	2010	European	NHLBI GRASP Catalog (version 2)	NA	NA	NA	NA	NA	572	NA
PARD6G-AS1	rs1106086	chr18:77905109	C/G	rs11660949	chr18:77888969	C/G	0.97	0.994	Methylation levels at chr18:77793182 hg19 coordenate probe cg04727522 in Temporal cortex	2.64e-10	cg04727522	113318	TXNL4A	Gibbs J	20485568	2010	European	NHLBI GRASP Catalog (version 2)	NA	NA	NA	NA	NA	572	NA
PARD6G-AS1	rs1106086	chr18:77905109	C/G	rs9304061	chr18:77888534	T/C	0.97	0.994	Methylation levels at chr18:77793182 hg19 coordenate probe cg04727522 in Temporal cortex	2.64e-10	cg04727522	113318	TXNL4A	Gibbs J	20485568	2010	European	NHLBI GRASP Catalog (version 2)	NA	NA	NA	NA	NA	572	NA
PARD6G-AS1	rs1106086	chr18:77905109	C/G	rs12955721	chr18:77887616	G/A	0.97	0.994	Methylation levels at chr18:77793182 hg19 coordenate probe cg04727522 in Temporal cortex	2.64e-10	cg04727522	113318	TXNL4A	Gibbs J	20485568	2010	European	NHLBI GRASP Catalog (version 2)	NA	NA	NA	NA	NA	572	NA
PARD6G-AS1	rs1106086	chr18:77905109	C/G	rs11665534	chr18:77892587	C/G	0.964	0.994	Methylation levels at chr18:77793182 hg19 coordenate probe cg04727522 in Temporal cortex	2.64e-10	cg04727522	113318	TXNL4A	Gibbs J	20485568	2010	European	NHLBI GRASP Catalog (version 2)	NA	NA	NA	NA	NA	572	NA
PARD6G-AS1	rs1106086	chr18:77905109	C/G	rs12962889	chr18:77878984	A/T	0.964	0.994	Methylation levels at chr18:77793182 hg19 coordenate probe cg04727522 in Temporal cortex	2.64e-10	cg04727522	113318	TXNL4A	Gibbs J	20485568	2010	European	NHLBI GRASP Catalog (version 2)	NA	NA	NA	NA	NA	572	NA
PARD6G-AS1	rs1106086	chr18:77905109	C/G	rs9960413	chr18:77897605	A/G	0.964	0.988	Methylation levels at chr18:77793182 hg19 coordenate probe cg04727522 in Temporal cortex	2.64e-10	cg04727522	113318	TXNL4A	Gibbs J	20485568	2010	European	NHLBI GRASP Catalog (version 2)	NA	NA	NA	NA	NA	572	NA
PARD6G-AS1	rs1106086	chr18:77905109	C/G	rs9916895	chr18:77888250	C/G	0.958	0.988	Methylation levels at chr18:77793182 hg19 coordenate probe cg04727522 in Temporal cortex	2.64e-10	cg04727522	113318	TXNL4A	Gibbs J	20485568	2010	European	NHLBI GRASP Catalog (version 2)	NA	NA	NA	NA	NA	572	NA
PARD6G-AS1	rs1106086	chr18:77905109	C/G	rs12970270	chr18:77874390	G/A	0.958	0.988	Methylation levels at chr18:77793182 hg19 coordenate probe cg04727522 in Temporal cortex	2.64e-10	cg04727522	113318	TXNL4A	Gibbs J	20485568	2010	European	NHLBI GRASP Catalog (version 2)	NA	NA	NA	NA	NA	572	NA
PARD6G-AS1	rs1106086	chr18:77905109	C/G	rs12970258	chr18:77874366	T/A	0.958	0.988	Methylation levels at chr18:77793182 hg19 coordenate probe cg04727522 in Temporal cortex	2.64e-10	cg04727522	113318	TXNL4A	Gibbs J	20485568	2010	European	NHLBI GRASP Catalog (version 2)	NA	NA	NA	NA	NA	572	NA
PARD6G-AS1	rs1106086	chr18:77905109	C/G	rs9949257	chr18:77888810	G/C	0.958	0.982	Methylation levels at chr18:77793182 hg19 coordenate probe cg04727522 in Temporal cortex	2.64e-10	cg04727522	113318	TXNL4A	Gibbs J	20485568	2010	European	NHLBI GRASP Catalog (version 2)	NA	NA	NA	NA	NA	572	NA
PARD6G-AS1	rs1106086	chr18:77905109	C/G	rs7229329	chr18:77914804	A/C	0.923	0.97	Methylation levels at chr18:77793182 hg19 coordenate probe cg04727522 in Temporal cortex	2.64e-10	cg04727522	113318	TXNL4A	Gibbs J	20485568	2010	European	NHLBI GRASP Catalog (version 2)	NA	NA	NA	NA	NA	572	NA
PARD6G-AS1	rs1106086	chr18:77905109	C/G	rs3087701	chr18:77915906	C/T	0.923	0.97	Methylation levels at chr18:77793182 hg19 coordenate probe cg04727522 in Temporal cortex	2.64e-10	cg04727522	113318	TXNL4A	Gibbs J	20485568	2010	European	NHLBI GRASP Catalog (version 2)	NA	NA	NA	NA	NA	572	NA
PARD6G-AS1	rs1106086	chr18:77905109	C/G	rs12201	chr18:77916015	C/T	0.923	0.97	Methylation levels at chr18:77793182 hg19 coordenate probe cg04727522 in Temporal cortex	2.64e-10	cg04727522	113318	TXNL4A	Gibbs J	20485568	2010	European	NHLBI GRASP Catalog (version 2)	NA	NA	NA	NA	NA	572	NA
PARD6G-AS1	rs1106086	chr18:77905109	C/G	rs9945590	chr18:77917450	G/C	0.923	0.97	Methylation levels at chr18:77793182 hg19 coordenate probe cg04727522 in Temporal cortex	2.64e-10	cg04727522	113318	TXNL4A	Gibbs J	20485568	2010	European	NHLBI GRASP Catalog (version 2)	NA	NA	NA	NA	NA	572	NA
PARD6G-AS1	rs1106086	chr18:77905109	C/G	rs8091638	chr18:77928345	C/G	0.923	0.97	Methylation levels at chr18:77793182 hg19 coordenate probe cg04727522 in Temporal cortex	2.64e-10	cg04727522	113318	TXNL4A	Gibbs J	20485568	2010	European	NHLBI GRASP Catalog (version 2)	NA	NA	NA	NA	NA	572	NA
PARD6G-AS1	rs56357216	chr18:77905340	C/T	rs7239992	chr18:77904282	C/G	0.988	1	Methylation levels at chr18:77793182 hg19 coordenate probe cg04727522 in Temporal cortex	2.64e-10	cg04727522	113318	TXNL4A	Gibbs J	20485568	2010	European	NHLBI GRASP Catalog (version 2)	NA	NA	NA	NA	NA	572	NA
PARD6G-AS1	rs56357216	chr18:77905340	C/T	rs9952845	chr18:77907680	T/G	0.982	0.994	Methylation levels at chr18:77793182 hg19 coordenate probe cg04727522 in Temporal cortex	2.64e-10	cg04727522	113318	TXNL4A	Gibbs J	20485568	2010	European	NHLBI GRASP Catalog (version 2)	NA	NA	NA	NA	NA	572	NA
PARD6G-AS1	rs56357216	chr18:77905340	C/T	rs11665511	chr18:77892440	A/G	0.959	0.994	Methylation levels at chr18:77793182 hg19 coordenate probe cg04727522 in Temporal cortex	2.64e-10	cg04727522	113318	TXNL4A	Gibbs J	20485568	2010	European	NHLBI GRASP Catalog (version 2)	NA	NA	NA	NA	NA	572	NA
PARD6G-AS1	rs56357216	chr18:77905340	C/T	rs11660007	chr18:77891511	T/A	0.959	0.994	Methylation levels at chr18:77793182 hg19 coordenate probe cg04727522 in Temporal cortex	2.64e-10	cg04727522	113318	TXNL4A	Gibbs J	20485568	2010	European	NHLBI GRASP Catalog (version 2)	NA	NA	NA	NA	NA	572	NA
PARD6G-AS1	rs56357216	chr18:77905340	C/T	rs11662921	chr18:77891443	T/G	0.959	0.994	Methylation levels at chr18:77793182 hg19 coordenate probe cg04727522 in Temporal cortex	2.64e-10	cg04727522	113318	TXNL4A	Gibbs J	20485568	2010	European	NHLBI GRASP Catalog (version 2)	NA	NA	NA	NA	NA	572	NA
PARD6G-AS1	rs56357216	chr18:77905340	C/T	rs1064058	chr18:77891039	A/T	0.959	0.994	Methylation levels at chr18:77793182 hg19 coordenate probe cg04727522 in Temporal cortex	2.64e-10	cg04727522	113318	TXNL4A	Gibbs J	20485568	2010	European	NHLBI GRASP Catalog (version 2)	NA	NA	NA	NA	NA	572	NA
PARD6G-AS1	rs56357216	chr18:77905340	C/T	rs11660949	chr18:77888969	C/G	0.959	0.994	Methylation levels at chr18:77793182 hg19 coordenate probe cg04727522 in Temporal cortex	2.64e-10	cg04727522	113318	TXNL4A	Gibbs J	20485568	2010	European	NHLBI GRASP Catalog (version 2)	NA	NA	NA	NA	NA	572	NA
PARD6G-AS1	rs56357216	chr18:77905340	C/T	rs9304061	chr18:77888534	T/C	0.959	0.994	Methylation levels at chr18:77793182 hg19 coordenate probe cg04727522 in Temporal cortex	2.64e-10	cg04727522	113318	TXNL4A	Gibbs J	20485568	2010	European	NHLBI GRASP Catalog (version 2)	NA	NA	NA	NA	NA	572	NA
PARD6G-AS1	rs56357216	chr18:77905340	C/T	rs12955721	chr18:77887616	G/A	0.959	0.994	Methylation levels at chr18:77793182 hg19 coordenate probe cg04727522 in Temporal cortex	2.64e-10	cg04727522	113318	TXNL4A	Gibbs J	20485568	2010	European	NHLBI GRASP Catalog (version 2)	NA	NA	NA	NA	NA	572	NA
PARD6G-AS1	rs56357216	chr18:77905340	C/T	rs11665534	chr18:77892587	C/G	0.953	0.994	Methylation levels at chr18:77793182 hg19 coordenate probe cg04727522 in Temporal cortex	2.64e-10	cg04727522	113318	TXNL4A	Gibbs J	20485568	2010	European	NHLBI GRASP Catalog (version 2)	NA	NA	NA	NA	NA	572	NA
PARD6G-AS1	rs56357216	chr18:77905340	C/T	rs12962889	chr18:77878984	A/T	0.953	0.994	Methylation levels at chr18:77793182 hg19 coordenate probe cg04727522 in Temporal cortex	2.64e-10	cg04727522	113318	TXNL4A	Gibbs J	20485568	2010	European	NHLBI GRASP Catalog (version 2)	NA	NA	NA	NA	NA	572	NA
PARD6G-AS1	rs56357216	chr18:77905340	C/T	rs9960413	chr18:77897605	A/G	0.953	0.988	Methylation levels at chr18:77793182 hg19 coordenate probe cg04727522 in Temporal cortex	2.64e-10	cg04727522	113318	TXNL4A	Gibbs J	20485568	2010	European	NHLBI GRASP Catalog (version 2)	NA	NA	NA	NA	NA	572	NA
PARD6G-AS1	rs56357216	chr18:77905340	C/T	rs9916895	chr18:77888250	C/G	0.947	0.988	Methylation levels at chr18:77793182 hg19 coordenate probe cg04727522 in Temporal cortex	2.64e-10	cg04727522	113318	TXNL4A	Gibbs J	20485568	2010	European	NHLBI GRASP Catalog (version 2)	NA	NA	NA	NA	NA	572	NA
PARD6G-AS1	rs56357216	chr18:77905340	C/T	rs12970270	chr18:77874390	G/A	0.947	0.988	Methylation levels at chr18:77793182 hg19 coordenate probe cg04727522 in Temporal cortex	2.64e-10	cg04727522	113318	TXNL4A	Gibbs J	20485568	2010	European	NHLBI GRASP Catalog (version 2)	NA	NA	NA	NA	NA	572	NA
PARD6G-AS1	rs56357216	chr18:77905340	C/T	rs12970258	chr18:77874366	T/A	0.947	0.988	Methylation levels at chr18:77793182 hg19 coordenate probe cg04727522 in Temporal cortex	2.64e-10	cg04727522	113318	TXNL4A	Gibbs J	20485568	2010	European	NHLBI GRASP Catalog (version 2)	NA	NA	NA	NA	NA	572	NA
PARD6G-AS1	rs56357216	chr18:77905340	C/T	rs9949257	chr18:77888810	G/C	0.947	0.982	Methylation levels at chr18:77793182 hg19 coordenate probe cg04727522 in Temporal cortex	2.64e-10	cg04727522	113318	TXNL4A	Gibbs J	20485568	2010	European	NHLBI GRASP Catalog (version 2)	NA	NA	NA	NA	NA	572	NA
PARD6G-AS1	rs56357216	chr18:77905340	C/T	rs7229329	chr18:77914804	A/C	0.912	0.97	Methylation levels at chr18:77793182 hg19 coordenate probe cg04727522 in Temporal cortex	2.64e-10	cg04727522	113318	TXNL4A	Gibbs J	20485568	2010	European	NHLBI GRASP Catalog (version 2)	NA	NA	NA	NA	NA	572	NA
PARD6G-AS1	rs56357216	chr18:77905340	C/T	rs3087701	chr18:77915906	C/T	0.912	0.97	Methylation levels at chr18:77793182 hg19 coordenate probe cg04727522 in Temporal cortex	2.64e-10	cg04727522	113318	TXNL4A	Gibbs J	20485568	2010	European	NHLBI GRASP Catalog (version 2)	NA	NA	NA	NA	NA	572	NA
PARD6G-AS1	rs56357216	chr18:77905340	C/T	rs12201	chr18:77916015	C/T	0.912	0.97	Methylation levels at chr18:77793182 hg19 coordenate probe cg04727522 in Temporal cortex	2.64e-10	cg04727522	113318	TXNL4A	Gibbs J	20485568	2010	European	NHLBI GRASP Catalog (version 2)	NA	NA	NA	NA	NA	572	NA
PARD6G-AS1	rs56357216	chr18:77905340	C/T	rs9945590	chr18:77917450	G/C	0.912	0.97	Methylation levels at chr18:77793182 hg19 coordenate probe cg04727522 in Temporal cortex	2.64e-10	cg04727522	113318	TXNL4A	Gibbs J	20485568	2010	European	NHLBI GRASP Catalog (version 2)	NA	NA	NA	NA	NA	572	NA
PARD6G-AS1	rs56357216	chr18:77905340	C/T	rs8091638	chr18:77928345	C/G	0.912	0.97	Methylation levels at chr18:77793182 hg19 coordenate probe cg04727522 in Temporal cortex	2.64e-10	cg04727522	113318	TXNL4A	Gibbs J	20485568	2010	European	NHLBI GRASP Catalog (version 2)	NA	NA	NA	NA	NA	572	NA
PARD6G-AS1	rs1106086	chr18:77905109	C/G	rs11660306	chr18:77932404	G/A	0.813	0.91	Methylation levels at chr18:77793182 hg19 coordenate probe cg04727522 in Caudal pons	2.61e-12	cg04727522	113318	TXNL4A	Gibbs J	20485568	2010	European	NHLBI GRASP Catalog (version 2)	NA	NA	NA	NA	NA	572	NA
PARD6G-AS1	rs1106086	chr18:77905109	C/G	rs11664130	chr18:77936741	C/A	0.802	0.904	Methylation levels at chr18:77793182 hg19 coordenate probe cg04727522 in Caudal pons	2.61e-12	cg04727522	113318	TXNL4A	Gibbs J	20485568	2010	European	NHLBI GRASP Catalog (version 2)	NA	NA	NA	NA	NA	572	NA
PARD6G-AS1	rs1106086	chr18:77905109	C/G	rs11659187	chr18:77937877	G/A	0.802	0.904	Methylation levels at chr18:77793182 hg19 coordenate probe cg04727522 in Caudal pons	2.61e-12	cg04727522	113318	TXNL4A	Gibbs J	20485568	2010	European	NHLBI GRASP Catalog (version 2)	NA	NA	NA	NA	NA	572	NA
PARD6G-AS1	rs56357216	chr18:77905340	C/T	rs11660306	chr18:77932404	G/A	0.803	0.899	Methylation levels at chr18:77793182 hg19 coordenate probe cg04727522 in Caudal pons	2.61e-12	cg04727522	113318	TXNL4A	Gibbs J	20485568	2010	European	NHLBI GRASP Catalog (version 2)	NA	NA	NA	NA	NA	572	NA
PARD6G-AS1	rs1106086	chr18:77905109	C/G	rs1064059	chr18:77893683	G/A	0.952	0.994	Methylation levels at chr18:77793182 hg19 coordenate probe cg04727522 in Frontal cortex	1.95e-11	cg04727522	113318	TXNL4A	Gibbs J	20485568	2010	European	NHLBI GRASP Catalog (version 2)	NA	NA	NA	NA	NA	572	NA
PARD6G-AS1	rs56357216	chr18:77905340	C/T	rs1064059	chr18:77893683	G/A	0.941	0.994	Methylation levels at chr18:77793182 hg19 coordenate probe cg04727522 in Frontal cortex	1.95e-11	cg04727522	113318	TXNL4A	Gibbs J	20485568	2010	European	NHLBI GRASP Catalog (version 2)	NA	NA	NA	NA	NA	572	NA
PARD6G-AS1	rs1106086	chr18:77905109	C/G	rs11660306	chr18:77932404	G/A	0.813	0.91	Methylation levels at chr18:77793182 hg19 coordenate probe cg04727522 in Frontal cortex	1.86e-08	cg04727522	113318	TXNL4A	Gibbs J	20485568	2010	European	NHLBI GRASP Catalog (version 2)	NA	NA	NA	NA	NA	572	NA
PARD6G-AS1	rs1106086	chr18:77905109	C/G	rs11664130	chr18:77936741	C/A	0.802	0.904	Methylation levels at chr18:77793182 hg19 coordenate probe cg04727522 in Frontal cortex	1.86e-08	cg04727522	113318	TXNL4A	Gibbs J	20485568	2010	European	NHLBI GRASP Catalog (version 2)	NA	NA	NA	NA	NA	572	NA
PARD6G-AS1	rs1106086	chr18:77905109	C/G	rs11659187	chr18:77937877	G/A	0.802	0.904	Methylation levels at chr18:77793182 hg19 coordenate probe cg04727522 in Frontal cortex	1.86e-08	cg04727522	113318	TXNL4A	Gibbs J	20485568	2010	European	NHLBI GRASP Catalog (version 2)	NA	NA	NA	NA	NA	572	NA
PARD6G-AS1	rs56357216	chr18:77905340	C/T	rs11660306	chr18:77932404	G/A	0.803	0.899	Methylation levels at chr18:77793182 hg19 coordenate probe cg04727522 in Frontal cortex	1.86e-08	cg04727522	113318	TXNL4A	Gibbs J	20485568	2010	European	NHLBI GRASP Catalog (version 2)	NA	NA	NA	NA	NA	572	NA
PARD6G-AS1	rs1106086	chr18:77905109	C/G	rs12960187	chr18:77966280	T/G	0.882	0.969	Methylation levels at chr18:77793182 hg19 coordenate probe cg04727522 in Caudal pons	1.81e-11	cg04727522	113318	TXNL4A	Gibbs J	20485568	2010	European	NHLBI GRASP Catalog (version 2)	NA	NA	NA	NA	NA	572	NA
PARD6G-AS1	rs1106086	chr18:77905109	C/G	rs8090009	chr18:77948960	C/G	0.871	0.962	Methylation levels at chr18:77793182 hg19 coordenate probe cg04727522 in Caudal pons	1.81e-11	cg04727522	113318	TXNL4A	Gibbs J	20485568	2010	European	NHLBI GRASP Catalog (version 2)	NA	NA	NA	NA	NA	572	NA
PARD6G-AS1	rs1106086	chr18:77905109	C/G	rs7227720	chr18:77960283	C/G	0.865	0.956	Methylation levels at chr18:77793182 hg19 coordenate probe cg04727522 in Caudal pons	1.81e-11	cg04727522	113318	TXNL4A	Gibbs J	20485568	2010	European	NHLBI GRASP Catalog (version 2)	NA	NA	NA	NA	NA	572	NA
PARD6G-AS1	rs56357216	chr18:77905340	C/T	rs12960187	chr18:77966280	T/G	0.872	0.968	Methylation levels at chr18:77793182 hg19 coordenate probe cg04727522 in Caudal pons	1.81e-11	cg04727522	113318	TXNL4A	Gibbs J	20485568	2010	European	NHLBI GRASP Catalog (version 2)	NA	NA	NA	NA	NA	572	NA
PARD6G-AS1	rs56357216	chr18:77905340	C/T	rs8090009	chr18:77948960	C/G	0.861	0.962	Methylation levels at chr18:77793182 hg19 coordenate probe cg04727522 in Caudal pons	1.81e-11	cg04727522	113318	TXNL4A	Gibbs J	20485568	2010	European	NHLBI GRASP Catalog (version 2)	NA	NA	NA	NA	NA	572	NA
PARD6G-AS1	rs56357216	chr18:77905340	C/T	rs7227720	chr18:77960283	C/G	0.855	0.956	Methylation levels at chr18:77793182 hg19 coordenate probe cg04727522 in Caudal pons	1.81e-11	cg04727522	113318	TXNL4A	Gibbs J	20485568	2010	European	NHLBI GRASP Catalog (version 2)	NA	NA	NA	NA	NA	572	NA
PARD6G-AS1	rs1106086	chr18:77905109	C/G	rs12960187	chr18:77966280	T/G	0.882	0.969	Methylation levels at chr18:77793182 hg19 coordenate probe cg04727522 in Temporal cortex	1.76e-08	cg04727522	113318	TXNL4A	Gibbs J	20485568	2010	European	NHLBI GRASP Catalog (version 2)	NA	NA	NA	NA	NA	572	NA
PARD6G-AS1	rs1106086	chr18:77905109	C/G	rs8090009	chr18:77948960	C/G	0.871	0.962	Methylation levels at chr18:77793182 hg19 coordenate probe cg04727522 in Temporal cortex	1.76e-08	cg04727522	113318	TXNL4A	Gibbs J	20485568	2010	European	NHLBI GRASP Catalog (version 2)	NA	NA	NA	NA	NA	572	NA
PARD6G-AS1	rs1106086	chr18:77905109	C/G	rs7227720	chr18:77960283	C/G	0.865	0.956	Methylation levels at chr18:77793182 hg19 coordenate probe cg04727522 in Temporal cortex	1.76e-08	cg04727522	113318	TXNL4A	Gibbs J	20485568	2010	European	NHLBI GRASP Catalog (version 2)	NA	NA	NA	NA	NA	572	NA
PARD6G-AS1	rs56357216	chr18:77905340	C/T	rs12960187	chr18:77966280	T/G	0.872	0.968	Methylation levels at chr18:77793182 hg19 coordenate probe cg04727522 in Temporal cortex	1.76e-08	cg04727522	113318	TXNL4A	Gibbs J	20485568	2010	European	NHLBI GRASP Catalog (version 2)	NA	NA	NA	NA	NA	572	NA
PARD6G-AS1	rs56357216	chr18:77905340	C/T	rs8090009	chr18:77948960	C/G	0.861	0.962	Methylation levels at chr18:77793182 hg19 coordenate probe cg04727522 in Temporal cortex	1.76e-08	cg04727522	113318	TXNL4A	Gibbs J	20485568	2010	European	NHLBI GRASP Catalog (version 2)	NA	NA	NA	NA	NA	572	NA
PARD6G-AS1	rs56357216	chr18:77905340	C/T	rs7227720	chr18:77960283	C/G	0.855	0.956	Methylation levels at chr18:77793182 hg19 coordenate probe cg04727522 in Temporal cortex	1.76e-08	cg04727522	113318	TXNL4A	Gibbs J	20485568	2010	European	NHLBI GRASP Catalog (version 2)	NA	NA	NA	NA	NA	572	NA
PARD6G-AS1	rs1106086	chr18:77905109	C/G	rs11664816	chr18:77936752	C/T	0.831	0.933	Methylation levels at chr18:77793182 hg19 coordenate probe cg04727522 in Caudal pons	1.49e-12	cg04727522	113318	TXNL4A	Gibbs J	20485568	2010	European	NHLBI GRASP Catalog (version 2)	NA	NA	NA	NA	NA	572	NA
PARD6G-AS1	rs56357216	chr18:77905340	C/T	rs11664816	chr18:77936752	C/T	0.821	0.922	Methylation levels at chr18:77793182 hg19 coordenate probe cg04727522 in Caudal pons	1.49e-12	cg04727522	113318	TXNL4A	Gibbs J	20485568	2010	European	NHLBI GRASP Catalog (version 2)	NA	NA	NA	NA	NA	572	NA
PARD6G-AS1	rs1106086	chr18:77905109	C/G	rs4402630	chr18:77818479	A/G	0.873	0.946	Methylation levels at chr18:77793182 hg19 coordenate probe cg04727522 in Temporal cortex	1.15e-10	cg04727522	113318	TXNL4A	Gibbs J	20485568	2010	European	NHLBI GRASP Catalog (version 2)	NA	NA	NA	NA	NA	572	NA
PARD6G-AS1	rs1106086	chr18:77905109	C/G	rs7228228	chr18:77817471	G/A	0.873	0.946	Methylation levels at chr18:77793182 hg19 coordenate probe cg04727522 in Temporal cortex	1.15e-10	cg04727522	113318	TXNL4A	Gibbs J	20485568	2010	European	NHLBI GRASP Catalog (version 2)	NA	NA	NA	NA	NA	572	NA
PARD6G-AS1	rs1106086	chr18:77905109	C/G	rs4465665	chr18:77818334	G/C	0.868	0.94	Methylation levels at chr18:77793182 hg19 coordenate probe cg04727522 in Temporal cortex	1.15e-10	cg04727522	113318	TXNL4A	Gibbs J	20485568	2010	European	NHLBI GRASP Catalog (version 2)	NA	NA	NA	NA	NA	572	NA
PARD6G-AS1	rs1106086	chr18:77905109	C/G	rs11661383	chr18:77812282	A/G	0.856	0.928	Methylation levels at chr18:77793182 hg19 coordenate probe cg04727522 in Temporal cortex	1.15e-10	cg04727522	113318	TXNL4A	Gibbs J	20485568	2010	European	NHLBI GRASP Catalog (version 2)	NA	NA	NA	NA	NA	572	NA
PARD6G-AS1	rs1106086	chr18:77905109	C/G	rs4476245	chr18:77840679	C/T	0.853	0.945	Methylation levels at chr18:77793182 hg19 coordenate probe cg04727522 in Temporal cortex	1.15e-10	cg04727522	113318	TXNL4A	Gibbs J	20485568	2010	European	NHLBI GRASP Catalog (version 2)	NA	NA	NA	NA	NA	572	NA
PARD6G-AS1	rs1106086	chr18:77905109	C/G	rs9961036	chr18:77827299	T/G	0.853	0.945	Methylation levels at chr18:77793182 hg19 coordenate probe cg04727522 in Temporal cortex	1.15e-10	cg04727522	113318	TXNL4A	Gibbs J	20485568	2010	European	NHLBI GRASP Catalog (version 2)	NA	NA	NA	NA	NA	572	NA
PARD6G-AS1	rs1106086	chr18:77905109	C/G	rs558084	chr18:77839701	C/T	0.848	0.945	Methylation levels at chr18:77793182 hg19 coordenate probe cg04727522 in Temporal cortex	1.15e-10	cg04727522	113318	TXNL4A	Gibbs J	20485568	2010	European	NHLBI GRASP Catalog (version 2)	NA	NA	NA	NA	NA	572	NA
PARD6G-AS1	rs56357216	chr18:77905340	C/T	rs4402630	chr18:77818479	A/G	0.863	0.934	Methylation levels at chr18:77793182 hg19 coordenate probe cg04727522 in Temporal cortex	1.15e-10	cg04727522	113318	TXNL4A	Gibbs J	20485568	2010	European	NHLBI GRASP Catalog (version 2)	NA	NA	NA	NA	NA	572	NA
PARD6G-AS1	rs56357216	chr18:77905340	C/T	rs7228228	chr18:77817471	G/A	0.863	0.934	Methylation levels at chr18:77793182 hg19 coordenate probe cg04727522 in Temporal cortex	1.15e-10	cg04727522	113318	TXNL4A	Gibbs J	20485568	2010	European	NHLBI GRASP Catalog (version 2)	NA	NA	NA	NA	NA	572	NA
PARD6G-AS1	rs56357216	chr18:77905340	C/T	rs4465665	chr18:77818334	G/C	0.857	0.928	Methylation levels at chr18:77793182 hg19 coordenate probe cg04727522 in Temporal cortex	1.15e-10	cg04727522	113318	TXNL4A	Gibbs J	20485568	2010	European	NHLBI GRASP Catalog (version 2)	NA	NA	NA	NA	NA	572	NA
PARD6G-AS1	rs56357216	chr18:77905340	C/T	rs11661383	chr18:77812282	A/G	0.845	0.922	Methylation levels at chr18:77793182 hg19 coordenate probe cg04727522 in Temporal cortex	1.15e-10	cg04727522	113318	TXNL4A	Gibbs J	20485568	2010	European	NHLBI GRASP Catalog (version 2)	NA	NA	NA	NA	NA	572	NA
PARD6G-AS1	rs56357216	chr18:77905340	C/T	rs4476245	chr18:77840679	C/T	0.842	0.934	Methylation levels at chr18:77793182 hg19 coordenate probe cg04727522 in Temporal cortex	1.15e-10	cg04727522	113318	TXNL4A	Gibbs J	20485568	2010	European	NHLBI GRASP Catalog (version 2)	NA	NA	NA	NA	NA	572	NA
PARD6G-AS1	rs56357216	chr18:77905340	C/T	rs9961036	chr18:77827299	T/G	0.842	0.934	Methylation levels at chr18:77793182 hg19 coordenate probe cg04727522 in Temporal cortex	1.15e-10	cg04727522	113318	TXNL4A	Gibbs J	20485568	2010	European	NHLBI GRASP Catalog (version 2)	NA	NA	NA	NA	NA	572	NA
PARD6G-AS1	rs56357216	chr18:77905340	C/T	rs558084	chr18:77839701	C/T	0.837	0.934	Methylation levels at chr18:77793182 hg19 coordenate probe cg04727522 in Temporal cortex	1.15e-10	cg04727522	113318	TXNL4A	Gibbs J	20485568	2010	European	NHLBI GRASP Catalog (version 2)	NA	NA	NA	NA	NA	572	NA
PARD6G-AS1	rs1106086	chr18:77905109	C/G	rs1064059	chr18:77893683	G/A	0.952	0.994	Methylation levels at chr18:77793182 hg19 coordenate probe cg04727522 in Caudal pons	1.14e-11	cg04727522	113318	TXNL4A	Gibbs J	20485568	2010	European	NHLBI GRASP Catalog (version 2)	NA	NA	NA	NA	NA	572	NA
PARD6G-AS1	rs56357216	chr18:77905340	C/T	rs1064059	chr18:77893683	G/A	0.941	0.994	Methylation levels at chr18:77793182 hg19 coordenate probe cg04727522 in Caudal pons	1.14e-11	cg04727522	113318	TXNL4A	Gibbs J	20485568	2010	European	NHLBI GRASP Catalog (version 2)	NA	NA	NA	NA	NA	572	NA

## Sheet: (C) Effect & proxy SNPs MAF
Effect SNP rs#ID	Gene locus	Minor allele	Global MAF 1000Genomes	Type/Region	Coordinate (chr:position)	#Studies	#Phenotypes	Min. P-val	Max. P-val
rs1050919	PARD6G-AS1	T	0.1256	Intron	chr18:77906500	5	7	-7.5	-1.4
rs56357216	PARD6G-AS1	C	0.1797	upstream variant 2KB	chr18:77905340	proxy	proxy	proxy	proxy
rs1106086	PARD6G-AS1	C	0.138	upstream variant 2KB	chr18:77905109	proxy	proxy	proxy	proxy
rs10925069	GCSAML	C	0.2095	intron variant,upstream variant 2KB	chr1:247681313	proxy	proxy	proxy	proxy
Effect proxy SNP rs#ID	Gene locus	Minor allele	Global MAF 1000Genomes	Type/Region	Coordinate (chr:position)	#Studies	#Phenotypes	Min. P-val	Max. P-val
rs9961036	RBFADN	T	0.1777	---	chr18:77827299	2	6	-11.3	-1.4
rs9960413	ADNP2	A	0.1278	3'UTR	chr18:77897605	2	5	-10.4	-1.5
rs9952845	PARD6G-AS1	T	0.1392	Intron	chr18:77907680	3	6	-10.4	-1.4
rs9949257	ADNP2	G	0.1254	Intron	chr18:77888810	2	5	-10.4	-1.4
rs9945590	PARD6G-AS1, PARD6G	G	0.1408	3'UTR	chr18:77917450	3	6	-10.4	-1.5
rs9916895	ADNP2	C	0.1252	Intron	chr18:77888250	3	6	-10.4	-1.4
rs9304062	ADNP2	A	0.1254	Intron	chr18:77888708	6	9	-10.2	-1.3
rs9304061	ADNP2	T	0.1252	Intron	chr18:77888534	2	5	-10.4	-1.4
rs8091638	PARD6G-AS1, PARD6G	C	0.1408	Intron	chr18:77928345	3	6	-10.4	-1.6
rs8090009	PARD6G	C	0.1643	Intron	chr18:77948960	4	7	-10.7	-1.3
rs7550918	GCSAML	C	0.2534	Intron	chr1:247675559	5	6	-10.5	-1.5
rs7239992	PARD6G-AS1	C	0.13	---	chr18:77904282	3	6	-10.4	-1.4
rs7229329	PARD6G-AS1, PARD6G	A	0.145	Intron	chr18:77914804	4	7	-10.4	-1.6
rs7228228	-	G	0.151	---	chr18:77817471	2	5	-11.3	-1.6
rs7227720	PARD6G	C	0.1448	Intron	chr18:77960283	3	6	-10.7	-1.5
rs558084	RBFADN	C	0.1552	3' of gene within 500bp	chr18:77839701	4	8	-11.3	-1.3
rs4476245	-	C	0.1556	---	chr18:77840679	2	6	-11.3	-1.3
rs4465665	-	G	0.1466	---	chr18:77818334	2	5	-11.3	-1.6
rs4402630	-	A	0.1508	---	chr18:77818479	2	5	-11.3	-1.6
rs3087701	PARD6G-AS1, PARD6G	C	0.1462	3'UTR	chr18:77915906	5	8	-10.4	-1.3
rs12970270	ADNP2	G	0.1246	Intron	chr18:77874390	3	6	-10.4	-1.4
rs12970258	ADNP2	T	0.125	Intron	chr18:77874366	3	6	-10.4	-1.4
rs12962889	ADNP2	A	0.1292	Intron	chr18:77878984	3	6	-10.4	-1.4
rs12960187	PARD6G	T	0.1002	Intron	chr18:77966280	5	9	-10.7	-1.3
rs12955721	ADNP2	G	0.1272	Intron	chr18:77887616	3	6	-10.4	-1.3
rs12201	PARD6G-AS1, PARD6G	C	0.145	3'UTR	chr18:77916015	4	7	-10.4	-1.3
rs11665534	ADNP2	C	0.1248	Intron	chr18:77892587	3	6	-10.4	-1.3
rs11665511	ADNP2	A	0.125	Intron	chr18:77892440	3	6	-10.4	-1.3
rs11664816	PARD6G-AS1, PARD6G	C	0.1482	Intron	chr18:77936752	4	7	-11.8	-1.4
rs11664130	PARD6G-AS1, PARD6G	C	0.146	Intron	chr18:77936741	3	6	-11.6	-1.6
rs11662921	ADNP2	T	0.125	Intron	chr18:77891443	3	6	-10.4	-1.4
rs11661383	-	A	0.0948	---	chr18:77812282	3	6	-11.3	-1.3
rs11660949	ADNP2	C	0.125	Intron	chr18:77888969	2	5	-10.4	-1.4
rs11660306	PARD6G-AS1, PARD6G	G	0.1094	Intron	chr18:77932404	3	6	-11.6	-1.7
rs11660007	ADNP2	T	0.1248	Intron	chr18:77891511	3	6	-10.4	-1.4
rs11659843	PARD6G	T	0.1422	Intron	chr18:77984717	3	5	-11.1	-1.7
rs11659187	PARD6G	G	0.1486	Intron	chr18:77937877	3	6	-11.6	-1.5
rs1064059	ADNP2	G	0.1248	Synonymous	chr18:77893683	7	10	-10.9	-1.3
rs1064058	ADNP2	A	0.125	Synonymous	chr18:77891039	3	6	-10.4	-1.3

## Sheet: (D) rs1050919 chromatin states
Epigenome ID (EID)	Group	Description	H3K4me1	H3K4me3	H3K27ac	H3K9ac	DNase
E017	IMR90	IMR90 fetal lung fibroblasts Cell Line	H3K4me1_Enh	H3K4me3_Pro	H3K27ac_Enh	H3K9ac_Pro
E015	ESC	HUES6 Cells		H3K4me3_Pro	H3K27ac_Enh
E014	ESC	HUES48 Cells		H3K4me3_Pro
E003	ESC	H1 Cells				H3K9ac_Pro
E024	ESC	ES-UCSF4 Cells	H3K4me1_Enh	H3K4me3_Pro
E022	iPSC	iPS DF 19.11 Cells	H3K4me1_Enh	H3K4me3_Pro	H3K27ac_Enh
E007	ES-deriv	H1 Derived Neuronal Progenitor Cultured Cells		H3K4me3_Pro		H3K9ac_Pro
E009	ES-deriv	H9 Derived Neuronal Progenitor Cultured Cells	H3K4me1_Enh
E010	ES-deriv	H9 Derived Neuron Cultured Cells		H3K4me3_Pro
E012	ES-deriv	hESC Derived CD56+ Ectoderm Cultured Cells		H3K4me3_Pro
E005	ES-deriv	H1 BMP4 Derived Trophoblast Cultured Cells		H3K4me3_Pro
E006	ES-deriv	H1 Derived Mesenchymal Stem Cells	H3K4me1_Enh
E062	Blood & T-cell	Primary mononuclear cells from peripheral blood	H3K4me1_Enh	H3K4me3_Pro		H3K9ac_Pro
E034	Blood & T-cell	Primary T cells from peripheral blood	H3K4me1_Enh	H3K4me3_Pro
E045	Blood & T-cell	Primary T cells effector/memory enriched from peripheral blood	H3K4me1_Enh	H3K4me3_Pro
E033	Blood & T-cell	Primary T cells from cord blood		H3K4me3_Pro
E044	Blood & T-cell	Primary T regulatory cells from peripheral blood	H3K4me1_Enh	H3K4me3_Pro
E043	Blood & T-cell	Primary T helper cells from peripheral blood	H3K4me1_Enh	H3K4me3_Pro
E039	Blood & T-cell	Primary T helper naive cells from peripheral blood	H3K4me1_Enh	H3K4me3_Pro	H3K27ac_Enh
E041	Blood & T-cell	Primary T helper cells PMA-I stimulated	H3K4me1_Enh
E042	Blood & T-cell	Primary T helper 17 cells PMA-I stimulated	H3K4me1_Enh	H3K4me3_Pro
E040	Blood & T-cell	Primary T helper memory cells from peripheral blood 1	H3K4me1_Enh	H3K4me3_Pro
E037	Blood & T-cell	Primary T helper memory cells from peripheral blood 2	H3K4me1_Enh
E048	Blood & T-cell	Primary T CD8+ memory cells from peripheral blood	H3K4me1_Enh	H3K4me3_Pro
E038	Blood & T-cell	Primary T helper naive cells from peripheral blood	H3K4me1_Enh	H3K4me3_Pro	H3K27ac_Enh
E047	Blood & T-cell	Primary T CD8+ naive cells from peripheral blood	H3K4me1_Enh	H3K4me3_Pro
E029	HSC & B-cell	Primary monocytes from peripheral blood	H3K4me1_Enh	H3K4me3_Pro	H3K27ac_Enh
E031	HSC & B-cell	Primary B cells from cord blood	H3K4me1_Enh	H3K4me3_Pro
E035	HSC & B-cell	Primary hematopoietic stem cells	H3K4me1_Enh	H3K4me3_Pro
E051	HSC & B-cell	Primary hematopoietic stem cells G-CSF-mobilized Male	H3K4me1_Enh	H3K4me3_Pro
E050	HSC & B-cell	Primary hematopoietic stem cells G-CSF-mobilized Female	H3K4me1_Enh	H3K4me3_Pro
E036	HSC & B-cell	Primary hematopoietic stem cells short term culture	H3K4me1_Enh	H3K4me3_Pro
E032	HSC & B-cell	Primary B cells from peripheral blood	H3K4me1_Enh	H3K4me3_Pro	H3K27ac_Enh		DNase
E046	HSC & B-cell	Primary Natural Killer cells from peripheral blood	H3K4me1_Enh	H3K4me3_Pro
E030	HSC & B-cell	Primary neutrophils from peripheral blood	H3K4me1_Enh	H3K4me3_Pro
E026	Mesench	Bone Marrow Derived Cultured Mesenchymal Stem Cells	H3K4me1_Enh	H3K4me3_Pro	H3K27ac_Enh	H3K9ac_Pro
E049	Mesench	Mesenchymal Stem Cell Derived Chondrocyte Cultured Cells	H3K4me1_Enh	H3K4me3_Pro	H3K27ac_Enh	H3K9ac_Pro
E025	Mesench	Adipose Derived Mesenchymal Stem Cell Cultured Cells		H3K4me3_Pro		H3K9ac_Pro
E023	Mesench	Mesenchymal Stem Cell Derived Adipocyte Cultured Cells	H3K4me1_Enh	H3K4me3_Pro		H3K9ac_Pro
E052	Myosat	Muscle Satellite Cultured Cells	H3K4me1_Enh	H3K4me3_Pro		H3K9ac_Pro
E055	Epithelial	Foreskin Fibroblast Primary Cells skin01	H3K4me1_Enh	H3K4me3_Pro	H3K27ac_Enh
E056	Epithelial	Foreskin Fibroblast Primary Cells skin02	H3K4me1_Enh	H3K4me3_Pro	H3K27ac_Enh
E059	Epithelial	Foreskin Melanocyte Primary Cells skin01	H3K4me1_Enh	H3K4me3_Pro	H3K27ac_Enh
E061	Epithelial	Foreskin Melanocyte Primary Cells skin03	H3K4me1_Enh	H3K4me3_Pro	H3K27ac_Enh
E057	Epithelial	Foreskin Keratinocyte Primary Cells skin02	H3K4me1_Enh	H3K4me3_Pro
E058	Epithelial	Foreskin Keratinocyte Primary Cells skin03	H3K4me1_Enh	H3K4me3_Pro	H3K27ac_Enh
E028	Epithelial	Breast variant Human Mammary Epithelial Cells (vHMEC)	H3K4me1_Enh	H3K4me3_Pro
E027	Epithelial	Breast Myoepithelial Primary Cells	H3K4me1_Enh	H3K4me3_Pro		H3K9ac_Pro
E054	Neurosph	Ganglion Eminence derived primary cultured neurospheres	H3K4me1_Enh	H3K4me3_Pro
E053	Neurosph	Cortex derived primary cultured neurospheres	H3K4me1_Enh	H3K4me3_Pro
E112	Thymus	Thymus		H3K4me3_Pro
E093	Thymus	Fetal Thymus	H3K4me1_Enh	H3K4me3_Pro	H3K27ac_Enh
E071	Brain	Brain Hippocampus Middle	H3K4me1_Enh	H3K4me3_Pro	H3K27ac_Enh
E074	Brain	Brain Substantia Nigra	H3K4me1_Enh	H3K4me3_Pro	H3K27ac_Enh	H3K9ac_Pro
E068	Brain	Brain Anterior Caudate	H3K4me1_Enh	H3K4me3_Pro	H3K27ac_Enh	H3K9ac_Pro
E069	Brain	Brain Cingulate Gyrus	H3K4me1_Enh	H3K4me3_Pro	H3K27ac_Enh	H3K9ac_Pro
E072	Brain	Brain Inferior Temporal Lobe	H3K4me1_Enh	H3K4me3_Pro	H3K27ac_Enh	H3K9ac_Pro
E067	Brain	Brain Angular Gyrus	H3K4me1_Enh	H3K4me3_Pro	H3K27ac_Enh	H3K9ac_Pro
E073	Brain	Brain_Dorsolateral_Prefrontal_Cortex	H3K4me1_Enh	H3K4me3_Pro	H3K27ac_Enh	H3K9ac_Pro
E070	Brain	Brain Germinal Matrix	H3K4me1_Enh	H3K4me3_Pro
E082	Brain	Fetal Brain Female	H3K4me1_Enh	H3K4me3_Pro
E081	Brain	Fetal Brain Male	H3K4me1_Enh	H3K4me3_Pro
E063	Adipose	Adipose Nuclei	H3K4me1_Enh	H3K4me3_Pro	H3K27ac_Enh	H3K9ac_Pro
E108	Muscle	Skeletal Muscle Female	H3K4me1_Enh	H3K4me3_Pro		H3K9ac_Pro
E107	Muscle	Skeletal Muscle Male	H3K4me1_Enh	H3K4me3_Pro		H3K9ac_Pro
E089	Muscle	Fetal Muscle Trunk	H3K4me1_Enh	H3K4me3_Pro
E090	Muscle	Fetal Muscle Leg	H3K4me1_Enh	H3K4me3_Pro			DNase
E083	Heart	Fetal Heart	H3K4me1_Enh	H3K4me3_Pro		H3K9ac_Pro	DNase
E104	Heart	Right Atrium		H3K4me3_Pro
E095	Heart	Left Ventricle	H3K4me1_Enh	H3K4me3_Pro
E105	Heart	Right Ventricle	H3K4me1_Enh	H3K4me3_Pro	H3K27ac_Enh
E078	Sm. Muscle	Duodenum Smooth Muscle	H3K4me1_Enh	H3K4me3_Pro
E076	Sm. Muscle	Colon Smooth Muscle	H3K4me1_Enh	H3K4me3_Pro	H3K27ac_Enh	H3K9ac_Pro
E103	Sm. Muscle	Rectal Smooth Muscle		H3K4me3_Pro
E111	Sm. Muscle	Stomach Smooth Muscle	H3K4me1_Enh	H3K4me3_Pro	H3K27ac_Enh	H3K9ac_Pro
E092	Digestive	Fetal Stomach	H3K4me1_Enh	H3K4me3_Pro	H3K27ac_Enh
E085	Digestive	Fetal Intestine Small	H3K4me1_Enh	H3K4me3_Pro	H3K27ac_Enh
E084	Digestive	Fetal Intestine Large	H3K4me1_Enh	H3K4me3_Pro	H3K27ac_Enh
E109	Digestive	Small Intestine	H3K4me1_Enh	H3K4me3_Pro	H3K27ac_Enh
E106	Digestive	Sigmoid Colon	H3K4me1_Enh	H3K4me3_Pro	H3K27ac_Enh
E075	Digestive	Colonic Mucosa	H3K4me1_Enh	H3K4me3_Pro		H3K9ac_Pro
E101	Digestive	Rectal Mucosa Donor 29	H3K4me1_Enh	H3K4me3_Pro	H3K27ac_Enh	H3K9ac_Pro
E102	Digestive	Rectal Mucosa Donor 31	H3K4me1_Enh	H3K4me3_Pro		H3K9ac_Pro
E110	Digestive	Stomach Mucosa	H3K4me1_Enh	H3K4me3_Pro		H3K9ac_Pro
E077	Digestive	Duodenum Mucosa	H3K4me1_Enh	H3K4me3_Pro		H3K9ac_Pro
E079	Digestive	Esophagus	H3K4me1_Enh	H3K4me3_Pro
E094	Digestive	Gastric	H3K4me1_Enh	H3K4me3_Pro
E099	Other	Placenta Amnion		H3K4me3_Pro
E086	Other	Fetal Kidney		H3K4me3_Pro		H3K9ac_Pro
E088	Other	Fetal Lung	H3K4me1_Enh	H3K4me3_Pro		H3K9ac_Pro
E097	Other	Ovary	H3K4me1_Enh	H3K4me3_Pro
E087	Other	Pancreatic Islets		H3K4me3_Pro	H3K27ac_Enh	H3K9ac_Pro
E080	Other	Fetal Adrenal Gland	H3K4me1_Enh	H3K4me3_Pro	H3K27ac_Enh
E091	Other	Placenta		H3K4me3_Pro	H3K27ac_Enh
E066	Other	Liver	H3K4me1_Enh	H3K4me3_Pro	H3K27ac_Enh	H3K9ac_Pro
E098	Other	Pancreas	H3K4me1_Enh	H3K4me3_Pro	H3K27ac_Enh		DNase
E096	Other	Lung	H3K4me1_Enh	H3K4me3_Pro	H3K27ac_Enh
E113	Other	Spleen	H3K4me1_Enh	H3K4me3_Pro
E114	ENCODE2012	A549 EtOH 0.02pct Lung Carcinoma Cell Line		H3K4me3_Pro		H3K9ac_Pro
E115	ENCODE2012	Dnd41 TCell Leukemia Cell Line	H3K4me1_Enh	H3K4me3_Pro
E116	ENCODE2012	GM12878 Lymphoblastoid Cells		H3K4me3_Pro		H3K9ac_Pro
E117	ENCODE2012	HeLa-S3 Cervical Carcinoma Cell Line		H3K4me3_Pro	H3K27ac_Enh	H3K9ac_Pro
E118	ENCODE2012	HepG2 Hepatocellular Carcinoma Cell Line		H3K4me3_Pro		H3K9ac_Pro
E119	ENCODE2012	HMEC Mammary Epithelial Primary Cells	H3K4me1_Enh	H3K4me3_Pro	H3K27ac_Enh	H3K9ac_Pro	DNase
E120	ENCODE2012	HSMM Skeletal Muscle Myoblasts Cells		H3K4me3_Pro
E121	ENCODE2012	HSMM cell derived Skeletal Muscle Myotubes Cells	H3K4me1_Enh	H3K4me3_Pro	H3K27ac_Enh	H3K9ac_Pro
E122	ENCODE2012	HUVEC Umbilical Vein Endothelial Primary Cells	H3K4me1_Enh	H3K4me3_Pro		H3K9ac_Pro
E124	ENCODE2012	Monocytes-CD14+ RO01746 Primary Cells	H3K4me1_Enh	H3K4me3_Pro	H3K27ac_Enh	H3K9ac_Pro	DNase
E125	ENCODE2012	NH-A Astrocytes Primary Cells	H3K4me1_Enh	H3K4me3_Pro	H3K27ac_Enh	H3K9ac_Pro
E126	ENCODE2012	NHDF-Ad Adult Dermal Fibroblast Primary Cells		H3K4me3_Pro		H3K9ac_Pro
E127	ENCODE2012	NHEK-Epidermal Keratinocyte Primary Cells	H3K4me1_Enh	H3K4me3_Pro	H3K27ac_Enh	H3K9ac_Pro
E128	ENCODE2012	NHLF Lung Fibroblast Primary Cells		H3K4me3_Pro	H3K27ac_Enh	H3K9ac_Pro
E129	ENCODE2012	Osteoblast Primary Cells	H3K4me1_Enh	H3K4me3_Pro	H3K27ac_Enh

## Sheet: (E) rs56357216 chromatin states
			Chromatin state models
Epigenome ID (EID)	Group	Description	Core 15-state model	25-state model using 12 imputed marks	H3K4me1	H3K4me3	H3K27ac	H3K9ac	DNase
E017	IMR90	IMR90 fetal lung fibroblasts Cell Line	2_TssAFlnk	2_PromU	H3K4me1_Enh	H3K4me3_Pro	H3K27ac_Enh	H3K9ac_Pro	DNase
E002	ESC	ES-WA7 Cells		22_PromP
E008	ESC	H9 Cells	1_TssA	22_PromP		H3K4me3_Pro
E001	ESC	ES-I3 Cells		22_PromP
E015	ESC	HUES6 Cells	3_TxFlnk	1_TssA		H3K4me3_Pro	H3K27ac_Enh
E014	ESC	HUES48 Cells	3_TxFlnk	1_TssA		H3K4me3_Pro		H3K9ac_Pro
E016	ESC	HUES64 Cells	1_TssA	1_TssA		H3K4me3_Pro		H3K9ac_Pro
E003	ESC	H1 Cells	1_TssA	2_PromU	H3K4me1_Enh	H3K4me3_Pro		H3K9ac_Pro
E024	ESC	ES-UCSF4 Cells	1_TssA	2_PromU	H3K4me1_Enh	H3K4me3_Pro
E020	iPSC	iPS-20b Cells	1_TssA	22_PromP		H3K4me3_Pro		H3K9ac_Pro
E019	iPSC	iPS-18 Cells		22_PromP
E018	iPSC	iPS-15b Cells		22_PromP		H3K4me3_Pro		H3K9ac_Pro
E021	iPSC	iPS DF 6.9 Cells		22_PromP		H3K4me3_Pro
E022	iPSC	iPS DF 19.11 Cells	2_TssAFlnk	1_TssA	H3K4me1_Enh	H3K4me3_Pro	H3K27ac_Enh
E007	ES-deriv	H1 Derived Neuronal Progenitor Cultured Cells	1_TssA	2_PromU		H3K4me3_Pro		H3K9ac_Pro	DNase
E009	ES-deriv	H9 Derived Neuronal Progenitor Cultured Cells	1_TssA	2_PromU	H3K4me1_Enh	H3K4me3_Pro
E010	ES-deriv	H9 Derived Neuron Cultured Cells	1_TssA	2_PromU	H3K4me1_Enh	H3K4me3_Pro
E013	ES-deriv	hESC Derived CD56+ Mesoderm Cultured Cells		1_TssA			H3K27ac_Enh
E012	ES-deriv	hESC Derived CD56+ Ectoderm Cultured Cells	1_TssA	1_TssA		H3K4me3_Pro
E011	ES-deriv	hESC Derived CD184+ Endoderm Cultured Cells		22_PromP
E004	ES-deriv	H1 BMP4 Derived Mesendoderm Cultured Cells	1_TssA	22_PromP		H3K4me3_Pro		H3K9ac_Pro
E005	ES-deriv	H1 BMP4 Derived Trophoblast Cultured Cells	3_TxFlnk	1_TssA		H3K4me3_Pro
E006	ES-deriv	H1 Derived Mesenchymal Stem Cells		1_TssA	H3K4me1_Enh				DNase
E062	Blood & T-cell	Primary mononuclear cells from peripheral blood	1_TssA	2_PromU	H3K4me1_Enh	H3K4me3_Pro		H3K9ac_Pro
E034	Blood & T-cell	Primary T cells from peripheral blood	11_BivFlnk	2_PromU	H3K4me1_Enh	H3K4me3_Pro			DNase
E045	Blood & T-cell	Primary T cells effector/memory enriched from peripheral blood	2_TssAFlnk	2_PromU	H3K4me1_Enh	H3K4me3_Pro
E033	Blood & T-cell	Primary T cells from cord blood	1_TssA	2_PromU		H3K4me3_Pro
E044	Blood & T-cell	Primary T regulatory cells from peripheral blood	10_TssBiv	2_PromU	H3K4me1_Enh	H3K4me3_Pro
E043	Blood & T-cell	Primary T helper cells from peripheral blood	2_TssAFlnk	2_PromU	H3K4me1_Enh	H3K4me3_Pro
E039	Blood & T-cell	Primary T helper naive cells from peripheral blood	1_TssA	2_PromU	H3K4me1_Enh	H3K4me3_Pro	H3K27ac_Enh
E041	Blood & T-cell	Primary T helper cells PMA-I stimulated	1_TssA	2_PromU	H3K4me1_Enh	H3K4me3_Pro	H3K27ac_Enh
E042	Blood & T-cell	Primary T helper 17 cells PMA-I stimulated	1_TssA	2_PromU	H3K4me1_Enh	H3K4me3_Pro	H3K27ac_Enh
E040	Blood & T-cell	Primary T helper memory cells from peripheral blood 1	7_Enh	2_PromU	H3K4me1_Enh	H3K4me3_Pro
E037	Blood & T-cell	Primary T helper memory cells from peripheral blood 2	7_Enh	2_PromU	H3K4me1_Enh	H3K4me3_Pro	H3K27ac_Enh
E048	Blood & T-cell	Primary T CD8+ memory cells from peripheral blood	1_TssA	2_PromU	H3K4me1_Enh	H3K4me3_Pro
E038	Blood & T-cell	Primary T helper naive cells from peripheral blood	1_TssA	2_PromU	H3K4me1_Enh	H3K4me3_Pro	H3K27ac_Enh	H3K9ac_Pro
E047	Blood & T-cell	Primary T CD8+ naive cells from peripheral blood	1_TssA	2_PromU	H3K4me1_Enh	H3K4me3_Pro	H3K27ac_Enh
E029	HSC & B-cell	Primary monocytes from peripheral blood	2_TssAFlnk	2_PromU	H3K4me1_Enh	H3K4me3_Pro
E031	HSC & B-cell	Primary B cells from cord blood	2_TssAFlnk	2_PromU	H3K4me1_Enh	H3K4me3_Pro
E035	HSC & B-cell	Primary hematopoietic stem cells	1_TssA	2_PromU	H3K4me1_Enh	H3K4me3_Pro
E051	HSC & B-cell	Primary hematopoietic stem cells G-CSF-mobilized Male	2_TssAFlnk	2_PromU	H3K4me1_Enh	H3K4me3_Pro
E050	HSC & B-cell	Primary hematopoietic stem cells G-CSF-mobilized Female	1_TssA	2_PromU	H3K4me1_Enh	H3K4me3_Pro			DNase
E036	HSC & B-cell	Primary hematopoietic stem cells short term culture	2_TssAFlnk	2_PromU	H3K4me1_Enh	H3K4me3_Pro
E032	HSC & B-cell	Primary B cells from peripheral blood	1_TssA	2_PromU	H3K4me1_Enh	H3K4me3_Pro	H3K27ac_Enh		DNase
E046	HSC & B-cell	Primary Natural Killer cells from peripheral blood	1_TssA	2_PromU	H3K4me1_Enh	H3K4me3_Pro
E030	HSC & B-cell	Primary neutrophils from peripheral blood	10_TssBiv	2_PromU	H3K4me1_Enh	H3K4me3_Pro
E026	Mesench	Bone Marrow Derived Cultured Mesenchymal Stem Cells	1_TssA	2_PromU		H3K4me3_Pro	H3K27ac_Enh	H3K9ac_Pro
E049	Mesench	Mesenchymal Stem Cell Derived Chondrocyte Cultured Cells	1_TssA	2_PromU	H3K4me1_Enh	H3K4me3_Pro	H3K27ac_Enh	H3K9ac_Pro
E025	Mesench	Adipose Derived Mesenchymal Stem Cell Cultured Cells	1_TssA	2_PromU		H3K4me3_Pro		H3K9ac_Pro
E023	Mesench	Mesenchymal Stem Cell Derived Adipocyte Cultured Cells	1_TssA	2_PromU		H3K4me3_Pro		H3K9ac_Pro
E052	Myosat	Muscle Satellite Cultured Cells	1_TssA	2_PromU	H3K4me1_Enh	H3K4me3_Pro		H3K9ac_Pro
E055	Epithelial	Foreskin Fibroblast Primary Cells skin01	1_TssA	3_PromD1	H3K4me1_Enh	H3K4me3_Pro	H3K27ac_Enh		DNase
E056	Epithelial	Foreskin Fibroblast Primary Cells skin02	1_TssA	2_PromU	H3K4me1_Enh	H3K4me3_Pro	H3K27ac_Enh		DNase
E059	Epithelial	Foreskin Melanocyte Primary Cells skin01	1_TssA	2_PromU	H3K4me1_Enh	H3K4me3_Pro	H3K27ac_Enh		DNase
E061	Epithelial	Foreskin Melanocyte Primary Cells skin03	1_TssA	2_PromU	H3K4me1_Enh	H3K4me3_Pro	H3K27ac_Enh
E057	Epithelial	Foreskin Keratinocyte Primary Cells skin02	1_TssA	2_PromU	H3K4me1_Enh	H3K4me3_Pro			DNase
E058	Epithelial	Foreskin Keratinocyte Primary Cells skin03	3_TxFlnk	3_PromD1	H3K4me1_Enh	H3K4me3_Pro	H3K27ac_Enh
E028	Epithelial	Breast variant Human Mammary Epithelial Cells (vHMEC)	1_TssA	2_PromU	H3K4me1_Enh	H3K4me3_Pro			DNase
E027	Epithelial	Breast Myoepithelial Primary Cells	1_TssA	2_PromU	H3K4me1_Enh	H3K4me3_Pro		H3K9ac_Pro
E054	Neurosph	Ganglion Eminence derived primary cultured neurospheres	1_TssA	2_PromU	H3K4me1_Enh	H3K4me3_Pro
E053	Neurosph	Cortex derived primary cultured neurospheres	2_TssAFlnk	1_TssA	H3K4me1_Enh	H3K4me3_Pro
E112	Thymus	Thymus	1_TssA	2_PromU		H3K4me3_Pro	H3K27ac_Enh
E093	Thymus	Fetal Thymus	10_TssBiv	2_PromU	H3K4me1_Enh	H3K4me3_Pro	H3K27ac_Enh
E071	Brain	Brain Hippocampus Middle	1_TssA	2_PromU	H3K4me1_Enh	H3K4me3_Pro	H3K27ac_Enh
E074	Brain	Brain Substantia Nigra	1_TssA	2_PromU	H3K4me1_Enh	H3K4me3_Pro	H3K27ac_Enh	H3K9ac_Pro
E068	Brain	Brain Anterior Caudate	1_TssA	2_PromU	H3K4me1_Enh	H3K4me3_Pro	H3K27ac_Enh	H3K9ac_Pro
E069	Brain	Brain Cingulate Gyrus	1_TssA	2_PromU	H3K4me1_Enh	H3K4me3_Pro	H3K27ac_Enh	H3K9ac_Pro
E072	Brain	Brain Inferior Temporal Lobe	1_TssA	2_PromU	H3K4me1_Enh	H3K4me3_Pro	H3K27ac_Enh	H3K9ac_Pro
E067	Brain	Brain Angular Gyrus	1_TssA	2_PromU	H3K4me1_Enh	H3K4me3_Pro	H3K27ac_Enh	H3K9ac_Pro
E073	Brain	Brain_Dorsolateral_Prefrontal_Cortex	1_TssA	2_PromU	H3K4me1_Enh	H3K4me3_Pro	H3K27ac_Enh	H3K9ac_Pro
E070	Brain	Brain Germinal Matrix	1_TssA	1_TssA		H3K4me3_Pro
E082	Brain	Fetal Brain Female	1_TssA	2_PromU	H3K4me1_Enh	H3K4me3_Pro			DNase
E081	Brain	Fetal Brain Male	1_TssA	2_PromU	H3K4me1_Enh	H3K4me3_Pro			DNase
E063	Adipose	Adipose Nuclei	2_TssAFlnk	2_PromU	H3K4me1_Enh	H3K4me3_Pro		H3K9ac_Pro
E100	Muscle	Psoas Muscle	1_TssA	1_TssA		H3K4me3_Pro
E108	Muscle	Skeletal Muscle Female	1_TssA	2_PromU	H3K4me1_Enh	H3K4me3_Pro		H3K9ac_Pro
E107	Muscle	Skeletal Muscle Male	2_TssAFlnk	2_PromU	H3K4me1_Enh	H3K4me3_Pro		H3K9ac_Pro
E089	Muscle	Fetal Muscle Trunk	1_TssA	2_PromU	H3K4me1_Enh	H3K4me3_Pro			DNase
E090	Muscle	Fetal Muscle Leg	1_TssA	1_TssA	H3K4me1_Enh	H3K4me3_Pro	H3K27ac_Enh		DNase
E083	Heart	Fetal Heart		2_PromU		H3K4me3_Pro		H3K9ac_Pro	DNase
E104	Heart	Right Atrium	1_TssA	1_TssA		H3K4me3_Pro
E095	Heart	Left Ventricle	1_TssA	1_TssA		H3K4me3_Pro
E105	Heart	Right Ventricle	1_TssA	2_PromU	H3K4me1_Enh	H3K4me3_Pro	H3K27ac_Enh
E065	Heart	Aorta		1_TssA
E078	Sm. Muscle	Duodenum Smooth Muscle	1_TssA	2_PromU	H3K4me1_Enh	H3K4me3_Pro
E076	Sm. Muscle	Colon Smooth Muscle	1_TssA	2_PromU	H3K4me1_Enh	H3K4me3_Pro	H3K27ac_Enh	H3K9ac_Pro
E103	Sm. Muscle	Rectal Smooth Muscle	1_TssA	2_PromU		H3K4me3_Pro		H3K9ac_Pro
E111	Sm. Muscle	Stomach Smooth Muscle	1_TssA	2_PromU	H3K4me1_Enh	H3K4me3_Pro	H3K27ac_Enh	H3K9ac_Pro
E092	Digestive	Fetal Stomach	1_TssA	2_PromU		H3K4me3_Pro	H3K27ac_Enh		DNase
E085	Digestive	Fetal Intestine Small	1_TssA	2_PromU	H3K4me1_Enh	H3K4me3_Pro	H3K27ac_Enh
E084	Digestive	Fetal Intestine Large	1_TssA	2_PromU	H3K4me1_Enh	H3K4me3_Pro	H3K27ac_Enh
E109	Digestive	Small Intestine	1_TssA	2_PromU	H3K4me1_Enh	H3K4me3_Pro	H3K27ac_Enh
E106	Digestive	Sigmoid Colon	1_TssA	2_PromU	H3K4me1_Enh	H3K4me3_Pro	H3K27ac_Enh
E075	Digestive	Colonic Mucosa	1_TssA	2_PromU	H3K4me1_Enh	H3K4me3_Pro		H3K9ac_Pro
E101	Digestive	Rectal Mucosa Donor 29	1_TssA	2_PromU	H3K4me1_Enh	H3K4me3_Pro	H3K27ac_Enh	H3K9ac_Pro
E102	Digestive	Rectal Mucosa Donor 31	7_Enh	2_PromU	H3K4me1_Enh	H3K4me3_Pro	H3K27ac_Enh	H3K9ac_Pro
E110	Digestive	Stomach Mucosa		2_PromU	H3K4me1_Enh	H3K4me3_Pro
E077	Digestive	Duodenum Mucosa	1_TssA	2_PromU	H3K4me1_Enh	H3K4me3_Pro		H3K9ac_Pro
E079	Digestive	Esophagus		1_TssA	H3K4me1_Enh	H3K4me3_Pro
E094	Digestive	Gastric		1_TssA	H3K4me1_Enh	H3K4me3_Pro
E099	Other	Placenta Amnion	1_TssA	2_PromU		H3K4me3_Pro
E086	Other	Fetal Kidney	1_TssA	2_PromU		H3K4me3_Pro		H3K9ac_Pro	DNase
E088	Other	Fetal Lung	1_TssA	2_PromU	H3K4me1_Enh	H3K4me3_Pro		H3K9ac_Pro	DNase
E097	Other	Ovary	1_TssA	2_PromU		H3K4me3_Pro	H3K27ac_Enh		DNase
E087	Other	Pancreatic Islets	1_TssA	2_PromU		H3K4me3_Pro	H3K27ac_Enh	H3K9ac_Pro
E080	Other	Fetal Adrenal Gland	1_TssA	2_PromU	H3K4me1_Enh	H3K4me3_Pro	H3K27ac_Enh		DNase
E091	Other	Placenta		1_TssA
E066	Other	Liver	1_TssA	2_PromU	H3K4me1_Enh	H3K4me3_Pro	H3K27ac_Enh	H3K9ac_Pro
E098	Other	Pancreas	1_TssA	1_TssA	H3K4me1_Enh	H3K4me3_Pro			DNase
E096	Other	Lung	1_TssA	1_TssA		H3K4me3_Pro	H3K27ac_Enh
E113	Other	Spleen		1_TssA	H3K4me1_Enh	H3K4me3_Pro
E114	ENCODE2012	A549 EtOH 0.02pct Lung Carcinoma Cell Line	1_TssA	2_PromU		H3K4me3_Pro	H3K27ac_Enh	H3K9ac_Pro
E115	ENCODE2012	Dnd41 TCell Leukemia Cell Line	2_TssAFlnk	2_PromU	H3K4me1_Enh	H3K4me3_Pro		H3K9ac_Pro
E116	ENCODE2012	GM12878 Lymphoblastoid Cells	2_TssAFlnk	2_PromU		H3K4me3_Pro		H3K9ac_Pro	DNase
E117	ENCODE2012	HeLa-S3 Cervical Carcinoma Cell Line	1_TssA	2_PromU		H3K4me3_Pro		H3K9ac_Pro
E118	ENCODE2012	HepG2 Hepatocellular Carcinoma Cell Line	1_TssA	2_PromU		H3K4me3_Pro		H3K9ac_Pro
E119	ENCODE2012	HMEC Mammary Epithelial Primary Cells	2_TssAFlnk	2_PromU	H3K4me1_Enh	H3K4me3_Pro	H3K27ac_Enh	H3K9ac_Pro	DNase
E120	ENCODE2012	HSMM Skeletal Muscle Myoblasts Cells	1_TssA	2_PromU		H3K4me3_Pro			DNase
E121	ENCODE2012	HSMM cell derived Skeletal Muscle Myotubes Cells	1_TssA	2_PromU	H3K4me1_Enh	H3K4me3_Pro	H3K27ac_Enh	H3K9ac_Pro	DNase
E122	ENCODE2012	HUVEC Umbilical Vein Endothelial Primary Cells	2_TssAFlnk	2_PromU	H3K4me1_Enh	H3K4me3_Pro	H3K27ac_Enh	H3K9ac_Pro
E123	ENCODE2012	K562 Leukemia Cells		1_TssA
E124	ENCODE2012	Monocytes-CD14+ RO01746 Primary Cells	11_BivFlnk	2_PromU	H3K4me1_Enh	H3K4me3_Pro		H3K9ac_Pro
E125	ENCODE2012	NH-A Astrocytes Primary Cells	2_TssAFlnk	2_PromU	H3K4me1_Enh	H3K4me3_Pro	H3K27ac_Enh	H3K9ac_Pro	DNase
E126	ENCODE2012	NHDF-Ad Adult Dermal Fibroblast Primary Cells	1_TssA	2_PromU		H3K4me3_Pro	H3K27ac_Enh	H3K9ac_Pro	DNase
E127	ENCODE2012	NHEK-Epidermal Keratinocyte Primary Cells	1_TssA	2_PromU	H3K4me1_Enh	H3K4me3_Pro	H3K27ac_Enh	H3K9ac_Pro
E128	ENCODE2012	NHLF Lung Fibroblast Primary Cells	1_TssA	2_PromU		H3K4me3_Pro	H3K27ac_Enh	H3K9ac_Pro
E129	ENCODE2012	Osteoblast Primary Cells	1_TssA	2_PromU	H3K4me1_Enh	H3K4me3_Pro	H3K27ac_Enh

## Sheet: (F) rs1106086 chromatin states
			Chromatin state models
Epigenome ID (EID)	Group	Description	Core 15-state model	25-state model using 12 imputed marks	H3K4me1	H3K4me3	H3K27ac	H3K9ac	DNase
E017	IMR90	IMR90 fetal lung fibroblasts Cell Line	2_TssAFlnk	2_PromU	H3K4me1_Enh	H3K4me3_Pro	H3K27ac_Enh	H3K9ac_Pro
E002	ESC	ES-WA7 Cells		22_PromP
E008	ESC	H9 Cells		22_PromP
E001	ESC	ES-I3 Cells		22_PromP
E015	ESC	HUES6 Cells	1_TssA	22_PromP		H3K4me3_Pro	H3K27ac_Enh
E014	ESC	HUES48 Cells		22_PromP				H3K9ac_Pro
E016	ESC	HUES64 Cells	1_TssA	22_PromP		H3K4me3_Pro
E003	ESC	H1 Cells	1_TssA	16_EnhW1	H3K4me1_Enh	H3K4me3_Pro		H3K9ac_Pro
E024	ESC	ES-UCSF4 Cells		16_EnhW1	H3K4me1_Enh
E020	iPSC	iPS-20b Cells	1_TssA	22_PromP		H3K4me3_Pro		H3K9ac_Pro
E019	iPSC	iPS-18 Cells		22_PromP
E018	iPSC	iPS-15b Cells		22_PromP		H3K4me3_Pro		H3K9ac_Pro
E021	iPSC	iPS DF 6.9 Cells		22_PromP		H3K4me3_Pro
E022	iPSC	iPS DF 19.11 Cells	1_TssA	22_PromP		H3K4me3_Pro
E007	ES-deriv	H1 Derived Neuronal Progenitor Cultured Cells		16_EnhW1		H3K4me3_Pro		H3K9ac_Pro	DNase
E009	ES-deriv	H9 Derived Neuronal Progenitor Cultured Cells		16_EnhW1	H3K4me1_Enh
E010	ES-deriv	H9 Derived Neuron Cultured Cells	1_TssA	16_EnhW1	H3K4me1_Enh	H3K4me3_Pro
E013	ES-deriv	hESC Derived CD56+ Mesoderm Cultured Cells		22_PromP			H3K27ac_Enh
E012	ES-deriv	hESC Derived CD56+ Ectoderm Cultured Cells		22_PromP		H3K4me3_Pro
E011	ES-deriv	hESC Derived CD184+ Endoderm Cultured Cells		22_PromP
E004	ES-deriv	H1 BMP4 Derived Mesendoderm Cultured Cells		22_PromP
E005	ES-deriv	H1 BMP4 Derived Trophoblast Cultured Cells		22_PromP		H3K4me3_Pro
E006	ES-deriv	H1 Derived Mesenchymal Stem Cells		22_PromP	H3K4me1_Enh
E062	Blood & T-cell	Primary mononuclear cells from peripheral blood		16_EnhW1		H3K4me3_Pro		H3K9ac_Pro
E034	Blood & T-cell	Primary T cells from peripheral blood	11_BivFlnk	2_PromU	H3K4me1_Enh	H3K4me3_Pro
E045	Blood & T-cell	Primary T cells effector/memory enriched from peripheral blood	7_Enh	16_EnhW1	H3K4me1_Enh	H3K4me3_Pro
E033	Blood & T-cell	Primary T cells from cord blood	1_TssA	2_PromU		H3K4me3_Pro
E044	Blood & T-cell	Primary T regulatory cells from peripheral blood	2_TssAFlnk	2_PromU	H3K4me1_Enh	H3K4me3_Pro
E043	Blood & T-cell	Primary T helper cells from peripheral blood	2_TssAFlnk	2_PromU	H3K4me1_Enh	H3K4me3_Pro
E039	Blood & T-cell	Primary T helper naive cells from peripheral blood	2_TssAFlnk	2_PromU	H3K4me1_Enh	H3K4me3_Pro	H3K27ac_Enh
E041	Blood & T-cell	Primary T helper cells PMA-I stimulated	2_TssAFlnk	2_PromU	H3K4me1_Enh	H3K4me3_Pro	H3K27ac_Enh
E042	Blood & T-cell	Primary T helper 17 cells PMA-I stimulated	7_Enh	16_EnhW1	H3K4me1_Enh	H3K4me3_Pro	H3K27ac_Enh
E040	Blood & T-cell	Primary T helper memory cells from peripheral blood 1	7_Enh	16_EnhW1	H3K4me1_Enh	H3K4me3_Pro
E037	Blood & T-cell	Primary T helper memory cells from peripheral blood 2	7_Enh	16_EnhW1	H3K4me1_Enh	H3K4me3_Pro	H3K27ac_Enh
E048	Blood & T-cell	Primary T CD8+ memory cells from peripheral blood	7_Enh	16_EnhW1	H3K4me1_Enh	H3K4me3_Pro
E038	Blood & T-cell	Primary T helper naive cells from peripheral blood	2_TssAFlnk	2_PromU	H3K4me1_Enh	H3K4me3_Pro	H3K27ac_Enh	H3K9ac_Pro
E047	Blood & T-cell	Primary T CD8+ naive cells from peripheral blood		2_PromU	H3K4me1_Enh	H3K4me3_Pro	H3K27ac_Enh
E029	HSC & B-cell	Primary monocytes from peripheral blood	12_EnhBiv	23_PromBiv	H3K4me1_Enh
E031	HSC & B-cell	Primary B cells from cord blood	1_TssA	16_EnhW1		H3K4me3_Pro
E035	HSC & B-cell	Primary hematopoietic stem cells	1_TssA	2_PromU	H3K4me1_Enh	H3K4me3_Pro
E051	HSC & B-cell	Primary hematopoietic stem cells G-CSF-mobilized Male	2_TssAFlnk	2_PromU	H3K4me1_Enh	H3K4me3_Pro
E050	HSC & B-cell	Primary hematopoietic stem cells G-CSF-mobilized Female	2_TssAFlnk	2_PromU	H3K4me1_Enh	H3K4me3_Pro
E036	HSC & B-cell	Primary hematopoietic stem cells short term culture	7_Enh	16_EnhW1	H3K4me1_Enh	H3K4me3_Pro
E032	HSC & B-cell	Primary B cells from peripheral blood	7_Enh	16_EnhW1	H3K4me1_Enh	H3K4me3_Pro	H3K27ac_Enh
E046	HSC & B-cell	Primary Natural Killer cells from peripheral blood	7_Enh	16_EnhW1	H3K4me1_Enh
E030	HSC & B-cell	Primary neutrophils from peripheral blood		23_PromBiv	H3K4me1_Enh	H3K4me3_Pro
E026	Mesench	Bone Marrow Derived Cultured Mesenchymal Stem Cells	1_TssA	2_PromU		H3K4me3_Pro	H3K27ac_Enh	H3K9ac_Pro
E049	Mesench	Mesenchymal Stem Cell Derived Chondrocyte Cultured Cells	1_TssA	2_PromU	H3K4me1_Enh	H3K4me3_Pro	H3K27ac_Enh	H3K9ac_Pro
E025	Mesench	Adipose Derived Mesenchymal Stem Cell Cultured Cells	1_TssA	2_PromU		H3K4me3_Pro		H3K9ac_Pro
E023	Mesench	Mesenchymal Stem Cell Derived Adipocyte Cultured Cells	1_TssA	2_PromU		H3K4me3_Pro		H3K9ac_Pro
E052	Myosat	Muscle Satellite Cultured Cells	1_TssA	2_PromU	H3K4me1_Enh	H3K4me3_Pro		H3K9ac_Pro
E055	Epithelial	Foreskin Fibroblast Primary Cells skin01	1_TssA	2_PromU	H3K4me1_Enh	H3K4me3_Pro			DNase
E056	Epithelial	Foreskin Fibroblast Primary Cells skin02	2_TssAFlnk	2_PromU	H3K4me1_Enh	H3K4me3_Pro			DNase
E059	Epithelial	Foreskin Melanocyte Primary Cells skin01		16_EnhW1		H3K4me3_Pro	H3K27ac_Enh		DNase
E061	Epithelial	Foreskin Melanocyte Primary Cells skin03	1_TssA	2_PromU	H3K4me1_Enh	H3K4me3_Pro	H3K27ac_Enh
E057	Epithelial	Foreskin Keratinocyte Primary Cells skin02	2_TssAFlnk	2_PromU	H3K4me1_Enh	H3K4me3_Pro
E058	Epithelial	Foreskin Keratinocyte Primary Cells skin03	1_TssA	2_PromU	H3K4me1_Enh	H3K4me3_Pro
E028	Epithelial	Breast variant Human Mammary Epithelial Cells (vHMEC)	2_TssAFlnk	2_PromU	H3K4me1_Enh	H3K4me3_Pro			DNase
E027	Epithelial	Breast Myoepithelial Primary Cells	1_TssA	2_PromU	H3K4me1_Enh	H3K4me3_Pro		H3K9ac_Pro
E054	Neurosph	Ganglion Eminence derived primary cultured neurospheres	1_TssA	2_PromU	H3K4me1_Enh	H3K4me3_Pro
E053	Neurosph	Cortex derived primary cultured neurospheres	2_TssAFlnk	2_PromU	H3K4me1_Enh	H3K4me3_Pro
E112	Thymus	Thymus	1_TssA	2_PromU		H3K4me3_Pro	H3K27ac_Enh
E093	Thymus	Fetal Thymus		16_EnhW1	H3K4me1_Enh	H3K4me3_Pro	H3K27ac_Enh
E071	Brain	Brain Hippocampus Middle	1_TssA	2_PromU	H3K4me1_Enh	H3K4me3_Pro	H3K27ac_Enh
E074	Brain	Brain Substantia Nigra	1_TssA	2_PromU	H3K4me1_Enh	H3K4me3_Pro	H3K27ac_Enh	H3K9ac_Pro
E068	Brain	Brain Anterior Caudate	1_TssA	2_PromU	H3K4me1_Enh	H3K4me3_Pro	H3K27ac_Enh	H3K9ac_Pro
E069	Brain	Brain Cingulate Gyrus	7_Enh	2_PromU	H3K4me1_Enh	H3K4me3_Pro	H3K27ac_Enh	H3K9ac_Pro
E072	Brain	Brain Inferior Temporal Lobe	1_TssA	2_PromU	H3K4me1_Enh	H3K4me3_Pro	H3K27ac_Enh	H3K9ac_Pro
E067	Brain	Brain Angular Gyrus		2_PromU	H3K4me1_Enh	H3K4me3_Pro	H3K27ac_Enh	H3K9ac_Pro
E073	Brain	Brain_Dorsolateral_Prefrontal_Cortex	1_TssA	2_PromU	H3K4me1_Enh	H3K4me3_Pro	H3K27ac_Enh	H3K9ac_Pro
E070	Brain	Brain Germinal Matrix	1_TssA	2_PromU		H3K4me3_Pro
E082	Brain	Fetal Brain Female	1_TssA	2_PromU	H3K4me1_Enh	H3K4me3_Pro
E081	Brain	Fetal Brain Male	7_Enh	22_PromP	H3K4me1_Enh	H3K4me3_Pro
E063	Adipose	Adipose Nuclei	2_TssAFlnk	2_PromU	H3K4me1_Enh	H3K4me3_Pro		H3K9ac_Pro
E100	Muscle	Psoas Muscle	1_TssA	22_PromP		H3K4me3_Pro			DNase
E108	Muscle	Skeletal Muscle Female	1_TssA	16_EnhW1	H3K4me1_Enh	H3K4me3_Pro		H3K9ac_Pro
E107	Muscle	Skeletal Muscle Male	2_TssAFlnk	2_PromU	H3K4me1_Enh	H3K4me3_Pro		H3K9ac_Pro
E089	Muscle	Fetal Muscle Trunk	2_TssAFlnk	2_PromU	H3K4me1_Enh	H3K4me3_Pro
E090	Muscle	Fetal Muscle Leg	2_TssAFlnk	2_PromU	H3K4me1_Enh	H3K4me3_Pro			DNase
E083	Heart	Fetal Heart		16_EnhW1		H3K4me3_Pro		H3K9ac_Pro	DNase
E104	Heart	Right Atrium	1_TssA	22_PromP		H3K4me3_Pro
E095	Heart	Left Ventricle		22_PromP
E105	Heart	Right Ventricle		16_EnhW1		H3K4me3_Pro	H3K27ac_Enh
E065	Heart	Aorta		22_PromP
E078	Sm. Muscle	Duodenum Smooth Muscle	2_TssAFlnk	2_PromU	H3K4me1_Enh	H3K4me3_Pro
E076	Sm. Muscle	Colon Smooth Muscle	1_TssA	2_PromU	H3K4me1_Enh	H3K4me3_Pro	H3K27ac_Enh	H3K9ac_Pro
E103	Sm. Muscle	Rectal Smooth Muscle	1_TssA	16_EnhW1		H3K4me3_Pro		H3K9ac_Pro
E111	Sm. Muscle	Stomach Smooth Muscle	1_TssA	2_PromU	H3K4me1_Enh	H3K4me3_Pro		H3K9ac_Pro
E092	Digestive	Fetal Stomach	2_TssAFlnk	2_PromU	H3K4me1_Enh	H3K4me3_Pro	H3K27ac_Enh		DNase
E085	Digestive	Fetal Intestine Small	1_TssA	2_PromU	H3K4me1_Enh	H3K4me3_Pro
E084	Digestive	Fetal Intestine Large		16_EnhW1	H3K4me1_Enh	H3K4me3_Pro	H3K27ac_Enh
E109	Digestive	Small Intestine		16_EnhW1	H3K4me1_Enh	H3K4me3_Pro	H3K27ac_Enh		DNase
E106	Digestive	Sigmoid Colon		16_EnhW1	H3K4me1_Enh
E075	Digestive	Colonic Mucosa		16_EnhW1	H3K4me1_Enh	H3K4me3_Pro
E101	Digestive	Rectal Mucosa Donor 29	1_TssA	2_PromU	H3K4me1_Enh	H3K4me3_Pro	H3K27ac_Enh	H3K9ac_Pro
E102	Digestive	Rectal Mucosa Donor 31	7_Enh	16_EnhW1	H3K4me1_Enh	H3K4me3_Pro		H3K9ac_Pro
E110	Digestive	Stomach Mucosa		16_EnhW1	H3K4me1_Enh	H3K4me3_Pro
E077	Digestive	Duodenum Mucosa	1_TssA	2_PromU	H3K4me1_Enh	H3K4me3_Pro		H3K9ac_Pro
E079	Digestive	Esophagus		22_PromP	H3K4me1_Enh
E094	Digestive	Gastric		22_PromP
E099	Other	Placenta Amnion		16_EnhW1		H3K4me3_Pro
E086	Other	Fetal Kidney	1_TssA	2_PromU		H3K4me3_Pro		H3K9ac_Pro	DNase
E088	Other	Fetal Lung	1_TssA	2_PromU	H3K4me1_Enh	H3K4me3_Pro		H3K9ac_Pro
E097	Other	Ovary	1_TssA	2_PromU		H3K4me3_Pro	H3K27ac_Enh		DNase
E087	Other	Pancreatic Islets	1_TssA	2_PromU		H3K4me3_Pro	H3K27ac_Enh	H3K9ac_Pro
E080	Other	Fetal Adrenal Gland	2_TssAFlnk	2_PromU	H3K4me1_Enh	H3K4me3_Pro	H3K27ac_Enh		DNase
E091	Other	Placenta	7_Enh	22_PromP
E066	Other	Liver	1_TssA	2_PromU	H3K4me1_Enh	H3K4me3_Pro		H3K9ac_Pro
E098	Other	Pancreas	7_Enh	22_PromP	H3K4me1_Enh	H3K4me3_Pro
E096	Other	Lung		22_PromP		H3K4me3_Pro
E113	Other	Spleen		22_PromP	H3K4me1_Enh
E114	ENCODE2012	A549 EtOH 0.02pct Lung Carcinoma Cell Line		2_PromU	H3K4me1_Enh	H3K4me3_Pro	H3K27ac_Enh	H3K9ac_Pro
E115	ENCODE2012	Dnd41 TCell Leukemia Cell Line	2_TssAFlnk	2_PromU	H3K4me1_Enh	H3K4me3_Pro		H3K9ac_Pro
E116	ENCODE2012	GM12878 Lymphoblastoid Cells		16_EnhW1
E117	ENCODE2012	HeLa-S3 Cervical Carcinoma Cell Line		16_EnhW1		H3K4me3_Pro
E118	ENCODE2012	HepG2 Hepatocellular Carcinoma Cell Line		16_EnhW1		H3K4me3_Pro
E119	ENCODE2012	HMEC Mammary Epithelial Primary Cells	2_TssAFlnk	2_PromU	H3K4me1_Enh	H3K4me3_Pro	H3K27ac_Enh	H3K9ac_Pro	DNase
E120	ENCODE2012	HSMM Skeletal Muscle Myoblasts Cells	1_TssA	2_PromU		H3K4me3_Pro
E121	ENCODE2012	HSMM cell derived Skeletal Muscle Myotubes Cells	1_TssA	2_PromU	H3K4me1_Enh	H3K4me3_Pro		H3K9ac_Pro	DNase
E122	ENCODE2012	HUVEC Umbilical Vein Endothelial Primary Cells	7_Enh	2_PromU	H3K4me1_Enh	H3K4me3_Pro	H3K27ac_Enh	H3K9ac_Pro
E123	ENCODE2012	K562 Leukemia Cells		22_PromP
E124	ENCODE2012	Monocytes-CD14+ RO01746 Primary Cells	11_BivFlnk	2_PromU	H3K4me1_Enh	H3K4me3_Pro		H3K9ac_Pro	DNase
E125	ENCODE2012	NH-A Astrocytes Primary Cells	2_TssAFlnk	2_PromU	H3K4me1_Enh	H3K4me3_Pro		H3K9ac_Pro
E126	ENCODE2012	NHDF-Ad Adult Dermal Fibroblast Primary Cells	1_TssA	2_PromU		H3K4me3_Pro		H3K9ac_Pro	DNase
E127	ENCODE2012	NHEK-Epidermal Keratinocyte Primary Cells	7_Enh	2_PromU	H3K4me1_Enh	H3K4me3_Pro		H3K9ac_Pro
E128	ENCODE2012	NHLF Lung Fibroblast Primary Cells	1_TssA	2_PromU		H3K4me3_Pro	H3K27ac_Enh	H3K9ac_Pro	DNase
E129	ENCODE2012	Osteoblast Primary Cells	1_TssA	2_PromU	H3K4me1_Enh	H3K4me3_Pro	H3K27ac_Enh

## Sheet: (G) rs10925069 chromatin states
Epigenome ID (EID)	Group	Description	H3K4me1	H3K4me3	H3K27ac	H3K9ac	DNase
E018	iPSC	iPS-15b Cells		H3K4me3_Pro
E022	iPSC	iPS DF 19.11 Cells	H3K4me1_Enh
E007	ES-deriv	H1 Derived Neuronal Progenitor Cultured Cells				H3K9ac_Pro
E005	ES-deriv	H1 BMP4 Derived Trophoblast Cultured Cells		H3K4me3_Pro
E006	ES-deriv	H1 Derived Mesenchymal Stem Cells	H3K4me1_Enh	H3K4me3_Pro
E062	Blood & T-cell	Primary mononuclear cells from peripheral blood		H3K4me3_Pro		H3K9ac_Pro
E034	Blood & T-cell	Primary T cells from peripheral blood	H3K4me1_Enh
E044	Blood & T-cell	Primary T regulatory cells from peripheral blood		H3K4me3_Pro
E043	Blood & T-cell	Primary T helper cells from peripheral blood		H3K4me3_Pro
E039	Blood & T-cell	Primary T helper naive cells from peripheral blood		H3K4me3_Pro
E041	Blood & T-cell	Primary T helper cells PMA-I stimulated		H3K4me3_Pro
E047	Blood & T-cell	Primary T CD8+ naive cells from peripheral blood		H3K4me3_Pro		H3K9ac_Pro
E029	HSC & B-cell	Primary monocytes from peripheral blood		H3K4me3_Pro	H3K27ac_Enh		DNase
E035	HSC & B-cell	Primary hematopoietic stem cells	H3K4me1_Enh
E051	HSC & B-cell	Primary hematopoietic stem cells G-CSF-mobilized Male	H3K4me1_Enh	H3K4me3_Pro
E050	HSC & B-cell	Primary hematopoietic stem cells G-CSF-mobilized Female	H3K4me1_Enh	H3K4me3_Pro
E032	HSC & B-cell	Primary B cells from peripheral blood		H3K4me3_Pro
E046	HSC & B-cell	Primary Natural Killer cells from peripheral blood	H3K4me1_Enh	H3K4me3_Pro
E030	HSC & B-cell	Primary neutrophils from peripheral blood	H3K4me1_Enh	H3K4me3_Pro
E049	Mesench	Mesenchymal Stem Cell Derived Chondrocyte Cultured Cells		H3K4me3_Pro
E059	Epithelial	Foreskin Melanocyte Primary Cells skin01		H3K4me3_Pro
E112	Thymus	Thymus		H3K4me3_Pro
E071	Brain	Brain Hippocampus Middle		H3K4me3_Pro
E072	Brain	Brain Inferior Temporal Lobe		H3K4me3_Pro
E070	Brain	Brain Germinal Matrix		H3K4me3_Pro
E063	Adipose	Adipose Nuclei		H3K4me3_Pro
E108	Muscle	Skeletal Muscle Female		H3K4me3_Pro
E105	Heart	Right Ventricle	H3K4me1_Enh	H3K4me3_Pro	H3K27ac_Enh
E078	Sm. Muscle	Duodenum Smooth Muscle		H3K4me3_Pro
E092	Digestive	Fetal Stomach		H3K4me3_Pro
E084	Digestive	Fetal Intestine Large		H3K4me3_Pro
E077	Digestive	Duodenum Mucosa		H3K4me3_Pro
E079	Digestive	Esophagus		H3K4me3_Pro
E094	Digestive	Gastric		H3K4me3_Pro
E080	Other	Fetal Adrenal Gland	H3K4me1_Enh	H3K4me3_Pro
E098	Other	Pancreas	H3K4me1_Enh	H3K4me3_Pro
E096	Other	Lung	H3K4me1_Enh	H3K4me3_Pro
E113	Other	Spleen	H3K4me1_Enh	H3K4me3_Pro
E123	ENCODE2012	K562 Leukemia Cells		H3K4me3_Pro		H3K9ac_Pro
E124	ENCODE2012	Monocytes-CD14+ RO01746 Primary Cells		H3K4me3_Pro	H3K27ac_Enh	H3K9ac_Pro
